# Supplementary material for: PHYTOCHROME-INTERACTING FACTOR 4/HEMERA-mediated thermosensory growth requires the Mediator subunit MED14
Source: Plant Physiol. 2022 Sep 5;190(4):2706–21. doi: 10.1093/plphys/kiac412 (PMC9706435; doi:10.1093/plphys/kiac412)
Supplement: kiac412_Supplementary_Data [file kiac412_supplementary_data.zip]

Archive with 12 entries (11 files):
- kiac412_Supplementary_Data/
- kiac412_Supplementary_Data/SupFig4C_HMR_Source.tif
- kiac412_Supplementary_Data/SupFig4C_PIF4_Source.tif
- kiac412_Supplementary_Data/SupFig4C_RPN6_Source.tif
- kiac412_Supplementary_Data/SupFig4D_HMR_Source.tif
- kiac412_Supplementary_Data/SupFig4D_PIF4_Source.tif
- kiac412_Supplementary_Data/SupFig4D_RPN6_Source.tif
- kiac412_Supplementary_Data/Supplemental Data.pdf
- kiac412_Supplementary_Data/Supplemental Dataset 1.xlsx
- kiac412_Supplementary_Data/Supplemental Dataset 2.xlsx
- kiac412_Supplementary_Data/Supplemental Dataset 3.xlsx
- kiac412_Supplementary_Data/Supplemental Dataset 4.xlsx
