# Supplementary material for: PHYTOCHROME-INTERACTING FACTOR 4/HEMERA-mediated thermosensory growth requires the Mediator subunit MED14
Source: Plant Physiol. 2022 Sep 5;190(4):2706–21. doi: 10.1093/plphys/kiac412 (PMC9706435; doi:10.1093/plphys/kiac412)
Supplement: kiac412_Supplementary_Data [file kiac412_supplementary_data.zip › kiac412_Supplementary_Data/Supplemental Dataset 1.xlsx]

## Sheet: Notes
Supplemental Dataset 1: Lists of SSTF genes regulated by warm temperatures in Col-0, pif4-2, hmr-22, and med14
Note:
Col-0_Up: FDR p-value < 0.001, Fold-change >=2, Max Group Mean FPKM >1 in Col-0
Col-0_Down: FDR p-value < 0.001, Fold-change <=-2, Max Group Mean FPKM >1 in Col-0
pif4_Up: FDR p-value < 0.001, Fold-change >=2, Max Group Mean FPKM >1 in pif4-2
pif4_Down: FDR p-value < 0.001, Fold-change <=-2, Max Group Mean FPKM >1 in pif4-2
hmr22_Up: FDR p-value < 0.001, Fold-change >=2, Max Group Mean FPKM >1 in hmr-22
hmr22_Down: FDR p-value < 0.001, Fold-change <=-2, Max Group Mean FPKM >1 in hmr-22
med14_Up: FDR p-value < 0.001, Fold-change >=2, Max Group Mean FPKM >1 in med14
med14_Down: FDR p-value < 0.001, Fold-change <=-2, Max Group Mean FPKM >1 in med14
Up and Down worksheets are sorted by Gene ID
Note on Gene Description:
The number zero means no gene description was available for that gene in the above file.

## Sheet: Col-0_Up
Gene_ID	Gene_Name	Chromosome	Region	Max group means	Fold change	Log2fold change	P-value	FDR p-value	Bonferroni	Col-0-20C-A - FPKM	Col-0-20C-B - FPKM	Col-0-20C-C - FPKM	Col-0-20C-D - FPKM	Col-0-20C - ABCD - Mean	Col-0-27C-A - FPKM	Col-0-27C-B - FPKM	Col-0-27C-C - FPKM	Col-0-27C - FPKM	Col-0-27C -ABCD - Mean	Short Description (from TAIR website)
AT1G01240	AT1G01240	Chr1	99865..101987	3.84026	2.0839	1.05929	1.86299e-09	2.08154e-08	4.34374e-05	1.07865	1.41208	1.26544	1.54868	1.32621	3.58541	3.57833	4.26286	3.93444	3.84026	0
AT1G01600	CYP86A4	Chr1	218834..221286	4.81169	5.91281	2.56385	6.64075e-27	4.53689e-25	1.54836e-22	0.492889	0.562528	0.75895	0.537832	0.58805	4.58186	3.33501	5.81469	5.51522	4.81169	cytochrome P450, family 86, subfamily A, polypeptide 4
AT1G02065	SPL8	Chr1	365165..367443	1.08319	27.0604	4.75811	5.3705e-09	5.57441e-08	0.000125219	0.0625656	0	0.0389941	0	0.0253899	0.898843	0.97819	0.909703	1.54601	1.08319	squamosa promoter binding protein-like 8
AT1G02205	CER1	Chr1	418416..422579	11.1274	6.60513	2.72359	1.23576e-87	3.89565e-84	2.8813e-83	1.12472	1.17666	0.841179	1.64713	1.19742	10.9337	11.0741	9.81204	12.69	11.1274	Fatty acid hydroxylase superfamily
AT1G02340	HFR1	Chr1	complement(465616..467880)	1.27618	3.08253	1.62412	1.69724e-05	9.01611e-05	0.395728	0.309766	0.202018	0.165482	0.475248	0.288128	1.22911	0.840124	1.50873	1.52675	1.27618	basic helix-loop-helix (bHLH) DNA-binding superfamily protein
AT1G02660	AT1G02660	Chr1	complement(571826..575085)	5.72154	3.99564	1.99843	3.52014e-29	2.84538e-27	8.20757e-25	0.971649	1.02779	1.00438	1.11061	1.02861	4.97081	4.84324	5.84597	7.22612	5.72154	alpha/beta-Hydrolases superfamily protein
AT1G02800	CEL2	Chr1	complement(613197..616231)	1.57833	4.60323	2.20265	7.34266e-09	7.43942e-08	0.000171201	0.221674	0.168662	0.32237	0.252496	0.2413	1.52156	2.51682	1.00028	1.27467	1.57833	cellulase 2
AT1G02850	BGLU11	Chr1	630374..633420	12.6957	2.81552	1.4934	2.3651e-36	3.26191e-34	5.51446e-32	2.91367	3.39535	2.90552	3.743	3.23939	14.0705	11.3714	12.2712	13.0697	12.6957	beta glucosidase 11
AT1G02920	GSTF7	Chr1	complement(658578..659980)	48.8442	3.33841	1.73916	1.02559e-13	2.00814e-12	2.39127e-09	4.27543	8.68169	11.9045	17.2931	10.5387	39.1934	43.1576	66.4798	46.5458	48.8442	glutathione S-transferase 7
AT1G03820	AT1G03820	Chr1	complement(959790..960916)	12.4919	2.84117	1.50648	2.73738e-19	9.79024e-18	6.38248e-15	2.62953	2.72823	2.53278	4.60941	3.12499	13.1075	12.8141	13.124	10.9223	12.4919	0
AT1G04310	ERS2	Chr1	complement(1154740..1157813)	3.42682	2.20109	1.13822	9.16877e-11	1.23145e-09	2.13779e-06	1.45289	1.03635	1.03488	0.937216	1.11533	3.32971	3.50582	3.12192	3.74981	3.42682	ethylene response sensor 2
AT1G04560	AT1G04560	Chr1	1244947..1246059	1.78618	7.07682	2.8231	3.33136e-06	2.0843e-05	0.0776741	0	0.269712	0.294577	0.153818	0.179526	3.47055	1.31958	1.10588	1.24872	1.78618	AWPM-19-like family protein
AT1G04660	AT1G04660	Chr1	complement(1300368..1301773)	11.2791	6.36244	2.66958	1.40639e-27	1.02764e-25	3.27914e-23	0.814354	0.929412	1.43308	1.91753	1.27359	9.45124	7.329	12.3451	15.9911	11.2791	glycine-rich protein
AT1G04770	AT1G04770	Chr1	complement(1336274..1337849)	17.4337	2.27538	1.18611	5.21561e-23	2.60391e-21	1.21607e-18	6.08475	5.50766	4.57695	5.73582	5.4763	16.8301	17.8081	15.7272	19.3692	17.4337	Tetratricopeptide repeat (TPR)-like superfamily protein
AT1G05010	ACO4	Chr1	complement(1431177..1433010)	289.066	2.49004	1.31617	2.56609e-19	9.20747e-18	5.9831e-15	75.8094	71.3378	79.397	108.033	83.6442	257.648	242.127	336.186	320.3	289.066	ethylene-forming enzyme
AT1G05560	UGT75B1	Chr1	complement(1645300..1647435)	25.921	2.7999	1.48538	2.4484e-22	1.14226e-20	5.7087e-18	4.88743	6.33368	6.56384	8.86612	6.66277	23.1029	20.2829	29.279	31.0194	25.921	UDP-glucosyltransferase 75B1
AT1G06080	ADS1	Chr1	1843463..1846311	7.07561	3.47218	1.79584	8.49761e-22	3.78822e-20	1.9813e-17	1.20852	1.80366	1.15879	1.6791	1.46252	7.43455	6.4886	7.27113	7.10816	7.07561	delta 9 desaturase 1
AT1G06100	AT1G06100	Chr1	1851472..1853019	4.20413	5.09853	2.35008	6.91064e-13	1.219e-11	1.61128e-08	0.281219	0.240713	0.438175	1.30416	0.566067	4.57878	4.78932	3.38393	4.06451	4.20413	Fatty acid desaturase family protein
AT1G06640	AT1G06640	Chr1	2031626..2034112	62.839	2.07387	1.05233	9.74536e-19	3.27323e-17	2.27223e-14	23.5266	20.3122	17.4724	25.9224	21.8084	58.6022	57.2238	66.517	69.013	62.839	2-oxoglutarate (2OG) and Fe(II)-dependent oxygenase superfamily protein
AT1G07400	HSP17.8	Chr1	2274926..2275783	2.57164	2.78238	1.47632	3.63479e-05	0.000178798	0.847487	0.62799	0.447948	0.782791	0.7664	0.656282	2.18031	2.71759	3.77833	1.61034	2.57164	HSP20-like chaperones superfamily protein
AT1G07880	MPK13	Chr1	complement(2433896..2435858)	4.53765	2.23292	1.15893	4.97332e-10	6.0102e-09	1.15958e-05	1.64273	1.68734	1.02383	1.40335	1.43931	4.44469	5.45773	4.03579	4.21241	4.53765	Protein kinase superfamily protein
AT1G08230	GAT1_1	Chr1	complement(2583594..2586969)	6.06077	2.14234	1.09919	2.42275e-13	4.54474e-12	5.64887e-09	1.70427	1.59141	2.01402	2.80921	2.02973	5.74479	5.56147	5.83713	7.09967	6.06077	Transmembrane amino acid transporter family protein
AT1G08300	AT1G08300	Chr1	2614774..2618823	2.73004	2.53525	1.34213	9.77911e-11	1.30865e-09	2.2801e-06	0.793341	0.999095	0.852501	0.480759	0.781424	3.14413	2.87177	2.27686	2.62743	2.73004	no vein-like
AT1G08430	ALMT1	Chr1	2658602..2661310	5.82692	4.78261	2.2578	3.36203e-15	7.82593e-14	7.8389e-11	0.824296	0.509578	0.64218	1.54249	0.879636	3.48686	3.9123	7.64577	8.26274	5.82692	aluminum-activated malate transporter 1
AT1G08630	THA1	Chr1	complement(2743761..2747967)	1.49756	3.58666	1.84264	1.68639e-07	1.36114e-06	0.00393198	0.289202	0.51343	0.240327	0.156863	0.299956	1.04639	1.2201	2.25555	1.4682	1.49756	threonine aldolase 1
AT1G09310	AT1G09310	Chr1	3008910..3009898	1739.73	2.10495	1.07379	8.11807e-13	1.42233e-11	1.89281e-08	552.231	517.401	481.57	843.273	598.619	1740.51	1477.62	1965.97	1774.81	1739.73	Protein of unknown function, DUF538
AT1G09530	PIF3	Chr1	3075768..3079654	8.72191	2.13689	1.09551	8.35131e-17	2.32101e-15	1.94719e-12	2.36536	3.20051	2.97883	3.21405	2.93969	8.52464	7.81569	8.65616	9.89116	8.72191	phytochrome interacting factor 3
AT1G10550	XTH33	Chr1	complement(3479066..3481041)	3.8612	2.18729	1.12914	4.96831e-06	2.99633e-05	0.115841	0.836323	1.27265	1.52897	1.46974	1.27692	3.31079	3.05097	4.97587	4.10716	3.8612	xyloglucan:xyloglucosyl transferase 33
AT1G10920	LOV1	Chr1	complement(3644180..3647784)	1.6279	2.02426	1.0174	2.68751e-07	2.08968e-06	0.00626619	0.688631	0.545781	0.476878	0.56027	0.56789	1.53893	1.98667	1.63042	1.35559	1.6279	NB-ARC domain-containing disease resistance protein
AT1G11270	AT1G11270	Chr1	complement(3780386..3787099)	3.42606	2.89947	1.53579	5.83804e-13	1.04146e-11	1.3612e-08	0.982688	0.6039	1.22492	0.627312	0.859706	3.18553	3.54553	3.44889	3.52431	3.42606	F-box and associated interaction domains-containing protein
AT1G11600	AT1G11600	Chr1	3901950..3903895	6.97852	2.86955	1.52083	5.22012e-19	1.80836e-17	1.21712e-14	1.69591	1.69852	1.76882	1.79092	1.73854	7.88934	8.31007	5.51823	6.19641	6.97852	cytochrome P450, family 77, subfamily B, polypeptide 1
AT1G12200	AT1G12200	Chr1	4137511..4140158	13.1153	2.32807	1.21914	1.07317e-20	4.3774e-19	2.50221e-16	3.39989	4.07427	3.51752	5.11186	4.02588	11.7226	14.9976	11.2847	14.4565	13.1153	Flavin-binding monooxygenase family protein
AT1G12570	AT1G12570	Chr1	complement(4277947..4281131)	1.38146	23.4551	4.55183	1.93295e-12	3.21025e-11	4.50686e-08	0.0575166	0.0656429	0	0.0280773	0.0378092	1.12929	1.6058	1.55723	1.23354	1.38146	Glucose-methanol-choline (GMC) oxidoreductase family protein
AT1G12780	UGE1	Chr1	complement(4355926..4358894)	19.7255	2.07525	1.05329	6.16811e-17	1.73612e-15	1.43816e-12	5.87835	6.67098	6.04405	8.68979	6.82079	18.3533	18.9152	21.3803	20.2531	19.7255	UDP-D-glucose/UDP-D-galactose 4-epimerase 1
AT1G12880	NUDT12	Chr1	4389678..4391344	2.65077	2.1844	1.12724	5.62176e-06	3.35466e-05	0.131077	0.743633	0.848699	0.72831	1.1409	0.865384	3.05238	2.37274	2.50337	2.67458	2.65077	nudix hydrolase homolog 12
AT1G13245	AT1G13245	Chr1	complement(4525414..4526204)	29.8979	2.07652	1.05417	1.64313e-19	6.08373e-18	3.83113e-15	9.36626	9.32909	10.1891	12.3866	10.3178	32.7836	30.1434	30.2254	26.4393	29.8979	ROTUNDIFOLIA like 17
AT1G13430	STO9	Chr1	4606500..4607780	8.05738	4.64733	2.2164	1.52415e-26	1.00699e-24	3.55372e-22	0.946397	1.44015	0.917534	1.64264	1.23668	7.4528	7.22213	8.43561	9.11897	8.05738	sulfotransferase 4C
AT1G13650	AT1G13650	Chr1	complement(4680290..4682382)	5.24357	2.32937	1.21994	1.09271e-07	9.10266e-07	0.00254777	2.41141	1.83474	0.709708	1.47144	1.60682	6.19087	7.03161	3.66067	4.09111	5.24357	0
AT1G13790	FDM4	Chr1	4726770..4730425	3.96775	2.71163	1.43916	1.78469e-19	6.57474e-18	4.16118e-15	1.10232	1.18258	0.824429	1.07622	1.04639	4.49754	3.84081	3.93509	3.59756	3.96775	XH/XS domain-containing protein
AT1G13990	AT1G13990	Chr1	4794664..4796599	7.68919	3.4794	1.79884	6.95188e-21	2.88359e-19	1.6209e-16	1.49909	1.9553	1.66841	1.30678	1.60739	7.33267	7.11501	8.32141	7.98769	7.68919	0
AT1G14120	AT1G14120	Chr1	complement(4833396..4835089)	24.6819	3.69406	1.88521	2.88687e-35	3.66118e-33	6.73103e-31	3.95282	4.74565	3.39145	7.117	4.80173	23.9935	21.7851	26.0473	26.902	24.6819	2-oxoglutarate (2OG) and Fe(II)-dependent oxygenase superfamily protein
AT1G14280	PKS2	Chr1	4877506..4879307	21.163	3.52045	1.81576	2.24735e-34	2.7399e-32	5.23991e-30	4.33564	2.94333	4.28624	5.72911	4.32358	20.8341	17.03	24.0992	22.6886	21.163	phytochrome kinase substrate 2
AT1G14520	MIOX1	Chr1	complement(4968134..4970311)	1.76737	3.08611	1.62579	3.33536e-08	3.00047e-07	0.000777673	0.329954	0.517787	0.308467	0.483212	0.409855	1.9356	1.47392	1.73704	1.92294	1.76737	myo-inositol oxygenase 1
AT1G14640	AT1G14640	Chr1	5023426..5025955	2.77879	2.2253	1.154	1.06966e-08	1.05423e-07	0.000249403	0.975698	0.687782	0.894273	1.00863	0.891596	3.40812	2.85224	2.07188	2.78293	2.77879	SWAP (Suppressor-of-White-APricot)/surp domain-containing protein
AT1G14790	RDR1	Chr1	complement(5093961..5098270)	2.90338	3.54183	1.82449	1.85639e-23	9.68438e-22	4.32836e-19	0.432917	0.608102	0.539632	0.76405	0.586175	2.34426	3.03095	3.05547	3.18286	2.90338	RNA-dependent RNA polymerase 1
AT1G14890	AT1G14890	Chr1	5136874..5137982	15.3261	2.55262	1.35198	1.07592e-16	2.95584e-15	2.50861e-12	3.27953	4.08945	4.39076	5.51434	4.31852	14.1927	13.0899	18.3917	15.63	15.3261	Plant invertase/pectin methylesterase inhibitor superfamily protein
AT1G15050	IAA34	Chr1	complement(5181991..5183413)	1.10682	3.3474	1.74304	0.000166271	0.000700477	1	0.132713	0.227196	0.165427	0.388712	0.228512	0.826198	1.03746	1.26425	1.29938	1.10682	indole-3-acetic acid inducible 34
AT1G15125	AT1G15125	Chr1	5204312..5205964	13.458	2.74936	1.4591	1.02215e-23	5.44828e-22	2.38326e-19	4.09968	3.95908	3.20093	2.77103	3.50768	11.3049	14.4394	13.5527	14.5351	13.458	S-adenosyl-L-methionine-dependent methyltransferases superfamily protein
AT1G15580	IAA5	Chr1	complement(5365512..5366497)	3.38278	4.12018	2.04271	9.75928e-09	9.66598e-08	0.000227547	0.43119	0.590534	0.429984	0.84196	0.573417	3.46901	3.65967	4.15084	2.25159	3.38278	indole-3-acetic acid inducible 5
AT1G15790	AT1G15790	Chr1	complement(5438171..5440131)	2.54304	4.95335	2.30841	1.18372e-12	2.0249e-11	2.75996e-08	0.484546	0.608307	0.0603988	0.283844	0.359274	2.55243	2.32682	2.67235	2.62057	2.54304	0
AT1G15830	AT1G15830	Chr1	5448060..5450617	3.96127	2.67472	1.41939	1.14905e-13	2.22596e-12	2.67912e-09	1.39908	1.02192	0.871981	0.928849	1.05546	4.68996	4.12484	3.14259	3.88769	3.96127	0
AT1G16110	WAKL6	Chr1	5518219..5520929	1.71371	4.00803	2.00289	1.26265e-12	2.14991e-11	2.94399e-08	0.264125	0.301443	0.230463	0.412593	0.302156	1.39133	1.71079	1.53615	2.21658	1.71371	wall associated kinase-like 6
AT1G17460	AT1G17460	Chr1	5998765..6002732	4.94462	3.02714	1.59795	1.102e-21	4.86355e-20	2.56942e-17	1.40622	0.902754	1.16857	1.1727	1.16256	5.24698	5.43098	4.72969	4.37082	4.94462	TRF-like 3
AT1G17700	PRA1F1	Chr1	6089460..6090339	4.88424	2.03715	1.02656	2.9529e-05	0.000148229	0.688498	2.21955	2.44579	1.33564	0.896687	1.72442	5.27784	4.61552	5.21882	4.42477	4.88424	prenylated RAB acceptor 1.F1
AT1G17710	AT1G17710	Chr1	complement(6090405..6092027)	3.33911	3.28723	1.71687	1.11013e-08	1.09071e-07	0.000258839	0.686264	0.335667	0.977634	0.909305	0.727217	2.58216	2.4634	3.14586	5.16504	3.33911	Pyridoxal phosphate phosphatase-related protein
AT1G17810	TIP3-2	Chr1	6130025..6131627	1.39741	8.64873	3.11249	4.9414e-07	3.63715e-06	0.0115214	0.114837	0.196593	0.143145	0	0.113644	2.4197	1.34657	0.806076	1.01727	1.39741	beta-tonoplast intrinsic protein
AT1G18400	BEE1	Chr1	6331398..6333856	9.09989	4.29474	2.10257	1.03952e-38	1.72475e-36	2.42375e-34	1.35491	1.74586	1.57993	1.45084	1.53288	9.58605	9.32266	8.2395	9.25135	9.09989	BR enhanced expression 1
AT1G18570	MYB51	Chr1	6389399..6391386	6.74627	3.64756	1.86693	5.01992e-27	3.47256e-25	1.17044e-22	1.1697	0.904328	1.64616	1.58406	1.32606	6.17966	7.66906	6.20514	6.93122	6.74627	myb domain protein 51
AT1G18620	AT1G18620	Chr1	6409655..6414569	18.2658	2.27019	1.18281	9.28118e-24	4.97106e-22	2.164e-19	4.87304	5.77075	5.73151	6.71143	5.77169	16.2548	17.6226	19.3008	19.8851	18.2658	0
AT1G19250	FMO1	Chr1	complement(6650476..6653195)	1.28568	3.71183	1.89213	1.24339e-07	1.02534e-06	0.0028991	0.175854	0.200699	0.219202	0.377717	0.243368	1.04424	1.21759	1.79865	1.08225	1.28568	flavin-dependent monooxygenase 1
AT1G19380	AT1G19380	Chr1	6697874..6698858	4.9829	4.37332	2.12873	3.68151e-15	8.52464e-14	8.5838e-11	0.903042	0.515315	0.844233	0.955131	0.80443	4.54071	5.12644	5.28227	4.98215	4.9829	Protein of unknown function (DUF1195)
AT1G19396	AT1G19396	Chr1	6709778..6711788	2.71837	2.70623	1.43628	6.33182e-05	0.000295713	1	0.476322	0.761068	0.237495	1.30212	0.694251	3.28466	2.44691	2.38818	2.75375	2.71837	0
AT1G19397	AT1G19397	Chr1	6710851..6711787	3.07177	2.10687	1.0751	0.00017815	0.000744412	1	1.25744	1.34541	0.97963	0.613835	1.04908	3.61299	3.59842	2.36421	2.71146	3.07177	0
AT1G19530	AT1G19530	Chr1	6763765..6765049	4.73917	4.97574	2.31491	9.39352e-10	1.08926e-08	2.19019e-05	0.725775	1.07681	0.361872	0.566871	0.682833	4.37925	2.35049	8.36943	3.85752	4.73917	0
AT1G19660	BBD2	Chr1	complement(6799969..6802906)	36.1365	2.2207	1.15101	1.65602e-21	7.20779e-20	3.86119e-17	10.7283	9.21418	11.7409	15.019	11.6756	38.6624	35.496	35.6287	34.7588	36.1365	Wound-responsive family protein
AT1G20620	CAT3_1	Chr1	7142972..7146540	605.686	2.49232	1.31749	1.7278e-20	6.97027e-19	4.02854e-16	177.025	168.133	182.12	167.122	173.6	507.252	546.531	654.526	714.435	605.686	catalase 3
AT1G21100	IGMT1	Chr1	complement(7386762..7388512)	10.3646	4.84506	2.27651	1.48588e-28	1.15049e-26	3.46447e-24	1.08984	1.59208	1.63018	1.83013	1.53556	7.09786	9.83404	13.5512	10.9753	10.3646	O-methyltransferase family protein
AT1G21120	IGMT2	Chr1	complement(7395179..7396823)	2.38329	2.17674	1.12217	0.000117211	0.000514724	1	0.462264	0.527576	0.633835	1.48935	0.778256	2.30224	2.63281	2.87394	1.72418	2.38329	O-methyltransferase family protein
AT1G21250	WAK1	Chr1	7439171..7442113	2.45295	10.622	3.40899	4.09056e-25	2.43963e-23	9.53754e-21	0.194518	0.138751	0.212159	0.118695	0.166031	2.95754	2.00938	2.48695	2.35795	2.45295	cell wall-associated kinase
AT1G21270	WAK2	Chr1	7444749..7448483	14.934	3.177	1.66767	1.8868e-44	4.38273e-42	4.39926e-40	3.51319	2.93749	3.23171	3.81519	3.3744	14.4488	12.7143	15.3349	17.238	14.934	wall-associated kinase 2
AT1G21520	AT1G21520	Chr1	complement(7534019..7534927)	4.01864	9.48806	3.24611	3.02244e-14	6.28517e-13	7.04711e-10	0.444567	0.169126	0.184718	0.3617	0.290028	3.19341	3.06159	5.05232	4.76724	4.01864	0
AT1G21830	AT1G21830	Chr1	complement(7660947..7662725)	13.5178	2.01098	1.0079	5.2815e-12	8.25988e-11	1.23144e-07	4.01947	4.29331	5.33145	5.6852	4.83236	11.6478	12.4305	14.5203	15.4726	13.5178	0
AT1G21910	ERF012	Chr1	7696427..7697831	6.94505	2.98335	1.57693	8.06671e-17	2.25042e-15	1.88083e-12	1.72574	1.36776	1.79262	1.77848	1.66615	5.69314	7.22714	7.93147	6.92847	6.94505	Integrase-type DNA-binding superfamily protein
AT1G22890	AT1G22890	Chr1	8102728..8103588	2.73388	3.76514	1.9127	1.07697e-06	7.44532e-06	0.0251106	0.191069	0.545162	0.238168	1.026	0.500099	2.37898	2.66723	2.68235	3.20697	2.73388	0
AT1G23110	AT1G23110	Chr1	complement(8196447..8198331)	3.35058	3.17908	1.66861	9.81468e-06	5.51096e-05	0.228839	0.256742	0.390688	1.22678	1.12798	0.750547	1.63931	2.43711	3.26103	6.06486	3.35058	0
AT1G23120	AT1G23120	Chr1	8198586..8199616	2.7908	2.06944	1.04924	0.000206935	0.000850677	1	0.892078	0.593902	1.38997	1.01611	0.973016	2.63439	2.82267	3.27997	2.42617	2.7908	Polyketide cyclase/dehydrase and lipid transport superfamily protein
AT1G23130	AT1G23130	Chr1	8200321..8201246	212.917	3.41377	1.77137	4.71114e-40	8.59179e-38	1.09845e-35	37.462	40.8446	40.4372	60.3876	44.7828	238.485	233.214	192.302	187.666	212.917	Polyketide cyclase/dehydrase and lipid transport superfamily protein
AT1G23850	AT1G23850	Chr1	complement(8425724..8427235)	2.79029	3.34443	1.74176	9.09035e-10	1.05744e-08	2.11951e-05	0.489994	0.35587	0.610779	0.913293	0.592484	2.00518	2.53704	3.17141	3.44753	2.79029	0
AT1G23970	AT1G23970	Chr1	complement(8481997..8483875)	10.4675	2.24807	1.16869	2.10094e-14	4.42802e-13	4.89855e-10	3.49157	2.8876	3.46919	3.55711	3.35137	11.05	9.04172	9.79321	11.985	10.4675	Protein of unknown function (DUF626)
AT1G24148	AT1G24148	Chr1	8544248..8545590	3.10945	3.07998	1.62292	3.73e-08	3.32969e-07	0.000869688	0.551654	0.343416	0.687638	1.27303	0.713935	3.4583	3.69638	3.31905	1.96406	3.10945	0
AT1G24260	SEP3	Chr1	complement(8593536..8596123)	3.61243	74.204	6.21343	3.78709e-11	5.36047e-10	8.82999e-07	0	0.0604782	0.0660537	0	0.031633	2.89292	4.26085	3.98531	3.31063	3.61243	K-box region and MADS-box transcription factor family protein
AT1G24996	AT1G24996	Chr1	complement(8799520..8800410)	4.86863	4.3405	2.11786	6.83692e-07	4.89679e-06	0.015941	0	0.512452	1.67909	1.02289	0.803607	3.87042	7.35444	4.20234	4.04732	4.86863	0
AT1G26210	AT1G26210	Chr1	9067039..9068207	14.4691	2.2273	1.1553	1.51546e-18	4.99128e-17	3.53344e-14	5.08435	4.79976	3.91213	4.84139	4.65941	14.4885	13.3187	13.9733	16.0959	14.4691	SOB five-like 1
AT1G26240	AT1G26240	Chr1	complement(9077874..9079646)	1.36475	7.04224	2.81603	1.25882e-09	1.43335e-08	2.93507e-05	0.0759751	0.173419	0.236758	0.0741761	0.140082	1.05511	1.65449	1.82843	0.920972	1.36475	Proline-rich extensin-like family protein
AT1G26380	FOX1	Chr1	complement(9126737..9128568)	3.48139	6.98386	2.80402	3.06188e-14	6.35244e-13	7.13908e-10	0.0367641	0.293709	0.27496	0.825553	0.357746	2.46479	3.32559	5.52983	2.60537	3.48139	FAD-binding Berberine family protein
AT1G26410	FOX4	Chr1	complement(9138604..9140439)	1.14847	6.90581	2.78781	3.84418e-08	3.42331e-07	0.000896309	0	0.083734	0.0457268	0.322339	0.11295	0.737825	1.10612	1.65533	1.09461	1.14847	FAD-binding Berberine family protein
AT1G26420	FOX5	Chr1	complement(9141519..9143336)	1.49988	3.98074	1.99304	5.03886e-08	4.40192e-07	0.00117486	0.0740945	0.169126	0.277077	0.54255	0.265712	1.02899	1.48942	1.85747	1.62363	1.49988	FAD-binding Berberine family protein
AT1G26540	DUF3	Chr1	complement(9167549..9170953)	2.63156	2.4533	1.29473	1.84249e-11	2.71417e-10	4.29596e-07	0.841899	0.650897	0.846314	0.742419	0.770382	2.96524	2.72961	2.45096	2.38044	2.63156	Agenet domain-containing protein
AT1G26560	BGLU40	Chr1	9178212..9181967	11.0424	2.11041	1.07752	5.89663e-20	2.27087e-18	1.37486e-15	3.63538	3.1488	3.68185	4.53169	3.74943	11.9688	10.4396	11.6523	10.109	11.0424	beta glucosidase 40
AT1G26730	PHO1-H7	Chr1	9241036..9244918	1.13499	4.91514	2.29723	2.36886e-12	3.90393e-11	5.52324e-08	0.111992	0.127815	0.223357	0.196812	0.164994	1.11552	1.37575	0.920866	1.12783	1.13499	EXS (ERD1/XPR1/SYG1) family protein
AT1G27410	AT1G27410	Chr1	9517201..9519025	4.97043	2.28863	1.19448	6.45752e-11	8.86182e-10	1.50564e-06	1.88038	1.75586	1.22522	1.33517	1.54916	4.95263	5.63164	4.15682	5.14062	4.97043	DNA repair metallo-beta-lactamase family protein
AT1G27730	ZAT10	Chr1	complement(9648021..9649323)	1.9505	2.62489	1.39226	4.13099e-06	2.53007e-05	0.0963182	0.413519	0.648923	0.579884	0.504659	0.536746	1.43569	2.02038	2.17696	2.16895	1.9505	salt tolerance zinc finger
AT1G28190	AT1G28190	Chr1	complement(9846747..9848015)	2.66035	2.13876	1.09678	7.1095e-06	4.12856e-05	0.165765	1.0615	0.666309	0.992368	0.829088	0.887315	2.38915	3.08213	2.44817	2.72197	2.66035	0
AT1G28260	SMG7L	Chr1	complement(9875527..9879433)	3.60613	2.55813	1.35509	2.72307e-16	7.16209e-15	6.34911e-12	0.969502	0.932915	1.01892	1.13214	1.01337	3.27724	3.20564	3.54558	4.39605	3.60613	Telomerase activating protein Est1
AT1G29420	SAUR61	Chr1	complement(10301377..10302099)	1.19491	4.70436	2.234	0.000235387	0.000954481	1	0.186312	0	0.116119	0.363801	0.166558	1.42754	0.728231	1.49461	1.12924	1.19491	SAUR-like auxin-responsive protein family
AT1G29430	SAUR62	Chr1	complement(10302585..10303418)	20.8072	2.54677	1.34867	1.39401e-21	6.1035e-20	3.25028e-17	5.89531	4.79272	4.8319	7.72685	5.8117	21.3476	19.2098	22.1886	20.4826	20.8072	SAUR-like auxin-responsive protein family
AT1G29440	SAUR63	Chr1	complement(10304507..10305108)	21.4233	2.80424	1.48761	1.50549e-12	2.54572e-11	3.5102e-08	5.25837	3.19219	3.34702	10.2677	5.51632	23.6811	20.4907	22.3256	19.1957	21.4233	SAUR-like auxin-responsive protein family
AT1G29450	SAUR64	Chr1	complement(10305553..10306595)	9.87778	2.9836	1.57705	4.41112e-16	1.12793e-14	1.0285e-11	2.25006	2.31117	2.05679	2.85582	2.36846	8.83559	8.54345	11.4318	10.7003	9.87778	SAUR-like auxin-responsive protein family
AT1G29460	SAUR65	Chr1	complement(10307352..10308246)	5.29187	3.9766	1.99153	2.40254e-13	4.51591e-12	5.60175e-09	0.827789	1.2024	0.562822	1.17555	0.94214	5.18939	4.70624	6.64057	4.6313	5.29187	SAUR-like auxin-responsive protein family
AT1G29465	AT1G29465	Chr1	10308520..10309896	10.2585	3.91344	1.96844	6.60207e-15	1.48813e-13	1.53934e-10	1.19882	2.36325	0.679242	3.19209	1.85835	12.63	9.24984	9.39844	9.75584	10.2585	0
AT1G29490	SAUR68	Chr1	10319732..10320402	2.75875	9.9683	3.31735	1.83491e-08	1.72009e-07	0.000427828	0.200751	0.114557	0.250236	0.195997	0.190385	3.46088	1.90562	3.42218	2.24631	2.75875	SAUR-like auxin-responsive protein family
AT1G29500	SAUR66	Chr1	10321011..10321978	9.97787	2.93932	1.55548	1.8434e-15	4.42636e-14	4.29806e-11	2.29609	1.66759	2.16824	3.53241	2.41608	9.26288	8.93576	11.7214	9.99142	9.97787	SAUR-like auxin-responsive protein family
AT1G29510	SAUR67	Chr1	10322423..10323239	11.1665	2.23369	1.15943	2.92077e-10	3.67042e-09	6.81006e-06	2.80289	3.95159	2.2607	5.15111	3.54157	11.3697	10.7714	10.9945	11.5306	11.1665	SAUR-like auxin-responsive protein family
AT1G30730	AT1G30730	Chr1	10900681..10902626	2.48545	3.52862	1.81911	6.43585e-08	5.54765e-07	0.00150058	0.588377	0.474005	0.388278	0.574445	0.506276	1.72372	1.3528	4.47706	2.3882	2.48545	FAD-binding Berberine family protein
AT1G31310	AT1G31310	Chr1	complement(11198353..11200141)	1.42359	3.56773	1.83501	1.02304e-06	7.11482e-06	0.0238531	0.182032	0.155813	0.226904	0.533166	0.274479	1.69985	1.62629	1.0952	1.27304	1.42359	hydroxyproline-rich glycoprotein family protein
AT1G31710	AT1G31710	Chr1	11349697..11355587	26.8851	2.18903	1.13029	2.88036e-30	2.53231e-28	6.71585e-26	8.26791	9.62415	7.7038	9.65438	8.81256	25.0714	26.2887	26.8278	29.3526	26.8851	Copper amine oxidase family protein
AT1G31880	BRX	Chr1	11445490..11450232	2.74248	2.47586	1.30793	5.14878e-08	4.49084e-07	0.00120049	0.77416	0.883538	1.11736	0.477365	0.813106	3.00486	3.00317	2.49231	2.46958	2.74248	DZC (Disease resistance/zinc finger/chromosome condensation-like region) domain containing protein
AT1G32630	AT1G32630	Chr1	11797330..11801359	1.04875	2.06361	1.04517	4.68379e-06	2.83948e-05	0.109207	0.463728	0.275208	0.323702	0.380308	0.360737	1.03041	0.973601	1.15322	1.03778	1.04875	0
AT1G32900	GBSS1	Chr1	complement(11920390..11923866)	30.386	2.0153	1.01099	7.98999e-12	1.22611e-10	1.86295e-07	11.2841	9.7594	8.97417	13.3981	10.854	42.301	28.2552	26.1075	24.8802	30.386	UDP-Glycosyltransferase superfamily protein
AT1G36622	AT1G36622	Chr1	complement(13835620..13836954)	1.22651	3.50131	1.8079	0.00014939	0.000637022	1	0.0640836	0.365689	0.239641	0.312831	0.245561	0.859275	1.86071	1.34947	0.836579	1.22651	0
AT1G36940	AT1G36940	Chr1	14003819..14005502	3.56557	3.09394	1.62945	1.95459e-10	2.51645e-09	4.55733e-06	0.58062	0.783136	1.05272	0.927608	0.836021	3.18491	2.94733	4.34019	3.78985	3.56557	0
AT1G43910	AT1G43910	Chr1	complement(16655884..16657686)	4.99007	2.171	1.11836	2.76033e-09	3.00801e-08	6.43599e-05	1.30464	1.5355	1.88033	1.91062	1.65777	6.09146	4.55302	4.90588	4.40991	4.99007	P-loop containing nucleoside triphosphate hydrolases superfamily protein
AT1G47960	C/VIF1	Chr1	complement(17681157..17683719)	2.44084	2.41572	1.27245	1.76092e-07	1.41354e-06	0.00410576	0.969092	0.467928	0.650448	0.764194	0.712916	2.89157	2.74723	2.31728	1.80729	2.44084	cell wall / vacuolar inhibitor of fructosidase 1
AT1G48130	PER1_3	Chr1	17780429..17781727	4.15883	4.64426	2.21545	4.89852e-11	6.81132e-10	1.14214e-06	0.381597	1.08878	0.951324	0.124187	0.636472	4.87305	5.39792	2.8061	3.55825	4.15883	1-cysteine peroxiredoxin 1
AT1G49130	COL8	Chr1	complement(18174373..18176389)	5.84138	4.82619	2.27088	8.39338e-24	4.52853e-22	1.957e-19	0.353368	0.604941	1.23333	1.2765	0.867034	4.83972	5.9194	5.91752	6.6889	5.84138	B-box type zinc finger protein with CCT domain
AT1G49530	GGPP6	Chr1	18332429..18333689	1.94967	2.53911	1.34432	4.02041e-06	2.47057e-05	0.0937398	0.801172	0.304789	0.532621	0.521468	0.540012	1.94391	2.08767	1.87456	1.89256	1.94967	geranylgeranyl pyrophosphate synthase 6
AT1G50400	TOM40-2	Chr1	18668010..18670576	1.86262	3.22742	1.69038	1.3219e-07	1.08319e-06	0.00308214	0.252822	0.577086	0.441201	0.394937	0.416512	1.50129	2.08933	1.92675	1.93313	1.86262	Eukaryotic porin family protein
AT1G51400	AT1G51400	Chr1	complement(19052023..19052582)	507.615	2.43914	1.28637	1.23237e-21	5.41729e-20	2.8734e-17	145.408	119.282	160.862	170.381	148.984	568.698	500.722	504.482	456.557	507.615	Photosystem II 5 kD protein
AT1G51402	AT1G51402	Chr1	19052193..19053535	7.12206	2.52503	1.3363	2.3998e-06	1.55024e-05	0.0559536	2.15096	0.767144	3.01632	2.10003	2.00861	7.21036	9.60841	5.52703	6.14243	7.12206	0
AT1G51460	ABCG13	Chr1	complement(19076838..19081451)	1.77256	5.01345	2.3258	2.33615e-14	4.90503e-13	5.44697e-10	0.330291	0.0942393	0.274473	0.295598	0.24865	1.55534	1.81354	1.46281	2.25855	1.77256	ABC-2 type transporter family protein
AT1G52000	JAL5	Chr1	complement(19333088..19336135)	6.05089	3.64322	1.86522	2.36692e-31	2.29083e-29	5.51872e-27	1.41298	1.30141	0.896089	1.1133	1.18094	6.52905	6.97622	5.22006	5.47823	6.05089	Mannose-binding lectin superfamily protein
AT1G52030	F-ATMBP	Chr1	complement(19345871..19349088)	1.3259	13.8684	3.79373	2.29496e-15	5.44547e-14	5.35093e-11	0.0221552	0.151713	0.0276166	0.0648919	0.0665941	1.48536	1.75669	0.822004	1.23954	1.3259	myrosinase-binding protein 2
AT1G52190	NPF1.2	Chr1	19434480..19439031	51.585	3.96101	1.98587	1.15741e-44	2.74629e-42	2.69861e-40	6.92535	7.83903	11.4982	10.9179	9.29512	44.5813	50.0171	53.2787	58.4628	51.585	Major facilitator superfamily protein
AT1G52400	BGLU18	Chr1	19514989..19518411	71.5049	7.438	2.89491	9.08534e-91	3.34144e-87	2.11834e-86	5.74497	6.8532	5.25389	9.75223	6.90107	75.2075	88.2085	60.8505	61.7533	71.5049	beta glucosidase 18
AT1G52410	TSA1_1	Chr1	19520603..19525685	15.1526	4.70771	2.23503	1.98547e-48	6.25905e-46	4.62932e-44	1.70635	2.42038	1.97504	3.09389	2.29891	15.2688	19.4097	11.9529	13.979	15.1526	TSK-associating protein 1
AT1G52690	AT1G52690	Chr1	19619724..19621534	3.58888	2.68146	1.42302	0.000209956	0.000862134	1	0.596034	1.87068	0.835828	0.509181	0.95293	6.49351	3.32813	2.24129	2.29259	3.58888	Late embryogenesis abundant protein (LEA) family protein
AT1G52830	IAA6	Chr1	complement(19672476..19673652)	4.04907	11.1052	3.47316	1.26786e-14	2.74563e-13	2.95615e-10	0.235771	0.0896941	0.489815	0.230188	0.261367	3.76353	3.51066	4.96484	3.95726	4.04907	indole-3-acetic acid 6
AT1G53080	AT1G53080	Chr1	19781288..19782352	1.69105	8.48652	3.08517	1.82243e-08	1.70984e-07	0.000424917	0.126482	0.216529	0.0788303	0.123487	0.136332	1.33254	1.62438	2.15613	1.65116	1.69105	Legume lectin family protein
AT1G53110	PPI4	Chr1	19790142..19792589	2.22619	2.09077	1.06403	1.21545e-06	8.31929e-06	0.0283395	0.770617	0.949854	0.653191	0.69218	0.766461	1.80088	2.20312	2.25641	2.64435	2.22619	0
AT1G53170	ERF8	Chr1	complement(19821337..19822399)	4.58179	2.7784	1.47425	1.59693e-10	2.0827e-09	3.72339e-06	1.2672	1.01237	0.789787	1.5465	1.15396	4.55129	4.81155	4.82866	4.13568	4.58179	ethylene response factor 8
AT1G53690	AT1G53690	Chr1	complement(20042452..20043626)	5.84387	4.13163	2.04671	3.4493e-13	6.36418e-12	8.04238e-09	0.785445	1.00847	1.34621	0.958558	1.02467	4.98378	6.14007	6.30089	5.95074	5.84387	DNA directed RNA polymerase, 7 kDa subunit
AT1G53700	WAG1	Chr1	20048434..20050294	3.46748	4.16084	2.05687	1.38501e-16	3.76857e-15	3.2293e-12	0.542869	0.371741	0.766912	0.706685	0.597052	2.56503	3.39502	3.55652	4.35337	3.46748	WAG 1
AT1G53790	AT1G53790	Chr1	complement(20079081..20081464)	3.15458	2.12748	1.08914	8.94564e-09	8.94038e-08	0.000208577	1.10753	0.750508	1.07855	1.28405	1.05516	2.75133	3.28538	3.19294	3.38866	3.15458	F-box and associated interaction domains-containing protein
AT1G54020	AT1G54020	Chr1	complement(20161555..20163750)	1.89204	7.70017	2.94489	6.41678e-13	1.13826e-11	1.49614e-08	0.0854177	0.292458	0.0532367	0.250185	0.170325	2.20886	1.86012	1.62741	1.87175	1.89204	GDSL-like Lipase/Acylhydrolase superfamily protein
AT1G54200	AT1G54200	Chr1	20235465..20237358	5.46765	2.42898	1.28035	5.48194e-16	1.38886e-14	1.27817e-11	1.49355	1.37989	1.86171	1.73593	1.61777	5.17691	6.11575	5.20617	5.37176	5.46765	0
AT1G54575	AT1G54575	Chr1	20386809..20387710	5.36888	2.23233	1.15855	9.87882e-06	5.54274e-05	0.230335	2.01608	1.10785	1.02383	2.69735	1.71128	7.58064	4.75311	4.2679	4.87386	5.36888	0
AT1G54680	AT1G54680	Chr1	20413012..20414574	3.80203	2.94542	1.55847	5.46853e-09	5.66279e-08	0.000127504	0.737919	0.612493	1.17068	1.17891	0.925	2.9555	3.89564	4.10338	4.2536	3.80203	0
AT1G54870	AT1G54870	Chr1	20458952..20460647	4.092	6.00658	2.58654	4.52611e-13	8.20014e-12	1.05531e-08	0.103858	1.12605	0.258918	0.456294	0.486281	6.21694	3.30555	3.02019	3.82533	4.092	NAD(P)-binding Rossmann-fold superfamily protein
AT1G55673	AT1G55673	Chr1	20802971..20803449	42.5517	2.93854	1.5551	7.76151e-16	1.93748e-14	1.80967e-11	13.2173	5.2957	12.4442	10.1587	10.279	32.1862	59.9842	39.6202	38.4162	42.5517	#N/A
AT1G56280	AT1G56280	Chr1	complement(21072855..21074877)	137.397	2.47461	1.3072	3.09984e-22	1.42508e-20	7.22758e-18	34.3335	38.0051	36.8837	50.6706	39.9732	124.066	118.489	160.319	146.716	137.397	drought-induced 19
AT1G56440	AT1G56440	Chr1	complement(21138515..21141644)	5.24834	2.00325	1.00234	2.97143e-10	3.72349e-09	6.9282e-06	1.7176	2.25223	1.95878	1.67693	1.90139	5.53017	5.22389	5.09372	5.14557	5.24834	Tetratricopeptide repeat (TPR)-like superfamily protein
AT1G56570	PCMP-E64	Chr1	21195644..21199130	4.043	2.01158	1.00833	3.97037e-14	8.11242e-13	9.25731e-10	1.38462	1.5351	1.20815	1.60289	1.43269	4.05418	4.52841	3.80829	3.7811	4.043	Tetratricopeptide repeat (TPR)-like superfamily protein
AT1G57750	CYP96A15	Chr1	complement(21383812..21385709)	1.82941	56.7018	5.82532	8.68569e-10	1.01197e-08	2.02515e-05	0.0709714	0	0	0	0.0177429	1.22353	1.70405	2.20618	2.18388	1.82941	cytochrome P450, family 96, subfamily A, polypeptide 15
AT1G58070	AT1G58070	Chr1	21502905..21504078	7.46034	2.1732	1.11982	7.73303e-11	1.04562e-09	1.80303e-06	2.58163	2.29163	1.93081	2.96859	2.44316	8.40679	7.11155	6.67322	7.64979	7.46034	0
AT1G58180	BCA6	Chr1	complement(21537577..21540038)	6.79141	2.43963	1.28666	8.64969e-16	2.14464e-14	2.01676e-11	1.94186	1.4386	2.3356	2.26175	1.99445	6.00368	7.49495	6.90066	6.76635	6.79141	beta carbonic anhydrase 6
AT1G58340	DTX48	Chr1	21652988..21655439	2.03683	2.04195	1.02995	1.89956e-05	9.97326e-05	0.442902	0.835871	0.807204	0.561031	0.627753	0.707965	2.30932	2.62089	1.41845	1.79866	2.03683	MATE efflux family protein
AT1G59030	AT1G59030	Chr1	complement(21808107..21809749)	1.92175	4.13891	2.04925	1.85312e-08	1.73642e-07	0.000432073	0.480323	0.304548	0.199574	0.312633	0.324269	1.99348	1.49001	2.46175	1.74177	1.92175	GDSL-like Lipase/Acylhydrolase superfamily protein
AT1G61255	AT1G61255	Chr1	complement(22589098..22589789)	5.95653	5.29797	2.40544	9.41076e-10	1.09069e-08	2.19421e-05	0.389317	0.888646	0.606606	1.33035	0.803729	3.16942	3.80427	9.95497	6.89746	5.95653	0
AT1G61340	AT1G61340	Chr1	22628264..22630020	1.39435	2.68773	1.42639	0.000113197	0.000498886	1	0.433729	0.282862	0.231705	0.483953	0.358062	1.4836	1.52231	1.24264	1.32886	1.39435	F-box family protein
AT1G61800	GPT2	Chr1	22824414..22826902	7.91291	2.95782	1.56453	1.0702e-14	2.35454e-13	2.49527e-10	2.81394	2.41906	1.09327	1.35582	1.92052	9.10028	6.24418	9.01479	7.2924	7.91291	glucose-6-phosphate/phosphate translocator 2
AT1G62290	APA2	Chr1	complement(23009885..23013601)	17.9479	2.72056	1.4439	1.21568e-31	1.21938e-29	2.83447e-27	4.51264	3.99404	4.28573	6.14412	4.73413	17.4645	16.0442	19.7626	18.5204	17.9479	Saposin-like aspartyl protease family protein
AT1G62360	STM	Chr1	complement(23058582..23062063)	3.53272	4.14745	2.05223	6.96254e-16	1.74594e-14	1.62339e-11	0.553361	0.405992	0.93611	0.578848	0.618578	2.91493	3.26641	4.04275	3.90677	3.53272	KNOX/ELK homeobox transcription factor
AT1G62380	ACO2_1	Chr1	23082036..23084253	692.139	3.31007	1.72686	4.78453e-37	6.85585e-35	1.11556e-32	134.843	132.613	144.896	188.531	150.221	645.869	668.136	737.937	716.614	692.139	ACC oxidase 2
AT1G62500	AT1G62500	Chr1	23131928..23133507	8.68364	2.53379	1.3413	2.49628e-15	5.89149e-14	5.82033e-11	2.60029	2.48118	2.49738	2.20578	2.44616	8.8595	10.9967	6.4118	8.46651	8.68364	Bifunctional inhibitor/lipid-transfer protein/seed storage 2S albumin superfamily protein
AT1G62510	AT1G62510	Chr1	complement(23136366..23137254)	18.4746	3.41457	1.77171	1.97925e-22	9.35247e-21	4.61481e-18	3.71231	4.66914	3.02198	4.14218	3.8864	14.8751	15.0601	22.4872	21.476	18.4746	Bifunctional inhibitor/lipid-transfer protein/seed storage 2S albumin superfamily protein
AT1G62540	FMOGS-OX2	Chr1	23151634..23155728	8.00141	4.27765	2.09682	1.32518e-29	1.09524e-27	3.0898e-25	1.39045	0.851507	0.930008	2.15217	1.33103	9.19208	7.53673	8.16165	7.11517	8.00141	flavin-monooxygenase glucosinolate S-oxygenase 2
AT1G62975	BHLH125	Chr1	23328727..23330812	3.15601	2.00614	1.00442	8.66508e-06	4.91422e-05	0.202035	0.650115	1.18715	0.972444	1.69259	1.12557	3.07176	2.90409	3.17262	3.4756	3.15601	basic helix-loop-helix (bHLH) DNA-binding superfamily protein
AT1G63150	AT1G63150	Chr1	23419294..23421714	3.80992	2.1792	1.1238	8.55074e-10	9.97827e-09	1.99369e-05	1.59099	1.10964	0.771234	1.43826	1.22753	3.78125	4.34317	3.13167	3.98358	3.80992	Tetratricopeptide repeat (TPR)-like superfamily protein
AT1G63710	CYP86A7	Chr1	complement(23632178..23634073)	1.57555	6.48063	2.69614	4.74972e-12	7.51051e-11	1.10745e-07	0.0710463	0.324337	0.132839	0.17341	0.175408	1.46297	1.26947	1.78106	1.7887	1.57555	cytochrome P450, family 86, subfamily A, polypeptide 7
AT1G63750	AT1G63750	Chr1	23650840..23655453	2.09534	2.94341	1.55749	4.17459e-17	1.19482e-15	9.73347e-13	0.424933	0.536932	0.472929	0.60749	0.510571	1.8605	2.03378	2.23705	2.25005	2.09534	Disease resistance protein (TIR-NBS-LRR class) family
AT1G63860	AT1G63860	Chr1	complement(23701408..23706058)	2.5374	4.97894	2.31584	2.78895e-26	1.81011e-24	6.50272e-22	0.512571	0.292496	0.362056	0.283579	0.362676	2.84734	2.84301	2.02167	2.43757	2.5374	Disease resistance protein (TIR-NBS-LRR class) family
AT1G64200	VHA-E3	Chr1	complement(23828284..23830100)	44.5495	2.02276	1.01632	3.93222e-13	7.1772e-12	9.16836e-09	14.2774	13.5198	15.0241	20.6564	15.8694	39.6852	36.4525	54.2583	47.8018	44.5495	vacuolar H+-ATPase subunit E isoform 3
AT1G64370	AT1G64370	Chr1	23888832..23890132	107.612	2.86934	1.52072	1.15214e-33	1.3452e-31	2.68633e-29	22.5714	24.9924	25.6832	34.319	26.8915	119.99	115.686	101.125	93.6497	107.612	0
AT1G64660	MGL	Chr1	24028830..24030780	9.08612	2.49683	1.3201	2.41522e-13	4.53589e-12	5.63133e-09	2.23721	2.23974	2.3973	3.60208	2.61908	7.59348	7.18846	11.5711	9.99142	9.08612	methionine gamma-lyase
AT1G64720	AT1G64720	Chr1	complement(24046553..24048822)	481.707	3.88694	1.95864	2.5282e-47	7.34076e-45	5.89475e-43	77.6991	85.7355	93.7813	97.433	88.6622	467.63	452.692	507.121	499.386	481.707	Polyketide cyclase/dehydrase and lipid transport superfamily protein
AT1G65310	XTH17	Chr1	24257054..24258506	87.5655	4.13178	2.04676	1.39347e-36	1.95858e-34	3.24901e-32	14.5099	14.0883	13.3625	19.2408	15.3004	64.7144	64.393	114.228	106.927	87.5655	xyloglucan endotransglucosylase/hydrolase 17
AT1G65370	AT1G65370	Chr1	complement(24284469..24286347)	10.9891	3.72362	1.8967	2.23185e-22	1.04788e-20	5.20379e-18	1.9354	2.54017	1.9903	1.93681	2.10067	11.4926	14.6973	6.93813	10.8281	10.9891	TRAF-like family protein
AT1G65486	AT1G65486	Chr1	24349399..24350524	4.95564	2.09729	1.06853	5.82832e-07	4.2196e-06	0.0135893	1.36921	1.63707	1.38163	2.29163	1.66988	4.87081	5.46097	5.29579	4.19499	4.95564	0
AT1G65490	AT1G65490	Chr1	24354646..24355490	14.3778	2.20349	1.13979	3.06884e-06	1.93486e-05	0.0715531	3.4231	3.27322	3.34433	8.85191	4.72314	19.3167	13.948	14.8434	9.40323	14.3778	0
AT1G65500	AT1G65500	Chr1	24357749..24358732	5.49631	30.3065	4.92155	1.86869e-14	3.95742e-13	4.35703e-10	0.17818	0.203354	0	0.0869803	0.117128	6.0582	5.37256	5.98548	4.56902	5.49631	0
AT1G65845	AT1G65845	Chr1	complement(24493011..24493923)	22.6655	2.55181	1.35152	5.29955e-25	3.11854e-23	1.23564e-20	5.11424	5.54002	7.34735	7.61665	6.40457	22.5816	22.9423	22.4256	22.7126	22.6655	0
AT1G65970	PRXIIC	Chr1	complement(24557372..24558322)	48.946	2.48825	1.31513	7.77908e-15	1.73922e-13	1.81377e-10	12.7941	12.933	15.0366	15.7032	14.1167	32.8224	38.7816	62.3142	61.8658	48.946	thioredoxin-dependent peroxidase 2
AT1G66180	AT1G66180	Chr1	24647121..24648839	46.8415	2.47723	1.30873	6.73611e-22	3.01513e-20	1.57059e-17	13.7917	11.358	14.6517	14.4597	13.5653	42.5543	38.0236	55.2009	51.587	46.8415	Eukaryotic aspartyl protease family protein
AT1G66590	AT1G66590	Chr1	24840899..24842609	4.22325	2.03741	1.02674	4.86388e-06	2.93656e-05	0.113406	1.22236	0.976542	1.44749	2.20781	1.46355	4.039	4.50476	4.47391	3.87533	4.22325	cytochrome c oxidase 19-1
AT1G66920	LRK10L-2.4	Chr1	complement(24965134..24967586)	1.72162	5.67347	2.50423	3.38332e-13	6.25291e-12	7.88855e-09	0.176931	0.0673098	0.367576	0.259113	0.217732	2.2312	1.67951	1.65591	1.31986	1.72162	Protein kinase superfamily protein
AT1G67050	AT1G67050	Chr1	complement(25028538..25029857)	9.39048	2.44841	1.29184	2.82668e-18	9.05317e-17	6.59068e-14	2.80633	1.97993	2.67127	3.4373	2.72371	9.38283	10.1997	8.74919	9.23017	9.39048	0
AT1G67265	AT1G67265	Chr1	complement(25175558..25176230)	1.38291	5.84543	2.54731	7.90857e-05	0.00036065	1	0.300231	0.114217	0.124746	0.0977074	0.159225	1.62945	0.782334	1.90671	1.21314	1.38291	ROTUNDIFOLIA like 21
AT1G67810	SUFE2	Chr1	25426234..25427461	9.16086	2.28243	1.19057	1.45366e-09	1.63746e-08	3.38935e-05	2.19387	2.12826	3.34997	3.85546	2.88189	7.03904	8.45259	12.0996	9.05225	9.16086	sulfur E2
AT1G67860	AT1G67860	Chr1	complement(25444752..25445357)	5.60693	4.41074	2.14102	1.25295e-11	1.88215e-10	2.92138e-07	1.11142	0.253689	0.969769	1.19361	0.882122	5.6417	6.45416	5.46096	4.87088	5.60693	0
AT1G67865	AT1G67865	Chr1	complement(25445994..25447622)	2.21745	2.99926	1.5846	9.03331e-07	6.34229e-06	0.0210621	0.439388	0.573106	0.234728	0.796684	0.510976	1.68331	2.45345	2.39183	2.34122	2.21745	0
AT1G68110	AT1G68110	Chr1	25524718..25526150	1.58144	6.66803	2.73726	9.89793e-10	1.14475e-08	2.3078e-05	0.141002	0.160924	0.117173	0.229439	0.162134	1.1704	1.83709	1.69669	1.62158	1.58144	ENTH/ANTH/VHS superfamily protein
AT1G68190	AT1G68190	Chr1	25558794..25561248	7.16413	3.07917	1.62254	2.86691e-21	1.22843e-19	6.68448e-17	1.62634	1.21052	1.98317	1.82946	1.66237	6.60308	8.88376	6.80694	6.36274	7.16413	B-box zinc finger family protein
AT1G68725	AGP19	Chr1	25809298..25810130	7.26037	3.77143	1.91511	9.32293e-13	1.61737e-11	2.17373e-08	1.89343	1.64643	0.899109	1.05634	1.37383	7.68557	5.3366	9.04118	6.97813	7.26037	arabinogalactan protein 19
AT1G68850	PER11	Chr1	complement(25883556..25885261)	1.5275	3.03257	1.60054	0.000118481	0.000519373	1	0.500758	0.228603	0.312098	0.39112	0.358145	0.959212	0.782916	2.36005	2.00783	1.5275	Peroxidase superfamily protein
AT1G69080	AT1G69080	Chr1	complement(25971915..25973505)	3.44688	2.43492	1.28387	4.975e-08	4.34785e-07	0.00115997	0.994772	0.934969	0.802344	1.25687	0.997238	3.53079	3.98624	3.05122	3.21928	3.44688	Adenine nucleotide alpha hydrolases-like superfamily protein
AT1G69160	AT1G69160	Chr1	25999837..26001614	16.5688	2.2108	1.14457	6.29832e-15	1.42111e-13	1.46852e-10	5.03813	4.28004	5.99674	6.21327	5.38205	14.9113	13.8756	18.8027	18.6855	16.5688	0
AT1G69570	CDF5	Chr1	complement(26161528..26163715)	5.48936	5.263	2.39588	9.5495e-28	7.11921e-26	2.22656e-23	0.663738	0.598038	1.00153	0.75034	0.753411	4.55029	5.18864	6.55059	5.66792	5.48936	Dof-type zinc finger DNA-binding family protein
AT1G69580	PHL8	Chr1	26171856..26174022	5.5735	2.34531	1.22978	3.16077e-13	5.87111e-12	7.36966e-09	1.62916	1.36049	1.83263	1.97853	1.7002	5.63247	6.03502	5.17988	5.44665	5.5735	Homeodomain-like superfamily protein
AT1G69730	WAKL9	Chr1	complement(26228565..26231375)	6.16535	2.81331	1.49227	2.16054e-20	8.62144e-19	5.03751e-16	1.29269	1.20435	1.64423	2.13781	1.56977	6.82212	5.92181	5.42312	6.49434	6.16535	Wall-associated kinase family protein
AT1G69780	ATHB-13	Chr1	26258788..26260781	12.2758	2.06972	1.04943	6.74337e-13	1.19331e-11	1.57228e-08	3.45504	3.69978	3.82819	5.99685	4.24496	13.89	13.0044	10.9925	11.2163	12.2758	Homeobox-leucine zipper protein family
AT1G69840	HIR2	Chr1	complement(26293588..26295922)	11.8883	2.6767	1.42045	4.03041e-31	3.83358e-29	9.39731e-27	3.2705	2.76055	3.05752	3.62545	3.17851	12.1705	11.6039	12.0249	11.7538	11.8883	SPFH/Band 7/PHB domain-containing membrane-associated protein family
AT1G70290	TPS8	Chr1	complement(26470795..26474833)	9.86806	2.11003	1.07726	8.22302e-14	1.62888e-12	1.91728e-09	3.33843	2.91496	4.16137	2.94523	3.34	8.45583	8.89384	10.0833	12.0393	9.86806	trehalose-6-phosphatase synthase S8
AT1G70830	MLP28	Chr1	complement(26709889..26711587)	438.686	2.76959	1.46967	1.86757e-23	9.71973e-22	4.35442e-19	98.7267	97.3222	104.64	156.443	114.283	432.18	377.512	488.472	456.582	438.686	MLP-like protein 28
AT1G70890	MLP43	Chr1	complement(26725521..26726652)	187.979	2.94518	1.55836	4.02799e-19	1.40865e-17	9.39165e-15	31.9448	37.1292	38.8421	77.4926	46.3522	177.066	152.985	223.772	198.095	187.979	MLP-like protein 43
AT1G71030	AT1G71030	Chr1	complement(26795052..26796532)	6.34609	2.67973	1.42209	6.11895e-10	7.28694e-09	1.42669e-05	2.22092	2.09389	1.56474	0.895616	1.69379	5.41026	5.23006	6.10017	8.64388	6.34609	MYB-like 2
AT1G72140	NPF5.12	Chr1	27141765..27144490	14.0907	4.94933	2.30723	7.33279e-30	6.29622e-28	1.70971e-25	1.57528	1.63804	2.05086	2.93925	2.05085	10.0583	10.2034	18.1481	17.9531	14.0907	Major facilitator superfamily protein
AT1G72416	AT1G72416	Chr1	complement(27258747..27260521)	4.90774	2.27831	1.18797	2.54007e-09	2.78173e-08	5.92243e-05	2.21457	1.42857	1.2002	1.26908	1.52811	5.02592	5.48393	3.9586	5.16252	4.90774	Chaperone DnaJ-domain superfamily protein
AT1G72450	TIFY11B	Chr1	complement(27273968..27276562)	13.687	2.29695	1.19972	4.03193e-26	2.59395e-24	9.40085e-22	4.55765	4.00955	3.39289	4.97504	4.23378	14.2473	15.5168	12.4411	12.5429	13.687	jasmonate-zim-domain protein 6
AT1G72690	AT1G72690	Chr1	27361146..27361958	4.2963	2.17028	1.11788	0.000107696	0.000477025	1	1.33731	0.832504	1.66696	1.78043	1.4043	4.65754	4.61613	4.51064	3.4009	4.2963	0
AT1G72900	AT1G72900	Chr1	27432178..27433782	6.81243	3.05266	1.61007	8.16392e-18	2.50322e-16	1.9035e-13	2.09865	1.72674	1.27757	1.28655	1.59738	7.24535	6.59501	6.26436	7.145	6.81243	Toll-Interleukin-Resistance (TIR) domain-containing protein
AT1G73010	PS2	Chr1	complement(27464528..27466348)	7.34395	2.60486	1.38121	2.56669e-11	3.71161e-10	5.9845e-07	1.69924	1.58672	2.1823	2.6142	2.02062	6.06602	6.72802	6.40265	10.1791	7.34395	phosphate starvation-induced gene 2
AT1G73040	JAL19	Chr1	complement(27475060..27475962)	2.96509	14.8747	3.89479	4.0246e-10	4.93393e-09	9.38375e-06	0.165281	0.188633	0.103011	0.0806835	0.134402	3.95748	3.23013	2.90039	1.77236	2.96509	Mannose-binding lectin superfamily protein
AT1G73120	AT1G73120	Chr1	complement(27497176..27498062)	56.6985	4.58085	2.19562	1.63538e-36	2.26969e-34	3.81306e-32	6.67713	6.07433	9.0468	13.8883	8.92165	48.8436	45.9292	67.0525	64.9688	56.6985	0
AT1G73330	AT1G73330	Chr1	complement(27568714..27569823)	151.528	8.59705	3.10384	1.21088e-50	4.17506e-48	2.82328e-46	7.58467	9.27954	11.2695	23.0446	12.7946	115.241	127.664	186.793	176.415	151.528	drought-repressed 4
AT1G73680	DOX2	Chr1	complement(27703944..27707657)	13.1221	2.08766	1.06189	7.49832e-23	3.69342e-21	1.74831e-18	4.50193	4.47409	4.35062	4.76572	4.52309	13.2502	12.5124	12.5286	14.1973	13.1221	alpha dioxygenase
AT1G73750	AT1G73750	Chr1	27736546..27739210	2.85803	2.1987	1.13665	6.51785e-08	5.60083e-07	0.0015197	0.932454	1.0642	1.02819	0.735303	0.940037	2.98834	3.16403	2.80508	2.47467	2.85803	Uncharacterised conserved protein UCP031088, alpha/beta hydrolase
AT1G73830	BEE3	Chr1	27759941..27761588	16.3451	4.61393	2.206	1.19523e-39	2.12704e-37	2.78681e-35	2.17654	1.93205	3.08988	3.01042	2.55222	15.8662	15.2592	18.1879	16.0672	16.3451	BR enhanced expression 3
AT1G73850	AT1G73850	Chr1	27766941..27770841	2.61654	2.15736	1.10927	8.04335e-09	8.08991e-08	0.000187539	0.67953	1.07382	0.879614	0.893092	0.881515	2.92872	2.48093	2.25388	2.80263	2.61654	Protein of unknown function (DUF1666)
AT1G73870	COL7	Chr1	27778984..27780809	8.00742	10.2589	3.35881	2.11879e-46	5.91841e-44	4.94018e-42	0.71482	0.271938	0.643518	0.581578	0.552963	9.16638	8.4263	7.3272	7.1098	8.00742	B-box type zinc finger protein with CCT domain
AT1G74310	CLPB1	Chr1	complement(27936508..27940369)	7.53011	2.0323	1.02312	4.28147e-19	1.49492e-17	9.98268e-15	2.56426	3.15519	2.39727	2.5231	2.65996	7.31028	8.05404	7.97515	6.78095	7.53011	heat shock protein 101
AT1G74420	FUT3	Chr1	complement(27967771..27969965)	1.26206	2.47976	1.3102	8.29697e-06	4.73221e-05	0.193452	0.506659	0.424045	0.12631	0.362752	0.354942	1.35872	1.16935	1.35482	1.16536	1.26206	fucosyltransferase 3
AT1G74590	GSTU10	Chr1	complement(28023627..28024860)	1.90318	2.86543	1.51875	3.8908e-05	0.000190416	0.90718	0.175243	0.466674	0.509697	0.741407	0.473255	1.06299	1.95705	2.57733	2.01537	1.90318	glutathione S-transferase TAU 10
AT1G74650	AT1G74650	Chr1	28041146..28043022	2.81184	6.92368	2.79154	4.81933e-20	1.86576e-18	1.12368e-15	0.287062	0.32762	0.178912	0.350331	0.285981	2.88683	2.3242	3.05844	2.97788	2.81184	myb domain protein 31
AT1G74670	GASA6	Chr1	28053030..28054149	152.893	4.08067	2.02881	5.72242e-30	4.95202e-28	1.33424e-25	20.5756	15.5425	29.5224	42.3447	26.9963	141.419	150.597	180.422	139.133	152.893	Gibberellin-regulated family protein
AT1G74870	AT1G74870	Chr1	28126928..28128790	1.96539	2.39913	1.26251	1.30409e-05	7.12839e-05	0.304061	0.434528	0.595106	0.541641	0.763631	0.583726	2.6219	2.03811	1.74291	1.45865	1.96539	RING/U-box superfamily protein
AT1G75100	JAC1	Chr1	complement(28190740..28194068)	13.8264	2.35887	1.2381	7.68752e-30	6.54983e-28	1.79242e-25	4.23678	3.60455	4.09689	4.81333	4.18789	14.7803	15.3414	12.2304	12.9533	13.8264	J-domain protein required for chloroplast accumulation response 1
AT1G76720	AT1G76720	Chr1	complement(28794144..28800402)	2.15881	3.77059	1.91479	5.81044e-18	1.811e-16	1.35476e-13	0.341258	0.655023	0.154683	0.484621	0.408896	2.59989	2.06142	1.80432	2.16962	2.15881	eukaryotic translation initiation factor 2 (eIF-2) family protein
AT1G76820	AT1G76820	Chr1	28837573..28842566	3.38708	2.24031	1.1637	2.40098e-14	5.03156e-13	5.59812e-10	1.23982	1.19577	0.979503	0.920633	1.08393	3.31148	3.78322	3.09934	3.35428	3.38708	eukaryotic translation initiation factor 2 (eIF-2) family protein
AT1G76870	AT1G76870	Chr1	28856839..28858851	1.99966	2.90782	1.53994	2.03514e-08	1.89332e-07	0.000474514	0.489148	0.429429	0.656626	0.404094	0.494824	1.76583	2.60524	1.69787	1.92971	1.99966	0
AT1G77270	AT1G77270	Chr1	29027753..29031386	2.11682	2.3336	1.22256	3.1397e-10	3.92099e-09	7.32054e-06	0.620535	0.817163	0.505749	0.652444	0.648973	2.08013	2.31884	1.84281	2.22549	2.11682	0
AT1G77870	MUB5	Chr1	29284963..29286340	1.18425	3.08924	1.62725	4.60802e-05	0.000221536	1	0.16796	0.127794	0.418725	0.382626	0.274276	1.17968	1.12542	1.17896	1.25293	1.18425	membrane-anchored ubiquitin-fold protein 5 precursor
AT1G78110	AT1G78110	Chr1	29391630..29393334	4.76343	2.07736	1.05475	4.23938e-10	5.17138e-09	9.88453e-06	1.77762	1.62302	1.32948	1.77409	1.62605	4.42658	5.47024	4.51571	4.64117	4.76343	0
AT1G78490	AT1G78490	Chr1	29526861..29530669	12.0422	3.29654	1.72095	1.50101e-42	3.15455e-40	3.49975e-38	1.89408	2.88225	2.43714	3.28089	2.62359	12.8936	11.6224	12.0494	11.6035	12.0422	cytochrome P450, family 708, subfamily A, polypeptide 3
AT1G78750	AT1G78750	Chr1	complement(29612904..29614884)	1.47109	3.94328	1.9794	2.04927e-09	2.27471e-08	4.77808e-05	0.377533	0.172349	0.235298	0.258015	0.260799	1.6633	1.51781	1.40072	1.30253	1.47109	F-box/RNI-like superfamily protein
AT1G78830	AT1G78830	Chr1	complement(29636818..29638773)	81.2775	2.02237	1.01605	1.40928e-09	1.59153e-08	3.28587e-05	24.6199	22.518	32.234	36.0723	28.8611	59.4942	62.103	100.029	103.484	81.2775	Curculin-like (mannose-binding) lectin family protein
AT1G78930	AT1G78930	Chr1	complement(29677904..29680757)	4.15798	2.21473	1.14713	5.02745e-11	6.98179e-10	1.1722e-06	1.6942	1.32297	0.778041	1.47997	1.31879	4.0993	4.44789	4.23228	3.85245	4.15798	Mitochondrial transcription termination factor family protein
AT1G78970	LUP1	Chr1	29703055..29708175	19.0627	3.51582	1.81386	1.32495e-37	2.01639e-35	3.08925e-33	3.18302	4.01115	4.95956	3.25872	3.85311	19.2441	21.5996	15.826	19.5809	19.0627	lupeol synthase 1
AT1G79700	AT1G79700	Chr1	complement(29990336..29993766)	3.86022	3.03499	1.60169	1.34327e-11	2.01235e-10	3.13196e-07	0.768273	0.925532	1.01086	0.958437	0.915774	2.90241	3.38424	3.98036	5.1739	3.86022	Integrase-type DNA-binding superfamily protein
AT1G80130	AT1G80130	Chr1	complement(30140912..30142697)	14.7524	9.75884	3.28671	2.51531e-57	1.18096e-54	5.86469e-53	1.05023	1.25073	0.569182	1.42659	1.07418	18.062	12.5445	15.8427	12.5606	14.7524	Tetratricopeptide repeat (TPR)-like superfamily protein
AT1G80420	XRCC1	Chr1	complement(30235164..30238535)	6.38681	2.33647	1.22433	1.14236e-13	2.2171e-12	2.66352e-09	1.81594	2.40559	1.89978	1.77294	1.97356	6.05626	5.61312	7.31631	6.56153	6.38681	BRCT domain-containing DNA repair protein
AT1G80440	AT1G80440	Chr1	30241452..30243176	13.89	3.10823	1.63609	2.13137e-13	4.0337e-12	4.9695e-09	2.42076	3.34208	3.69886	3.35456	3.20407	8.93749	8.58986	19.028	19.0048	13.89	Galactose oxidase/kelch repeat superfamily protein
AT1G80650	RTL1	Chr1	30314493..30316002	8.20865	2.12707	1.08887	2.75672e-12	4.50278e-11	6.42758e-08	2.64235	2.75903	3.08346	2.68956	2.7936	8.07683	8.28755	7.61067	8.85955	8.20865	RNAse THREE-like protein 1
AT1G80760	NIP6-1	Chr1	complement(30350539..30352208)	2.99923	2.3943	1.2596	6.05027e-06	3.5705e-05	0.141068	1.05585	1.33187	0.761962	0.43404	0.895929	3.14019	3.78561	2.11752	2.95362	2.99923	NOD26-like intrinsic protein 6;1
AT1G80840	WRKY40	Chr1	30383561..30385499	1.23528	5.22204	2.38461	5.10569e-07	3.75058e-06	0.0119044	0.152495	0.232054	0.190085	0.099256	0.168472	1.41185	1.24887	1.42721	0.853176	1.23528	WRKY DNA-binding protein 40
AT1G80920	ATJ8	Chr1	complement(30403503..30404713)	30.9481	2.61514	1.38689	3.09333e-23	1.56203e-21	7.21241e-19	9.34706	7.86836	7.27163	9.38462	8.46792	23.8092	32.0556	34.3006	33.6269	30.9481	Chaperone DnaJ-domain superfamily protein
AT2G01520	MLP328	Chr2	235925..237253	8.07056	2.50762	1.32632	1.61433e-05	8.63388e-05	0.376397	0.827789	1.2024	2.15749	5.14301	2.33267	9.87425	6.38704	7.31972	8.70123	8.07056	MLP-like protein 328
AT2G01610	AT2G01610	Chr2	complement(273895..275002)	1.92205	3.9315	1.97508	1.3702e-07	1.12027e-06	0.00319475	0.303935	0.208126	0.303084	0.534128	0.337318	1.57192	2.30807	1.76768	2.04054	1.92205	Plant invertase/pectin methylesterase inhibitor superfamily protein
AT2G04040	DTX1	Chr2	complement(1334270..1336550)	3.92725	2.15709	1.10909	4.29129e-10	5.22604e-09	1.00056e-05	1.09515	1.33321	1.45612	1.38999	1.31862	4.02076	3.79137	3.88021	4.01668	3.92725	MATE efflux family protein
AT2G05070	AT2G05070	Chr2	complement(1799234..1800472)	1162.16	2.16451	1.11404	1.04166e-10	1.38975e-09	2.42874e-06	520.43	320.047	435.27	252.443	382.048	1079.8	1004.65	1270.87	1293.32	1162.16	photosystem II light harvesting complex gene 2.2
AT2G05100	AT2G05100	Chr2	complement(1822990..1824480)	1000.93	2.10758	1.07558	1.09688e-11	1.65559e-10	2.55748e-07	452.446	283.799	363.404	255.826	338.869	1006.92	881.78	1075.61	1039.42	1000.93	photosystem II light harvesting complex gene 2.1
AT2G05380	GRP3S	Chr2	1966610..1968142	689.736	2.03027	1.02167	8.27441e-08	7.0012e-07	0.00192926	170.885	178.545	247.546	386.197	245.793	578.446	517.294	861.881	801.325	689.736	glycine-rich protein 3 short isoform
AT2G05540	AT2G05540	Chr2	2033154..2034283	30.7512	3.43219	1.77913	5.83728e-21	2.43961e-19	1.36102e-16	5.6399	6.53003	7.03016	6.54379	6.43597	25.2078	19.4429	39.1784	39.1758	30.7512	Glycine-rich protein family
AT2G14520	CBSDUF3	Chr2	complement(6181946..6184910)	3.3621	3.33433	1.7374	4.18976e-16	1.07883e-14	9.76884e-12	0.759867	0.63071	0.645802	0.809318	0.711425	3.20881	4.12723	3.11712	2.99523	3.3621	CBS domain-containing protein with a domain of unknown function (DUF21)
AT2G14900	GASA7	Chr2	6404131..6405352	25.7644	2.63252	1.39644	8.55366e-26	5.317e-24	1.99437e-21	5.08672	8.06306	6.81028	8.27711	7.05929	25.3517	25.3525	26.3538	25.9996	25.7644	Gibberellin-regulated family protein
AT2G15220	AT2G15220	Chr2	6608561..6609681	4.5815	3.49461	1.80513	8.0101e-10	9.38709e-09	1.86764e-05	0.540738	0.411425	1.34806	1.46648	0.941677	4.31581	3.15356	5.42229	5.43435	4.5815	Plant basic secretory protein (BSP) family protein
AT2G15400	NRPD3B	Chr2	6712895..6714609	1.65836	2.15809	1.10976	5.50376e-05	0.000260402	1	0.397226	0.604465	0.715207	0.517094	0.558498	1.60633	1.873	1.54903	1.60506	1.65836	DNA-directed RNA polymerase family protein
AT2G15880	PEX3	Chr2	complement(6917514..6920319)	6.21661	10.7266	3.42312	5.63248e-43	1.20672e-40	1.31327e-38	0.397796	0.595875	0.402882	0.267009	0.41589	5.04817	5.10879	5.78395	8.92552	6.21661	Leucine-rich repeat (LRR) family protein
AT2G15960	AT2G15960	Chr2	6947096..6947866	22.3961	4.11406	2.04056	1.39103e-21	6.10256e-20	3.24333e-17	2.88277	3.19036	3.48449	6.14074	3.92459	17.068	17.1699	30.7467	24.6	22.3961	0
AT2G17442	AT2G17442	Chr2	complement(7573812..7575951)	1.93778	2.52766	1.33781	3.09758e-06	1.95019e-05	0.0722231	0.497229	0.670659	0.394416	0.617852	0.545039	1.64514	2.12018	1.54113	2.44469	1.93778	0
AT2G17740	AT2G17740	Chr2	complement(7706896..7707954)	1.50161	44.1844	5.46547	7.88986e-06	4.52457e-05	0.18396	0	0	0	0.0620936	0.0155234	1.94922	1.34948	1.40305	1.30469	1.50161	Cysteine/Histidine-rich C1 domain family protein
AT2G18010	AT2G18010	Chr2	7833782..7834653	2.5965	7.89032	2.98008	5.95831e-10	7.11098e-09	1.38924e-05	0.308954	0	0.385112	0.226228	0.230073	2.66313	2.24267	3.17551	2.3047	2.5965	SAUR-like auxin-responsive protein family
AT2G18050	AT2G18050	Chr2	7845923..7847031	3.12721	12.7822	3.67607	2.14832e-12	3.55909e-11	5.00903e-08	0.208951	0.079491	0.0868194	0.272004	0.161816	1.93454	3.34465	3.07307	4.15657	3.12721	histone H1-3
AT2G18260	SYP112	Chr2	7941778..7943388	1.47661	2.17466	1.12079	0.000216452	0.000885674	1	0.377322	0.753606	0.411541	0.414435	0.489226	1.26484	1.63284	1.51345	1.49531	1.47661	syntaxin of plants 112
AT2G19910	RDR3	Chr2	complement(8595605..8600931)	1.63155	2.74981	1.45933	2.40272e-09	2.64443e-08	5.60219e-05	0.479942	0.45646	0.448687	0.312385	0.424369	1.32155	1.98759	1.20316	2.01388	1.63155	RNA-dependent RNA polymerase family protein
AT2G20250	AT2G20250	Chr2	complement(8733285..8736597)	1.98062	2.32947	1.22	1.08845e-07	9.07053e-07	0.00253782	0.655861	0.374263	0.723202	0.664959	0.604571	2.05359	2.56354	1.5177	1.78766	1.98062	0
AT2G20550	AT2G20550	Chr2	complement(8845802..8847311)	1.90832	2.87116	1.52164	8.12811e-07	5.74882e-06	0.0189515	0.465566	0.649421	0.580329	0.252523	0.48696	1.88269	1.79085	2.12676	1.83297	1.90832	HSP40/DnaJ peptide-binding protein
AT2G20560	AT2G20560	Chr2	complement(8848130..8850111)	7.78475	3.35345	1.74564	2.25548e-21	9.79759e-20	5.25889e-17	1.71345	1.35384	1.80724	1.75867	1.6583	7.27965	8.9788	8.89928	5.98126	7.78475	DNAJ heat shock family protein
AT2G20720	AT2G20720	Chr2	complement(8927822..8930120)	1.83827	2.31234	1.20936	1.44942e-06	9.72464e-06	0.0337947	0.576176	0.692191	0.680404	0.355284	0.576014	2.20735	2.06581	1.58125	1.49868	1.83827	Pentatricopeptide repeat (PPR) superfamily protein
AT2G20870	AT2G20870	Chr2	complement(8981927..8982712)	1.26913	27.9982	4.80726	9.59048e-05	0.000429799	1	0.0856894	0	0	0	0.0214224	1.14898	1.05264	1.11703	1.75785	1.26913	cell wall protein precursor, putative
AT2G21140	PRP2	Chr2	complement(9060561..9062093)	88.9563	3.67048	1.87597	4.77695e-29	3.84719e-27	1.11379e-24	15.6868	13.3985	17.5982	23.22	17.4759	67.8511	63.3486	109.4	115.226	88.9563	proline-rich protein 2
AT2G21200	AT2G21200	Chr2	complement(9083906..9084803)	1.2182	3.50941	1.81123	0.000185344	0.000770676	1	0.525015	0	0.280471	0.146452	0.237985	0.933843	1.25639	1.35376	1.3288	1.2182	SAUR-like auxin-responsive protein family
AT2G21430	RD19B	Chr2	complement(9171872..9173490)	1.80417	2.21092	1.14465	5.38228e-05	0.000255311	1	0.739048	0.731004	0.36849	0.481032	0.579893	2.0763	1.76072	1.67979	1.69987	1.80417	Papain family cysteine protease
AT2G21490	LEA	Chr2	complement(9205990..9207125)	1.76132	9.36213	3.22684	8.07758e-07	5.71674e-06	0.0188337	0.234403	0.0891738	0	0.152569	0.119036	1.79602	3.05401	1.17525	1.02001	1.76132	dehydrin LEA
AT2G21540	SFH3	Chr2	complement(9220505..9224496)	19.6689	2.18978	1.13078	1.81268e-15	4.36209e-14	4.22644e-11	5.86469	5.19256	6.91697	7.8056	6.44496	16.599	16.9463	20.7544	24.3758	19.6689	SEC14-like 3
AT2G21560	AT2G21560	Chr2	complement(9230208..9231580)	5.62077	2.40908	1.26848	7.42922e-11	1.00824e-09	1.7322e-06	1.47164	1.95949	1.22293	1.96361	1.65442	4.5573	7.01211	5.60764	5.30602	5.62077	0
AT2G21640	AT2G21640	Chr2	9254378..9255743	3.12307	2.37448	1.24761	0.0002245	0.000914755	1	1.00799	1.25499	0.228447	1.16305	0.913618	2.984	4.70738	2.66475	2.13616	3.12307	0
AT2G21770	CESA9	Chr2	9284391..9289744	1.42094	3.21584	1.6852	1.78888e-13	3.39425e-12	4.17095e-09	0.237993	0.368624	0.360228	0.315342	0.320547	1.36764	1.53773	1.19324	1.58514	1.42094	cellulose synthase A9
AT2G22510	AT2G22510	Chr2	complement(9569023..9569784)	6.7679	2.53821	1.34381	1.79034e-05	9.45687e-05	0.417436	1.85615	1.7149	1.76282	2.32998	1.91596	3.21688	4.44188	8.86321	10.5496	6.7679	hydroxyproline-rich glycoprotein family protein
AT2G22540	SVP	Chr2	9579647..9583901	18.9107	2.07499	1.05311	2.74347e-22	1.26389e-20	6.39668e-18	6.20495	6.13741	5.67196	8.04065	6.51374	17.3243	18.9824	18.8924	20.4435	18.9107	K-box region and MADS-box transcription factor family protein
AT2G22810	ACS4	Chr2	complement(9717602..9719594)	6.70809	2.3231	1.21605	8.44662e-15	1.87895e-13	1.96941e-10	1.97866	2.25821	1.45082	2.53786	2.05639	6.35409	6.19577	7.11946	7.16304	6.70809	1-aminocyclopropane-1-carboxylate synthase 4
AT2G22860	PSK2	Chr2	9737583..9738384	1.35723	10.3662	3.37381	3.27019e-05	0.000162493	0.762477	0.102985	0.117535	0.128371	0	0.0872225	1.38088	1.2651	1.34249	1.44044	1.35723	phytosulfokine 2 precursor
AT2G22980	SCPL13	Chr2	9778759..9783310	11.8548	3.18356	1.67064	2.92769e-38	4.64786e-36	6.82619e-34	2.3263	2.40212	2.69261	3.21755	2.65965	11.6972	14.2885	9.94181	11.4915	11.8548	serine carboxypeptidase-like 13
AT2G23180	AT2G23180	Chr2	9874907..9876711	8.24306	2.74055	1.45446	1.01781e-16	2.804e-15	2.37313e-12	1.8657	2.21448	1.20931	3.31518	2.15117	8.18399	8.29249	6.99697	9.49877	8.24306	cytochrome P450, family 96, subfamily A, polypeptide 1
AT2G23540	AT2G23540	Chr2	10024150..10026258	5.98281	3.16148	1.6606	2.50434e-10	3.1724e-09	5.83912e-06	0.980439	1.50817	0.85017	2.12254	1.36533	3.63362	4.52247	7.86514	7.91002	5.98281	GDSL-like Lipase/Acylhydrolase superfamily protein
AT2G23680	AT2G23680	Chr2	10066117..10067737	3.51473	3.10206	1.63323	2.24155e-10	2.86584e-09	5.22641e-06	0.643805	0.565205	0.864236	1.16042	0.808416	3.13049	3.04182	4.4694	3.41723	3.51473	Cold acclimation protein WCOR413 family
AT2G24600	AT2G24600	Chr2	complement(10452034..10454593)	2.60033	3.77519	1.91655	1.27397e-14	2.75614e-13	2.97038e-10	0.480883	0.322838	0.564162	0.607583	0.493867	2.68215	1.92699	3.23364	2.55855	2.60033	Ankyrin repeat family protein
AT2G24700	REM10	Chr2	complement(10512884..10515411)	1.06684	3.35732	1.74731	3.33988e-06	2.08844e-05	0.0778726	0.172167	0.275089	0.30045	0.168091	0.228949	1.28618	1.38434	0.794154	0.802699	1.06684	Transcriptional factor B3 family protein
AT2G25200	AT2G25200	Chr2	complement(10736261..10737800)	1.50385	2.7584	1.46383	2.08019e-06	1.35529e-05	0.0485018	0.34988	0.499142	0.381611	0.341595	0.393057	1.25663	1.51408	1.49109	1.7536	1.50385	Plant protein of unknown function (DUF868)
AT2G25625	AT2G25625	Chr2	10906215..10907350	1.18586	4.40058	2.1377	2.91447e-05	0.000146433	0.679537	0.19116	0.218168	0.079427	0.248844	0.1844	1.83085	1.0674	0.894538	0.950663	1.18586	0
AT2G25900	AT2G25900	Chr2	11041331..11043256	7.7784	2.14656	1.10203	1.64135e-12	2.76065e-11	3.82697e-08	2.64413	2.43093	3.02126	2.36639	2.61568	7.7732	6.68494	7.51237	9.1431	7.7784	Zinc finger C-x8-C-x5-C-x3-H type family protein
AT2G26440	PME12	Chr2	11247160..11249620	8.19981	2.18118	1.12511	9.46613e-19	3.19402e-17	2.20712e-14	2.94504	2.55739	2.59365	2.68779	2.69597	9.38172	8.25801	7.60761	7.55191	8.19981	Plant invertase/pectin methylesterase inhibitor superfamily
AT2G26530	AT2G26530	Chr2	complement(11282663..11284272)	2.39689	2.42381	1.27727	2.18281e-05	0.000113124	0.508944	0.292834	0.286464	1.1472	1.10276	0.707315	1.92319	2.3359	2.55888	2.76958	2.39689	Protein of unknown function (DUF1645)
AT2G26690	NPF6.2	Chr2	complement(11347147..11350993)	49.0828	2.57969	1.3672	1.8829e-47	5.61487e-45	4.39018e-43	12.2407	12.3509	13.5589	16.4325	13.6458	45.7757	48.9633	50.7997	50.7925	49.0828	Major facilitator superfamily protein
AT2G27990	BLH8	Chr2	complement(11921350..11924748)	1.61544	3.12852	1.64548	3.36983e-09	3.62565e-08	7.8571e-05	0.333876	0.277126	0.52968	0.355604	0.374072	1.88957	1.72871	1.40006	1.44343	1.61544	BEL1-like homeodomain 8
AT2G28630	KCS12	Chr2	complement(12274468..12277417)	14.6527	19.1233	4.25726	2.78964e-78	4.7353e-75	6.50432e-74	0.548692	0.688836	0.478762	0.482129	0.549605	11.7978	10.7232	18.1568	17.9328	14.6527	3-ketoacyl-CoA synthase 12
AT2G29120	GLR2.7	Chr2	complement(12511246..12515947)	1.34382	2.80966	1.4904	3.67154e-09	3.914e-08	8.56055e-05	0.385357	0.317636	0.293547	0.355331	0.337968	1.51733	1.64968	1.03045	1.17781	1.34382	glutamate receptor 2.7
AT2G29130	LAC2	Chr2	complement(12524827..12527803)	2.73928	7.10002	2.82782	5.77877e-23	2.87208e-21	1.34738e-18	0.246259	0.281052	0.306963	0.270482	0.276189	2.6534	2.81887	2.90153	2.58331	2.73928	laccase 2
AT2G29300	AT2G29300	Chr2	12588191..12589759	3.6731	2.17848	1.12332	2.19284e-06	1.4228e-05	0.0511283	1.28876	1.0232	0.977837	1.47707	1.19172	4.29331	4.31771	2.52845	3.55293	3.6731	NAD(P)-binding Rossmann-fold superfamily protein
AT2G29500	HSP17.6B	Chr2	complement(12633065..12634120)	8.93548	2.07736	1.05475	4.807e-06	2.90676e-05	0.11208	2.61499	2.18375	2.54407	5.10614	3.11224	8.00229	5.91185	11.8958	9.93195	8.93548	HSP20-like chaperones superfamily protein
AT2G29670	AT2G29670	Chr2	complement(12681831..12685151)	19.5756	2.1096	1.07697	2.13709e-20	8.54333e-19	4.98284e-16	8.01744	6.93197	4.98006	6.66795	6.64935	22.4417	18.9924	17.8386	19.0297	19.5756	Tetratricopeptide repeat (TPR)-like superfamily protein
AT2G30480	AT2G30480	Chr2	complement(12987051..12993416)	2.06172	2.94404	1.5578	2.48318e-17	7.24818e-16	5.78977e-13	0.580752	0.575593	0.419105	0.432711	0.50204	2.21025	2.13342	1.80836	2.09487	2.06172	0
AT2G30520	RPT2	Chr2	complement(13002686..13005746)	141.145	2.17721	1.12248	1.86005e-16	4.98128e-15	4.3369e-12	41.586	38.3871	47.682	58.4211	46.5191	139.351	135.663	144.418	145.148	141.145	Phototropic-responsive NPH3 family protein
AT2G30750	CYP71A12	Chr2	complement(13099486..13101371)	21.8078	7.73767	2.9519	1.07272e-20	4.3774e-19	2.50116e-16	0.180326	2.5211	1.85441	3.56514	2.03025	19.6457	22.1016	29.3838	16.1002	21.8078	cytochrome P450, family 71, subfamily A, polypeptide 12
AT2G31180	AT2G31180	Chr2	complement(13286681..13288380)	1.36274	4.68774	2.22889	2.4962e-06	1.605e-05	0.0582013	0.124726	0.142348	0.155471	0.365317	0.196965	1.6724	1.60182	1.18816	0.988569	1.36274	myb domain protein 14
AT2G32120	HSP70-8	Chr2	complement(13651442..13653945)	3.16399	2.52796	1.33798	3.62607e-13	6.65141e-12	8.45454e-09	0.92474	0.773955	0.806884	1.05332	0.889724	3.04083	3.20141	3.33824	3.07549	3.16399	heat-shock protein 70T-2
AT2G32150	AT2G32150	Chr2	13658888..13660948	12.2354	2.05871	1.04174	1.2667e-17	3.81342e-16	2.95345e-13	3.97681	4.05584	4.69343	4.4196	4.28642	11.2239	11.2446	12.9815	13.4916	12.2354	Haloacid dehalogenase-like hydrolase (HAD) superfamily protein
AT2G32340	AT2G32340	Chr2	13731969..13734534	3.23987	2.19618	1.135	8.77005e-08	7.39223e-07	0.00204482	0.988573	0.932029	1.12511	1.17498	1.05517	2.75812	3.50399	3.4911	3.20629	3.23987	TraB family protein
AT2G32487	AT2G32487	Chr2	13791857..13793320	1.69557	2.59894	1.37793	9.21803e-05	0.000414877	1	0.387716	0.568923	0.345207	0.540765	0.460653	2.28109	2.10307	1.05528	1.34283	1.69557	0
AT2G32870	AT2G32870	Chr2	complement(13944538..13946790)	6.63883	50.388	5.65501	9.73501e-31	8.9138e-29	2.26982e-26	0.111633	0.169874	0	0.0726598	0.0885416	7.69807	7.3138	5.78361	5.75985	6.63883	TRAF-like family protein
AT2G32880	AT2G32880	Chr2	complement(13948733..13950745)	6.85171	4.23059	2.08086	1.82756e-26	1.20026e-24	4.26114e-22	1.09908	1.10385	1.04121	1.37352	1.15441	6.35806	7.21718	6.08368	7.74791	6.85171	TRAF-like family protein
AT2G33060	AT2G33060	Chr2	14025483..14028261	2.31638	2.3806	1.25133	5.8933e-10	7.04101e-09	1.37408e-05	0.848261	0.414904	0.694836	0.804513	0.690628	2.36765	2.19233	2.64901	2.05653	2.31638	receptor like protein 27
AT2G33580	LYK5	Chr2	complement(14219481..14222254)	1.0596	2.09699	1.06832	6.86154e-05	0.000317296	1	0.291356	0.304811	0.363177	0.474096	0.35836	0.790641	1.22016	1.0956	1.132	1.0596	Protein kinase superfamily protein
AT2G33850	AT2G33850	Chr2	complement(14320865..14322082)	29.9643	16.958	4.0839	2.83786e-105	2.08743e-101	6.61675e-101	0.552971	1.51464	1.10285	1.88957	1.26501	30.8765	28.2831	30.2755	30.4219	29.9643	0
AT2G34010	SPEAR2	Chr2	14368536..14370438	3.49446	2.09098	1.06418	1.71139e-08	1.61253e-07	0.000399029	1.08229	1.1877	1.34908	1.21923	1.20958	3.78749	3.39354	3.38106	3.41575	3.49446	0
AT2G34490	CYP710A2	Chr2	complement(14535506..14537556)	25.6699	3.17606	1.66724	4.79843e-25	2.83819e-23	1.1188e-20	3.90779	5.20947	5.85347	8.3038	5.81863	21.8902	21.1969	29.7679	29.8246	25.6699	cytochrome P450, family 710, subfamily A, polypeptide 2
AT2G34500	CYP710A1	Chr2	complement(14539373..14541617)	3.71987	2.48257	1.31183	4.61648e-08	4.06512e-07	0.00107638	1.05003	1.09567	1.04709	1.11304	1.07646	2.32742	2.7138	4.66295	5.17532	3.71987	cytochrome P450, family 710, subfamily A, polypeptide 1
AT2G35210	AGD10	Chr2	14836062..14838151	2.29076	2.5109	1.32821	2.02848e-06	1.3259e-05	0.0472961	0.569665	0.500116	0.4916	1.02679	0.647042	2.09847	1.71279	2.90012	2.45165	2.29076	root and pollen arfgap
AT2G36490	ROS1	Chr2	complement(15307907..15314807)	4.37593	2.50046	1.32219	7.97371e-19	2.70701e-17	1.85915e-14	0.990674	1.25804	1.20009	1.553	1.25045	4.19623	5.20449	3.30203	4.80099	4.37593	demeter-like 1
AT2G36690	AT2G36690	Chr2	15379660..15382131	6.0604	2.06214	1.04414	7.44513e-09	7.53977e-08	0.000173591	1.65393	1.94005	2.2907	2.55672	2.11035	5.19224	6.66989	5.48225	6.89721	6.0604	2-oxoglutarate (2OG) and Fe(II)-dependent oxygenase superfamily protein
AT2G36750	UGT73C1	Chr2	complement(15410376..15412064)	4.07982	2.96101	1.56609	1.11144e-12	1.90866e-11	2.59144e-08	1.39569	0.773685	0.646185	1.09011	0.976417	4.5449	3.38449	3.51883	4.87106	4.07982	UDP-glucosyl transferase 73C1
AT2G37760	AKR4C8	Chr2	15831656..15833921	14.2679	2.5648	1.35884	3.18881e-29	2.58704e-27	7.43502e-25	3.64064	4.15502	3.58003	4.58127	3.98924	14.5673	14.0493	14.1971	14.258	14.2679	NAD(P)-linked oxidoreductase superfamily protein
AT2G37770	AKR4C9	Chr2	15834766..15837001	3.25099	11.6888	3.54706	5.21703e-20	2.01619e-18	1.2164e-15	0.136064	0.258814	0	0.354247	0.187281	3.562	3.08967	3.13811	3.21417	3.25099	NAD(P)-linked oxidoreductase superfamily protein
AT2G38110	GPAT6	Chr2	complement(15952496..15955752)	3.41188	3.97723	1.99176	1.74667e-20	7.03352e-19	4.07253e-16	0.699681	0.451347	0.606716	0.683113	0.610214	3.001	3.26139	3.7826	3.60253	3.41188	glycerol-3-phosphate acyltransferase 6
AT2G38470	WRKY33	Chr2	16108235..16110766	6.88979	2.10866	1.07633	9.11783e-16	2.25311e-14	2.12591e-11	2.29156	2.23629	2.27687	2.59397	2.34967	6.83876	6.2309	7.45978	7.02975	6.88979	WRKY DNA-binding protein 33
AT2G38530	LTP2	Chr2	16128176..16129399	187.749	4.6024	2.20239	2.09324e-47	6.15888e-45	4.8806e-43	23.2978	24.2413	30.6248	39.2888	29.3632	167.904	152.594	232.893	197.607	187.749	lipid transfer protein 2
AT2G38800	AT2G38800	Chr2	16216752..16219159	31.0379	2.16751	1.11604	3.61057e-30	3.16169e-28	8.41841e-26	9.24097	10.7119	10.5078	10.6625	10.2808	28.2166	31.9627	30.9366	33.0358	31.0379	Plant calmodulin-binding protein-related
AT2G39200	MLO12	Chr2	complement(16356041..16359943)	7.33381	2.23044	1.15733	3.55765e-16	9.23609e-15	8.29503e-12	2.09367	2.46301	2.52947	2.42147	2.37691	6.50931	7.41007	7.39652	8.01935	7.33381	Seven transmembrane MLO family protein
AT2G39210	AT2G39210	Chr2	complement(16366102..16368570)	7.81834	2.63066	1.39542	1.11937e-26	7.53084e-25	2.60993e-22	2.08126	1.97943	2.12588	2.34242	2.13225	7.47506	8.0058	7.65233	8.14016	7.81834	Major facilitator superfamily protein
AT2G39310	JAL22	Chr2	complement(16414034..16416845)	262.897	3.60804	1.85121	3.77527e-28	2.86285e-26	8.80242e-24	41.2958	43.8139	45.1969	80.9512	52.8145	245.504	206.032	305.182	294.868	262.897	jacalin-related lectin 22
AT2G39330	JAL23	Chr2	complement(16419483..16422158)	1.0418	61.4343	5.94097	1.40204e-06	9.43439e-06	0.0326899	0	0	0.0388857	0	0.00972144	1.31464	1.42837	0.81333	0.610869	1.0418	jacalin-related lectin 23
AT2G39375	AT2G39375	Chr2	16446514..16449180	1.35904	2.67925	1.42183	2.98407e-06	1.88789e-05	0.0695766	0.42455	0.380705	0.415803	0.236856	0.364478	1.2489	1.52396	0.881851	1.78145	1.35904	#N/A
AT2G39400	AT2G39400	Chr2	16452612..16455001	7.02337	6.18022	2.62766	9.82059e-24	5.24724e-22	2.28977e-19	0.49162	0.765108	0.779934	1.22176	0.814606	5.35061	5.09092	8.06687	9.58509	7.02337	alpha/beta-Hydrolases superfamily protein
AT2G39700	EXPA4	Chr2	complement(16543832..16545746)	40.2451	2.33482	1.22331	5.15198e-34	6.14534e-32	1.20124e-29	11.5396	13.0163	10.1305	14.5981	12.3211	40.9834	46.9848	36.3352	36.6771	40.2451	expansin A4
AT2G39850	SBT4.1	Chr2	16630411..16634253	2.71183	13.3313	3.73675	5.13722e-23	2.57059e-21	1.19779e-18	0.124911	0.171071	0.155702	0.121953	0.143409	3.3737	3.82217	1.57822	2.07325	2.71183	Subtilisin-like serine endopeptidase family protein
AT2G40000	HSPRO2	Chr2	complement(16700490..16702336)	6.16538	2.50987	1.32761	2.96296e-12	4.81825e-11	6.90844e-08	1.53155	1.58147	1.95454	1.99372	1.76532	4.54029	5.21257	7.49606	7.41261	6.16538	ortholog of sugar beet HS1 PRO-1 2
AT2G40460	NPF5.1	Chr2	16896907..16901670	5.92483	2.14597	1.10163	6.75082e-15	1.51856e-13	1.57402e-10	1.88378	1.90066	1.59945	2.50554	1.97236	5.93558	5.427	5.66692	6.66982	5.92483	Major facilitator superfamily protein
AT2G40610	EXPA8	Chr2	complement(16948791..16950705)	54.9509	2.42738	1.2794	1.83241e-20	7.36537e-19	4.27246e-16	13.2671	12.995	20.0223	18.412	16.1741	51.1674	52.6795	57.7511	58.2055	54.9509	expansin A8
AT2G40640	PUB63	Chr2	complement(16960964..16963215)	3.94024	2.20135	1.13839	7.52662e-10	8.84397e-09	1.75491e-05	1.22984	1.15591	1.39774	1.34198	1.28137	3.67226	4.76663	3.40953	3.91255	3.94024	RING/U-box superfamily protein
AT2G40880	CYS3	Chr2	17057388..17058122	40.8809	2.61627	1.38751	2.36817e-19	8.53897e-18	5.52163e-15	10.8598	8.93812	9.50181	15.7001	11.25	41.0044	34.2844	50.2606	37.974	40.8809	cystatin A
AT2G41010	CAMBP25	Chr2	complement(17113798..17115047)	4.10128	2.11167	1.07839	1.24934e-06	8.50901e-06	0.0291296	1.02375	1.29138	1.61192	1.63078	1.38946	4.18005	5.23502	3.67405	3.31601	4.10128	calmodulin (CAM)-binding protein of 25 kDa
AT2G41100	CML12	Chr2	17137037..17139700	23.1169	5.92001	2.5656	8.46316e-35	1.05512e-32	1.97327e-30	1.79746	1.93075	3.45966	4.05175	2.8099	18.7597	16.0882	32.9471	24.6727	23.1169	Calcium-binding EF hand family protein
AT2G41170	AT2G41170	Chr2	complement(17159074..17161294)	8.05657	2.65435	1.40836	2.95215e-21	1.26006e-19	6.88323e-17	1.73467	2.20819	2.03752	2.73581	2.17905	8.05139	7.48805	8.63037	8.05648	8.05657	F-box family protein
AT2G41230	ORS1	Chr2	complement(17194748..17195697)	1.68034	2.57654	1.36543	0.000214304	0.000877699	1	0.42538	0.485481	0.441865	0.484526	0.459313	1.76545	2.21689	1.35075	1.38828	1.68034	0
AT2G41260	AT2G41260	Chr2	17206452..17207698	5.1086	66.0691	6.0459	5.45593e-14	1.10152e-12	1.2721e-09	0	0	0.221321	0	0.0553302	7.59573	5.15539	3.32347	4.3598	5.1086	glycine-rich protein / late embryogenesis abundant protein (M17)
AT2G41450	AT2G41450	Chr2	17278148..17281830	1.0302	2.42122	1.27573	4.05645e-05	0.000197428	0.945801	0.280893	0.24934	0.505749	0.213299	0.31232	1.19568	1.11534	0.907596	0.902178	1.0302	N-acetyltransferases;N-acetyltransferases
AT2G41835	SAP11	Chr2	complement(17457699..17459691)	3.56648	2.35379	1.23498	4.91123e-09	5.13388e-08	0.00011451	1.21777	0.90873	1.10927	1.09748	1.08331	3.76814	3.6091	3.56944	3.31922	3.56648	zinc finger (C2H2 type, AN1-like) family protein
AT2G42040	AT2G42040	Chr2	17543005..17545532	13.3079	2.14752	1.10267	8.10605e-20	3.07876e-18	1.89001e-15	4.54495	3.55687	4.37037	5.28254	4.43868	12.8516	12.3265	13.8461	14.2074	13.3079	0
AT2G42560	AT2G42560	Chr2	complement(17714638..17716912)	1.51282	5.93599	2.56949	3.47022e-10	4.31665e-09	8.09116e-06	0.0929419	0.388936	0.15447	0.0907411	0.181772	2.19573	1.79909	0.900916	1.15553	1.51282	late embryogenesis abundant domain-containing protein / LEA domain-containing protein
AT2G42610	LSH10	Chr2	17747781..17750524	9.36158	6.78465	2.76227	2.89524e-36	3.89568e-34	6.75054e-32	1.16029	1.1981	0.619843	0.917039	0.973818	9.52523	10.3661	9.3633	8.19172	9.36158	Protein of unknown function (DUF640)
AT2G42990	AT2G42990	Chr2	17878944..17880563	2.40632	2.61193	1.38511	1.60472e-07	1.30046e-06	0.00374157	0.528942	0.553368	0.604383	0.946764	0.658364	2.44856	1.82133	2.5194	2.83601	2.40632	GDSL-like Lipase/Acylhydrolase superfamily protein
AT2G43000	JUB1	Chr2	complement(17880457..17882636)	1.3605	6.02478	2.59091	3.02031e-08	2.74164e-07	0.000704216	0.14695	0.0559039	0.183173	0.239117	0.156286	1.21977	1.09405	1.6209	1.50728	1.3605	NAC domain containing protein 42
AT2G43010	PIF4	Chr2	17886101..17889087	24.3928	2.33107	1.22099	5.84523e-18	1.81928e-16	1.36287e-13	9.36235	8.55403	6.53014	5.49453	7.48526	24.4665	21.9536	24.5497	26.6013	24.3928	phytochrome interacting factor 4
AT2G43050	PME16	Chr2	17902370..17904443	33.3619	9.42776	3.23692	1.11986e-64	1.02967e-61	2.61107e-60	1.92042	1.95692	2.4793	3.85034	2.55175	24.6992	24.8166	41.85	42.082	33.3619	Plant invertase/pectin methylesterase inhibitor superfamily
AT2G43280	AT2G43280	Chr2	17989602..17991022	6.91272	2.0495	1.03527	3.94307e-08	3.50289e-07	0.000919367	2.40542	2.41049	1.82827	2.97854	2.40568	6.91146	6.35534	8.53045	5.85361	6.91272	Far-red impaired responsive (FAR1) family protein
AT2G43620	AT2G43620	Chr2	complement(18093694..18095093)	32.4598	67.4421	6.07558	2.73786e-81	5.4924e-78	6.3836e-77	0.171234	0.58628	0.142295	0.445811	0.336405	32.0348	36.0781	31.7083	30.0178	32.4598	Chitinase family protein
AT2G44080	ARL	Chr2	18236789..18238173	8.05932	3.38543	1.75934	3.28412e-16	8.58658e-15	7.65726e-12	1.20365	1.91124	1.36988	2.2992	1.69599	9.72366	10.0522	5.82492	6.63655	8.05932	ARGOS-like
AT2G44210	AT2G44210	Chr2	18280580..18283014	47.1548	2.17843	1.12329	4.64366e-32	4.74406e-30	1.08272e-27	14.2488	14.8714	13.8377	19.2645	15.5556	46.1598	43.0507	49.9235	49.4851	47.1548	Protein of Unknown Function (DUF239)
AT2G44460	BGLU28	Chr2	18346306..18350026	2.69101	6.99614	2.80656	1.68105e-15	4.07197e-14	3.91953e-11	0.154053	0.140655	0.192027	0.60162	0.272089	1.80006	2.1677	2.68791	4.10835	2.69101	beta glucosidase 28
AT2G45600	CXE8	Chr2	18789489..18791015	3.88564	2.09089	1.06412	3.68208e-06	2.28494e-05	0.0858514	1.67608	0.956443	1.3745	1.33495	1.33549	3.63301	2.56138	4.86519	4.483	3.88564	alpha/beta-Hydrolases superfamily protein
AT2G45920	PUB37	Chr2	18898629..18901326	7.15012	2.26348	1.17854	8.48538e-17	2.35531e-15	1.97845e-12	2.39367	2.62942	1.45456	2.51227	2.24748	6.79172	7.01702	7.23082	7.56094	7.15012	U-box domain-containing protein
AT2G46220	AT2G46220	Chr2	18979399..18980940	57.9578	2.29235	1.19683	2.26992e-23	1.16761e-21	5.29255e-19	18.0592	14.4726	17.898	22.0635	18.1233	51.6528	57.9134	54.7228	67.5422	57.9578	Uncharacterized conserved protein (DUF2358)
AT2G46250	AT2G46250	Chr2	18991171..18993371	12.4726	4.4391	2.15027	4.86591e-57	2.19135e-54	1.13454e-52	1.57804	2.03091	1.84147	2.58964	2.01001	12.6056	12.7109	12.0194	12.5544	12.4726	myosin heavy chain-related
AT2G46440	CNGC11	Chr2	19061688..19064937	1.75727	4.69959	2.23254	1.48592e-14	3.18968e-13	3.46458e-10	0.178045	0.145143	0.412162	0.347658	0.270752	1.65652	1.50545	1.70885	2.15827	1.75727	cyclic nucleotide-gated channels
AT2G46610	RS31A	Chr2	complement(19136566..19138762)	5.01881	2.126	1.08814	3.47588e-10	4.32126e-09	8.10437e-06	2.16422	1.49051	1.44187	1.60294	1.67489	4.53872	5.66723	4.78937	5.07993	5.01881	RNA-binding (RRM/RBD/RNP motifs) family protein
AT2G46640	AT2G46640	Chr2	19148662..19151080	5.90229	4.47887	2.16313	6.59098e-22	2.95616e-20	1.53675e-17	0.500927	1.1434	1.07852	1.06705	0.947476	5.45191	7.52667	5.66238	4.9682	5.90229	0
AT2G46720	HIC	Chr2	19197330..19200442	6.52202	2.23465	1.16005	5.93839e-13	1.05765e-11	1.38459e-08	1.73085	1.67909	1.9957	2.99952	2.10129	6.52737	5.55722	8.09237	5.91113	6.52202	3-ketoacyl-CoA synthase 13
AT2G46790	APRR9	Chr2	19232607..19235179	1.92414	2.23437	1.15987	2.75054e-05	0.000139115	0.641315	1.0386	0.574713	0.431541	0.399459	0.611079	2.47176	2.07371	1.83046	1.32063	1.92414	pseudo-response regulator 9
AT2G46830	CCA1	Chr2	19245591..19248915	13.8209	2.35721	1.23708	1.30467e-19	4.87142e-18	3.04196e-15	4.13217	3.75585	3.79367	5.12142	4.20078	17.2287	14.6453	12.3811	11.0286	13.8209	circadian clock associated 1
AT2G46970	PIL1	Chr2	complement(19295431..19297858)	1.21764	3.31194	1.72768	1.04775e-06	7.26611e-06	0.0244294	0.195336	0.312108	0.19479	0.343279	0.261378	1.27218	1.04709	1.05772	1.49358	1.21764	phytochrome interacting factor 3-like 1
AT2G47180	GOLS1	Chr2	complement(19368798..19370478)	5.79224	4.98256	2.31689	9.60218e-18	2.91861e-16	2.23884e-13	1.11285	0.49699	0.663432	1.03926	0.828135	4.95851	4.43082	8.63628	5.14337	5.79224	galactinol synthase 1
AT2G48090	AT2G48090	Chr2	complement(19668932..19670197)	1.55468	2.58354	1.36935	0.000139275	0.000599101	1	0.478805	0.364303	0.464202	0.415527	0.430709	2.34386	1.24766	1.38703	1.24019	1.55468	0
AT3G01140	AT3G01140	Chr3	complement(46330..48296)	3.61522	3.39092	1.76168	4.88938e-15	1.11691e-13	1.14001e-10	0.583133	0.665522	0.830717	0.975986	0.76384	3.78984	3.62822	3.50845	3.53438	3.61522	myb domain protein 106
AT3G01490	AT3G01490	Chr3	complement(190831..193721)	16.2974	2.34891	1.23199	8.57346e-27	5.82125e-25	1.99899e-22	4.30322	4.09267	5.97352	5.56994	4.98484	16.1111	15.8732	15.7566	17.4487	16.2974	Protein kinase superfamily protein
AT3G01710	AT3G01710	Chr3	complement(259639..261883)	2.92262	2.01877	1.01348	2.95368e-05	0.000148235	0.688679	1.25379	1.20735	0.634908	0.994581	1.02266	2.88949	4.20053	2.04302	2.55743	2.92262	TPX2 (targeting protein for Xklp2) protein family
AT3G01970	WRKY45	Chr3	complement(325952..327412)	1.41036	3.11038	1.63709	1.64256e-05	8.75728e-05	0.38298	0.247799	0.395934	0.432436	0.241932	0.329525	0.94933	1.32831	1.83877	1.52502	1.41036	WRKY DNA-binding protein 45
AT3G02020	AK3	Chr3	complement(337712..343912)	11.8447	2.39697	1.26121	7.81762e-16	1.94928e-14	1.82276e-11	3.23173	4.75719	2.72942	3.36126	3.5199	12.2798	16.3955	9.23252	9.47091	11.8447	aspartate kinase 3
AT3G02210	COBL1	Chr3	complement(409193..411873)	3.00204	2.00985	1.00709	3.77843e-06	2.33881e-05	0.0880978	1.12664	1.00455	0.746066	1.34058	1.05446	3.10227	4.12842	2.11827	2.6592	3.00204	COBRA-like protein 1 precursor
AT3G02380	COL2	Chr3	complement(487069..489467)	11.1208	2.37726	1.2493	2.20677e-22	1.03831e-20	5.14531e-18	3.64226	2.75988	3.05153	3.90578	3.33986	12.6097	11.8025	10.7174	9.35367	11.1208	CONSTANS-like 2
AT3G03020	AT3G03020	Chr3	680944..681999	4.96486	2.87265	1.52238	2.77426e-08	2.53183e-07	0.000646847	0.605216	1.1841	1.40103	1.77266	1.24075	5.79652	4.73116	5.46197	3.86977	4.96486	0
AT3G03470	CYP89A9	Chr3	complement(824552..826585)	3.99483	5.58213	2.48081	1.21649e-22	5.83571e-21	2.83637e-18	0.45698	0.401189	0.613445	0.58344	0.513764	3.19842	3.41533	4.54716	4.81841	3.99483	cytochrome P450, family 87, subfamily A, polypeptide 9
AT3G03820	AT3G03820	Chr3	complement(976715..977474)	6.71566	3.11574	1.63957	1.10908e-09	1.27402e-08	2.58592e-05	2.65863	0.910277	0.773263	1.73045	1.51815	7.12972	5.93809	8.17561	5.61923	6.71566	SAUR-like auxin-responsive protein family
AT3G03830	AT3G03830	Chr3	complement(979976..980562)	3.46158	5.9964	2.5841	3.93626e-08	3.49825e-07	0.000917779	0.344218	0.13095	0.286045	0.784156	0.386342	3.29678	4.6129	3.79683	2.1398	3.46158	SAUR-like auxin-responsive protein family
AT3G03840	AT3G03840	Chr3	981072..981801	3.58494	2.51599	1.33113	5.18181e-06	3.11148e-05	0.120819	0.738103	0.947686	0.920047	1.44125	1.01177	3.53463	3.1941	4.2558	3.35524	3.58494	SAUR-like auxin-responsive protein family
AT3G03850	AT3G03850	Chr3	983057..983768	6.08181	2.4045	1.26574	5.48219e-07	3.99655e-06	0.0127823	1.70272	1.83533	1.06122	2.58595	1.7963	7.61037	4.85945	6.82965	5.02778	6.08181	SAUR-like auxin-responsive protein family
AT3G04000	AT3G04000	Chr3	1035238..1036672	4.3253	4.36977	2.12756	3.28323e-17	9.47073e-16	7.65518e-13	0.511016	0.933145	0.764379	0.64859	0.714283	4.20911	4.96493	4.4581	3.66908	4.3253	NAD(P)-binding Rossmann-fold superfamily protein
AT3G04443	AT3G04443	Chr3	complement(1178508..1181205)	1.78658	2.40871	1.26826	2.57273e-08	2.36355e-07	0.000599857	0.524236	0.598304	0.622345	0.414333	0.539805	2.0801	1.83997	1.52698	1.69927	1.78658	#N/A
AT3G04960	AT3G04960	Chr3	1373688..1375989	1.11762	4.73875	2.24451	5.18553e-10	6.24954e-09	1.20906e-05	0.175548	0.0667835	0.218821	0.199956	0.165277	0.952753	1.37231	1.02685	1.11856	1.11762	Domain of unknown function (DUF3444)
AT3G05600	AT3G05600	Chr3	complement(1623244..1624852)	9.75612	2.63879	1.39988	8.66975e-17	2.40346e-15	2.02144e-12	2.18012	2.27639	2.60189	3.48712	2.63638	10.5735	11.8107	8.46546	8.1748	9.75612	alpha/beta-Hydrolases superfamily protein
AT3G05690	NFYA2	Chr3	complement(1676504..1679061)	7.1579	2.33783	1.22517	6.09132e-19	2.08722e-17	1.42025e-14	2.27186	2.11416	2.09123	2.28631	2.19089	7.43153	7.68942	6.76428	6.74637	7.1579	nuclear factor Y, subunit A2
AT3G05727	AT3G05727	Chr3	1693548..1694140	39.2207	37.3655	5.22363	2.05171e-44	4.71617e-42	4.78378e-40	0.260549	0.892083	0.64955	1.14471	0.736722	56.7711	49.465	25.8655	24.7811	39.2207	S locus-related glycoprotein 1 (SLR1) binding pollen coat protein family
AT3G06070	AT3G06070	Chr3	complement(1830970..1832190)	16.9786	2.56747	1.36035	8.90073e-13	1.55144e-11	2.07529e-08	3.26375	3.38625	4.51208	7.9372	4.77482	15.0611	14.1154	20.5886	18.1493	16.9786	0
AT3G06390	AT3G06390	Chr3	complement(1938335..1939853)	2.37682	3.11637	1.63987	1.04897e-05	5.84979e-05	0.244578	0.5087	0.348344	0.380458	0.943644	0.545286	1.41292	1.36343	3.31567	3.41528	2.37682	Uncharacterised protein family (UPF0497)
AT3G07730	AT3G07730	Chr3	2467862..2469801	1.80619	7.33238	2.87428	2.94263e-13	5.48902e-12	6.86104e-09	0.152122	0.173615	0.237025	0.14852	0.17782	1.78478	1.57142	1.56355	2.30503	1.80619	0
AT3G08770	LTP6	Chr3	complement(2664069..2664888)	40.4947	2.76482	1.46718	7.34042e-18	2.26864e-16	1.71149e-13	10.4831	11.5408	10.4076	9.2386	10.4175	50.9125	51.9051	29.4896	29.6715	40.4947	lipid transfer protein 6
AT3G09405	PAE4	Chr3	complement(2894798..2897674)	1.51858	2.1649	1.1143	8.91309e-05	0.000402219	1	0.405512	0.546952	0.367616	0.647853	0.491983	1.48292	2.09962	1.21989	1.27188	1.51858	Pectinacetylesterase family protein
AT3G09922	AT3G09922	Chr3	3050989..3051530	4.35923	10.0015	3.32215	1.80076e-08	1.69023e-07	0.000419865	0.124265	0.141823	0.464692	0.485292	0.304018	3.80853	1.38775	4.36129	7.87937	4.35923	induced by phosphate starvation1
AT3G10120	AT3G10120	Chr3	3130072..3130891	5.57231	3.80396	1.9275	1.6305e-12	2.74658e-11	3.80166e-08	0.574955	0.843671	1.2286	1.52364	1.04272	5.9787	6.42086	5.60068	4.289	5.57231	0
AT3G10200	AT3G10200	Chr3	3157472..3160874	1.18462	2.12663	1.08857	5.6488e-06	3.36641e-05	0.131707	0.468209	0.347335	0.350174	0.41141	0.394282	1.21077	1.28105	1.2207	1.02598	1.18462	S-adenosyl-L-methionine-dependent methyltransferases superfamily protein
AT3G10450	SCPL7	Chr3	3249513..3252582	7.09803	2.72392	1.44568	1.94138e-18	6.31865e-17	4.52653e-14	1.83858	1.79858	1.91762	1.90494	1.86493	7.90615	8.29679	5.68144	6.50774	7.09803	serine carboxypeptidase-like 7
AT3G10570	AT3G10570	Chr3	3301887..3303982	3.8233	2.30541	1.20502	2.66323e-10	3.35826e-09	6.20959e-06	1.02827	1.06353	1.12153	1.53726	1.18765	3.44694	3.37323	4.60777	3.86527	3.8233	cytochrome P450, family 77, subfamily A, polypeptide 6
AT3G11930	AT3G11930	Chr3	3776177..3777751	39.697	2.0213	1.01529	6.63711e-17	1.86337e-15	1.54751e-12	11.7157	12.1272	16.4377	15.9605	14.0603	36.794	41.32	40.3805	40.2936	39.697	Adenine nucleotide alpha hydrolases-like superfamily protein
AT3G12320	LNK3	Chr3	3923515..3925502	9.2028	5.01837	2.32722	1.06392e-33	1.2488e-31	2.48063e-29	1.47217	0.933429	1.63117	1.23769	1.31861	10.0266	8.31165	10.5797	7.8933	9.2028	0
AT3G12520	SULTR4_1	Chr3	complement(3967816..3972135)	5.02678	2.38681	1.25508	3.72722e-13	6.83128e-12	8.69039e-09	1.8479	1.47944	1.40955	1.29252	1.50735	4.75481	4.98975	4.01022	6.35233	5.02678	sulfate transporter 4;2
AT3G12580	MED37C	Chr3	complement(3991117..3993886)	96.1117	9.52418	3.25159	3.03474e-65	3.04398e-62	7.0758e-61	7.00246	7.56477	6.39652	8.21963	7.29585	83.4751	65.8437	162.68	72.448	96.1117	heat shock protein 70
AT3G12710	AT3G12710	Chr3	complement(4040324..4042075)	22.3067	2.09377	1.0661	2.6925e-22	1.24561e-20	6.27784e-18	7.09214	6.96849	8.78183	7.79547	7.65948	19.7929	23.4459	21.9003	24.0877	22.3067	DNA glycosylase superfamily protein
AT3G14370	WAG2	Chr3	complement(4797828..4799612)	5.41531	3.03449	1.60146	1.00196e-15	2.46492e-14	2.33617e-11	1.39609	1.33496	1.22286	1.17884	1.28319	5.16779	4.42446	5.03222	7.03677	5.41531	Protein kinase superfamily protein
AT3G14620	AT3G14620	Chr3	4914789..4917176	8.93216	6.74862	2.75459	3.26529e-43	7.06424e-41	7.61336e-39	0.784682	0.708975	1.05962	1.24492	0.949548	7.82852	7.48507	11.147	9.26804	8.93216	cytochrome P450, family 72, subfamily A, polypeptide 8
AT3G15353	MT3	Chr3	complement(5180642..5181586)	266.139	2.30752	1.20634	2.78981e-18	8.94808e-17	6.50473e-14	68.2788	69.9333	81.6436	110.701	82.6392	293.536	310.869	231.218	228.934	266.139	metallothionein 3
AT3G15356	LEC	Chr3	complement(5174402..5175523)	71.052	2.26172	1.17742	1.21296e-14	2.64261e-13	2.82815e-10	18.0686	16.4423	22.4477	33.699	22.6644	72.441	62.0095	81.0211	68.7365	71.052	Legume lectin family protein
AT3G15510	NAC056	Chr3	5243432..5245510	2.18139	2.11349	1.07963	2.48695e-06	1.59999e-05	0.0579858	0.661754	0.839169	0.733225	0.753766	0.746979	1.97183	1.97072	2.21193	2.57109	2.18139	NAC domain containing protein 2
AT3G15540	IAA19	Chr3	5264001..5265695	21.3244	3.47881	1.79859	1.52374e-33	1.76971e-31	3.55276e-29	4.60127	4.41419	3.98991	4.55742	4.3907	17.3083	21.0009	24.5409	22.4475	21.3244	indole-3-acetic acid inducible 19
AT3G15670	AT3G15670	Chr3	complement(5309886..5310988)	2.45658	2.60547	1.38154	0.000215562	0.00088269	1	0.52825	0.678246	0.90539	0.58021	0.673024	4.23722	2.65468	1.45669	1.47772	2.45658	Late embryogenesis abundant protein (LEA) family protein
AT3G15770	AT3G15770	Chr3	5339992..5341339	11.4955	2.27616	1.1866	2.66179e-12	4.36388e-11	6.20624e-08	2.57545	4.18631	3.50215	4.26697	3.63272	10.7636	12.289	11.5041	11.4254	11.4955	0
AT3G15990	SULTR3_2	Chr3	5426987..5430897	2.53549	3.48012	1.79914	3.3989e-14	6.99008e-13	7.92488e-10	0.473892	0.473241	0.406111	0.694006	0.511813	2.26937	3.14226	2.07899	2.65132	2.53549	sulfate transporter 3;4
AT3G16400	NSP1	Chr3	5566083..5568545	538.225	2.48649	1.31411	2.63962e-18	8.50343e-17	6.15454e-14	132.939	139.115	135.728	217.691	156.368	488.231	469.141	612.656	582.872	538.225	nitrile specifier protein 1
AT3G16470	JAL35	Chr3	complement(5595282..5599224)	119.915	4.85071	2.2782	3.12039e-41	6.04014e-39	7.2755e-37	12.6428	14.0813	15.6327	29.2474	17.901	109.586	107.508	131.231	131.335	119.915	Mannose-binding lectin superfamily protein
AT3G16530	AT3G16530	Chr3	complement(5624326..5625519)	82.8936	2.64733	1.40454	2.444e-22	1.14226e-20	5.69843e-18	18.22	18.2191	20.1097	33.9249	22.6184	83.7942	73.9559	92.8218	81.0024	82.8936	Legume lectin family protein
AT3G16650	PRL2	Chr3	5671018..5675438	5.24003	2.04809	1.03428	2.26569e-08	2.09631e-07	0.000528267	1.67755	1.91457	1.64616	2.056	1.82357	5.91399	6.69648	4.68862	3.66102	5.24003	Transducin/WD40 repeat-like superfamily protein
AT3G16670	AT3G16670	Chr3	5681380..5682362	52.679	2.60969	1.38388	5.36934e-10	6.45345e-09	1.25192e-05	16.838	17.8378	12.3521	10.1467	14.2936	68.0564	75.1259	25.6902	41.8438	52.679	Pollen Ole e 1 allergen and extensin family protein
AT3G16770	RAP2-3	Chr3	5705541..5707084	72.4286	4.64886	2.21688	8.70389e-44	1.94009e-41	2.0294e-39	9.07652	8.94633	12.021	14.7525	11.1991	57.2462	58.9747	86.3096	87.1839	72.4286	ethylene-responsive element binding protein
AT3G17520	AT3G17520	Chr3	complement(5999174..6000447)	5.01194	4.33799	2.11703	1.30846e-08	1.26528e-07	0.000305079	0.475798	1.81007	0.658982	0.309688	0.813636	7.69628	6.55334	2.54459	3.25354	5.01194	Late embryogenesis abundant protein (LEA) family protein
AT3G18610	NUCL2	Chr3	complement(6404053..6407946)	3.5097	2.94628	1.55889	2.54501e-13	4.76342e-12	5.93394e-09	0.74769	0.477864	0.894717	1.25557	0.843961	3.40867	4.40874	2.81907	3.4023	3.5097	nucleolin like 2
AT3G18750	WNK6	Chr3	complement(6454013..6457613)	7.97683	2.12334	1.08634	6.68702e-20	2.55741e-18	1.55915e-15	2.57365	2.82643	2.11853	3.20015	2.67969	8.81332	8.40552	7.03618	7.6523	7.97683	with no lysine (K) kinase 6
AT3G18773	ATL77	Chr3	6465748..6467175	1.91257	2.35836	1.23778	1.70387e-05	9.04481e-05	0.397274	0.518817	0.430632	0.823082	0.598629	0.59279	2.03278	1.42215	2.12829	2.06705	1.91257	RING/U-box superfamily protein
AT3G19710	BCAT4	Chr3	complement(6846969..6849582)	80.5248	2.62716	1.3935	5.22315e-26	3.33119e-24	1.21783e-21	21.4449	24.5808	18.1101	23.4296	21.8913	82.8232	105.592	67.6773	66.0061	80.5248	branched-chain aminotransferase4
AT3G20395	AT3G20395	Chr3	complement(7111934..7113899)	6.68165	9.40225	3.23301	1.47122e-21	6.41608e-20	3.43029e-17	0.545044	0.266594	0.582342	0.608158	0.500534	5.29479	6.43465	6.7928	8.20435	6.68165	RING/U-box superfamily protein
AT3G20470	GRP5	Chr3	complement(7140294..7141353)	70.6345	4.77684	2.25606	1.48008e-43	3.23376e-41	3.45096e-39	8.32368	7.7593	10.5339	16.005	10.6555	60.6122	59.3212	76.4577	86.147	70.6345	glycine-rich protein 5
AT3G21090	ABCG15	Chr3	complement(7391286..7395096)	2.78179	2.02375	1.01703	5.07443e-08	4.43124e-07	0.00118315	1.07213	0.87849	0.788143	1.18094	0.979927	2.71193	2.36393	2.9496	3.10171	2.78179	ABC-2 type transporter family protein
AT3G21420	AT3G21420	Chr3	7541384..7543560	3.89285	2.02112	1.01516	1.9348e-07	1.53912e-06	0.00451117	1.15768	0.943743	1.33997	2.01833	1.36493	3.80152	4.24792	3.35823	4.16375	3.89285	2-oxoglutarate (2OG) and Fe(II)-dependent oxygenase superfamily protein
AT3G21720	ICL	Chr3	complement(7652487..7656053)	32.9731	3.32646	1.73399	9.92265e-28	7.3725e-26	2.31357e-23	4.96085	8.6142	8.83929	5.61595	7.00757	33.7547	39.2903	28.9927	29.8549	32.9731	isocitrate lyase
AT3G22060	CRRSP38	Chr3	7770899..7772357	9.33767	2.0471	1.03358	3.83013e-06	2.36815e-05	0.0893033	1.94115	1.8126	3.5928	5.74298	3.27238	10.3662	10.6419	7.786	8.55659	9.33767	Receptor-like protein kinase-related family protein
AT3G22231	PCC1	Chr3	complement(7845823..7846833)	1.95482	6.001	2.5852	2.33615e-05	0.00012038	0.544696	0	0.198882	0.108608	0.595472	0.22574	1.91935	0.583823	1.66005	3.65607	1.95482	pathogen and circadian controlled 1
AT3G23030	IAA2	Chr3	complement(8180646..8182095)	40.3529	3.45569	1.78897	1.09325e-62	7.78218e-60	2.54902e-58	7.98502	7.18867	8.4078	9.92651	8.377	37.4787	38.3833	44.7598	40.7897	40.3529	indole-3-acetic acid inducible 2
AT3G24100	AT3G24100	Chr3	8703220..8704311	146.071	3.28458	1.71571	1.52015e-67	1.67726e-64	3.54439e-63	29.8747	32.0181	32.9678	33.1399	32.0001	147.781	150.312	145.705	140.483	146.071	Uncharacterised protein family SERF
AT3G24500	MBF1C	Chr3	8918267..8919683	12.2108	4.52326	2.17736	2.22862e-32	2.36437e-30	5.19625e-28	1.78711	1.21102	1.74035	2.88982	1.90708	12.0349	12.9725	13.1603	10.6755	12.2108	multiprotein bridging factor 1C
AT3G25130	AT3G25130	Chr3	9152170..9153944	2.97137	3.68876	1.88314	3.2304e-14	6.67465e-13	7.53201e-10	0.531226	0.649587	0.425684	0.666832	0.568332	3.19809	3.51713	2.58736	2.58289	2.97137	0
AT3G25760	AOC1	Chr3	9403779..9405338	17.3365	2.04804	1.03425	2.48024e-12	4.07835e-11	5.78292e-08	5.48542	4.90508	5.07532	8.83386	6.07492	16.5736	16.1673	15.9346	20.6707	17.3365	allene oxide cyclase 1
AT3G26170	CYP71B19	Chr3	complement(9573263..9575215)	2.11324	5.51566	2.46353	1.10904e-14	2.43031e-13	2.58584e-10	0.215641	0.369163	0.223998	0.280713	0.272379	1.75553	2.20751	2.37859	2.11131	2.11324	cytochrome P450, family 71, subfamily B, polypeptide 19
AT3G26200	CYP71B22	Chr3	9589249..9591179	1.03923	30.93	4.95094	2.10674e-07	1.66629e-06	0.00491208	0	0	0.0464349	0.0363701	0.0207012	1.03468	0.873635	0.859162	1.38945	1.03923	cytochrome P450, family 71, subfamily B, polypeptide 22
AT3G26220	CYP71B3	Chr3	complement(9595930..9597927)	1.73891	3.2201	1.68711	3.28311e-09	3.53579e-08	7.65489e-05	0.357684	0.367398	0.356683	0.453979	0.383936	2.05545	1.67768	1.72162	1.50087	1.73891	cytochrome P450, family 71, subfamily B, polypeptide 3
AT3G26230	CYP71B24	Chr3	complement(9597941..9599988)	1.00333	5.1023	2.35115	1.57637e-07	1.27889e-06	0.00367546	0.109101	0.124516	0.135995	0.17753	0.136786	1.25392	1.09656	0.98462	0.67822	1.00333	cytochrome P450, family 71, subfamily B, polypeptide 24
AT3G26280	CYP71B4	Chr3	complement(9630128..9632145)	5.86495	3.09816	1.63141	1.27081e-20	5.14551e-19	2.96303e-16	1.36809	0.960848	1.13688	1.88367	1.33737	5.50997	5.60201	6.29648	6.05135	5.86495	cytochrome P450, family 71, subfamily B, polypeptide 4
AT3G26290	CYP71B26	Chr3	complement(9632608..9634822)	17.3682	3.02862	1.59866	8.97575e-45	2.17657e-42	2.09279e-40	4.76857	4.50397	3.56642	3.6282	4.11679	18.1741	15.7557	17.0823	18.4607	17.3682	cytochrome P450, family 71, subfamily B, polypeptide 26
AT3G26450	AT3G26450	Chr3	complement(9681235..9683506)	155.94	2.47166	1.30548	1.13306e-23	6.01037e-22	2.64183e-19	43.8708	40.3106	39.3536	58.3723	45.4768	152.007	136.843	178.21	156.701	155.94	Polyketide cyclase/dehydrase and lipid transport superfamily protein
AT3G27920	GL1	Chr3	complement(10361790..10363607)	1.64366	3.44626	1.78503	0.00012803	0.000556366	1	0.428538	0.326057	0.445145	0.139464	0.334801	1.57334	2.87144	0.93106	1.19879	1.64366	myb domain protein 0
AT3G28857	PRE5	Chr3	complement(10855623..10856787)	1.29527	4.56385	2.19025	1.74102e-05	9.22426e-05	0.405936	0.147864	0.253132	0.0921562	0.288725	0.195469	1.62861	0.908204	1.33444	1.30984	1.29527	basic helix-loop-helix (bHLH) DNA-binding family protein
AT3G29810	COBL2	Chr3	11728024..11730350	8.1	4.5175	2.17553	7.75994e-33	8.47715e-31	1.80931e-28	1.42126	1.08138	1.13186	1.46469	1.2748	6.61707	8.24464	9.1449	8.39339	8.1	COBRA-like protein 2 precursor
AT3G42800	AT3G42800	Chr3	14905230..14907035	6.42288	3.31239	1.72787	4.76816e-20	1.85245e-18	1.11174e-15	1.20656	1.13113	1.77255	1.51456	1.4062	6.27323	5.96722	6.7408	6.71026	6.42288	0
AT3G43270	PME32	Chr3	complement(15222125..15225495)	6.12092	2.08353	1.05903	3.35817e-15	7.82522e-14	7.82991e-11	1.87089	2.0319	2.21922	2.35688	2.11972	5.9825	5.7962	6.23331	6.47166	6.12092	Plant invertase/pectin methylesterase inhibitor superfamily
AT3G45160	AT3G45160	Chr3	complement(16533428..16534265)	20.4979	2.39135	1.25783	5.68536e-15	1.28808e-13	1.3256e-10	6.06613	6.61776	4.8927	6.88054	6.11428	23.5814	23.9097	18.6958	15.8048	20.4979	Putative membrane lipoprotein
AT3G45290	MLO3	Chr3	16617398..16621370	3.96639	3.31612	1.72949	8.98538e-16	2.22537e-14	2.09503e-11	0.505236	1.06453	0.629778	1.21421	0.853438	3.68505	3.77598	4.09201	4.31251	3.96639	Seven transmembrane MLO family protein
AT3G45730	AT3G45730	Chr3	16789780..16790690	2.99313	3.25794	1.70396	1.5311e-07	1.24675e-06	0.00356991	0.517523	0.675019	0.552937	0.866174	0.652914	2.3367	2.47692	3.78092	3.378	2.99313	0
AT3G45970	EXLA1	Chr3	16896166..16897308	8.52378	2.79917	1.485	3.02241e-12	4.89688e-11	7.04705e-08	1.77075	2.88705	1.89193	2.22277	2.19313	7.32896	6.70939	11.0343	9.02243	8.52378	expansin-like A1
AT3G46230	HSP17.4A	Chr3	complement(16984118..16984867)	1.78663	10.0111	3.32352	2.60745e-06	1.66875e-05	0.0607952	0.179605	0	0.111939	0.175352	0.116724	1.97821	0.702014	2.79156	1.67475	1.78663	heat shock protein 17.4
AT3G47360	HSD3	Chr3	17450852..17452949	4.92715	2.96649	1.56876	2.08215e-14	4.39262e-13	4.85474e-10	1.29923	0.711739	1.16603	1.52215	1.17479	4.82807	5.16528	4.48166	5.2336	4.92715	hydroxysteroid dehydrogenase 3
AT3G47420	AT3G47420	Chr3	complement(17472297..17475274)	29.5407	2.29928	1.20118	4.62866e-18	1.45499e-16	1.07922e-13	12.2917	7.35735	7.25605	10.0514	9.23914	25.0886	28.8775	29.4754	34.7212	29.5407	phosphate starvation-induced gene 3
AT3G47480	CML47	Chr3	complement(17496085..17497164)	1.19472	15.0625	3.91289	2.45131e-06	1.58028e-05	0.0571548	0	0.0711739	0	0.121772	0.0482366	1.43349	0.905376	1.62591	0.814116	1.19472	Calcium-binding EF-hand family protein
AT3G47750	ABCA4	Chr3	17606359..17611065	4.79923	2.80057	1.48572	5.57654e-19	1.92578e-17	1.30023e-14	1.14529	1.00547	1.09816	1.65575	1.22617	5.29472	4.18139	4.19626	5.52455	4.79923	ATP binding cassette subfamily A4
AT3G48280	CYP71A25	Chr3	17879542..17881388	8.66868	3.41861	1.77341	6.07414e-28	4.59034e-26	1.41625e-23	1.65588	1.36244	1.58404	2.55659	1.78974	8.85173	9.46111	8.53392	7.82796	8.66868	cytochrome P450, family 71, subfamily A, polypeptide 25
AT3G48970	AT3G48970	Chr3	complement(18152236..18153643)	12.4346	4.11784	2.04189	1.81705e-24	1.02288e-22	4.23662e-20	2.22598	1.37912	1.58554	3.41515	2.15145	9.86792	11.5061	13.7754	14.5888	12.4346	Heavy metal transport/detoxification superfamily protein
AT3G49110	PER33	Chr3	18200587..18203265	7.20073	4.88684	2.2889	7.41609e-21	3.07037e-19	1.72913e-16	1.03287	0.884103	1.34112	0.924381	1.04562	8.07883	10.5254	4.66074	5.53792	7.20073	peroxidase CA
AT3G49160	PKP4	Chr3	complement(18221794..18224905)	2.94858	4.12484	2.04434	1.8957e-19	6.94892e-18	4.42002e-15	0.657092	0.721087	0.12601	0.493487	0.499419	3.12248	3.35861	2.5089	2.80435	2.94858	pyruvate kinase family protein
AT3G49220	PME34	Chr3	18249663..18253911	60.4792	2.09377	1.0661	4.31009e-18	1.35873e-16	1.00494e-13	20.7471	19.7191	20.3979	21.9906	20.7137	57.3269	55.7126	65.5692	63.3081	60.4792	Plant invertase/pectin methylesterase inhibitor superfamily
AT3G49570	AT3G49570	Chr3	complement(18372404..18373147)	5.41232	6.30914	2.65744	1.80764e-14	3.83918e-13	4.21469e-10	0.362107	0.309951	0.902735	0.883832	0.614656	5.28888	4.54934	4.72037	7.09068	5.41232	response to low sulfur 3
AT3G49580	AT3G49580	Chr3	complement(18374908..18375940)	5.88783	10.5101	3.3937	8.41476e-18	2.57186e-16	1.96199e-13	0.152036	0	0.379026	1.03905	0.392528	5.97017	3.90511	7.01294	6.66309	5.88783	response to low sulfur 1
AT3G49620	DIN11	Chr3	18393747..18397050	1.98551	8.99742	3.16951	3.4892e-12	5.61197e-11	8.13542e-08	0.131376	0.0999582	0.109173	0.25653	0.149259	2.18099	2.73868	1.75651	1.26586	1.98551	2-oxoglutarate (2OG) and Fe(II)-dependent oxygenase superfamily protein
AT3G49790	AT3G49790	Chr3	complement(18467959..18469962)	5.48894	2.28929	1.1949	1.00392e-11	1.52678e-10	2.34074e-07	1.51239	1.611	1.50816	2.23128	1.71571	4.37772	5.32966	5.29112	6.95724	5.48894	Carbohydrate-binding protein
AT3G49920	VDAC5	Chr3	complement(18505481..18507835)	1.80733	2.17986	1.12424	6.66614e-05	0.000309297	1	0.637112	0.415502	0.680711	0.622026	0.588838	2.09212	2.18532	1.55154	1.40034	1.80733	voltage dependent anion channel 5
AT3G50410	DOF3.4	Chr3	18709613..18710836	2.35995	2.67417	1.41909	2.48206e-06	1.59824e-05	0.0578718	0.770365	0.565205	0.823082	0.376062	0.633678	2.42428	2.94964	2.37265	1.69322	2.35995	OBF binding protein 1
AT3G50480	HR4	Chr3	18733021..18734420	10.6998	5.44821	2.44578	2.55905e-36	3.48584e-34	5.96668e-32	1.21464	1.03969	1.81687	1.60094	1.41803	11.1099	10.3769	10.7792	10.5333	10.6998	homolog of RPW8 4
AT3G50560	AT3G50560	Chr3	complement(18761006..18764056)	9.27339	4.34728	2.12011	2.41662e-24	1.34666e-22	5.6346e-20	1.15671	1.26013	1.76953	1.95064	1.53425	8.10743	7.57443	11.7044	9.70729	9.27339	NAD(P)-binding Rossmann-fold superfamily protein
AT3G50770	CML41	Chr3	18873911..18874836	1.01761	4.46224	2.15777	0.000138884	0.000597535	1	0.145468	0.249032	0.0906634	0.142024	0.156797	1.39324	1.05595	0.875218	0.746042	1.01761	calmodulin-like 41
AT3G50890	ZHD7	Chr3	18916014..18917386	5.91099	2.32024	1.21427	2.21769e-10	2.83697e-09	5.17077e-06	1.80882	1.45721	2.2547	1.86987	1.84765	6.57299	4.99062	6.02824	6.05212	5.91099	homeobox protein 28
AT3G50930	HSR4	Chr3	18929526..18932181	1.33198	5.95202	2.57338	1.98189e-13	3.75402e-12	4.62098e-09	0.101434	0.289412	0.189656	0.0742738	0.163694	1.28723	1.61419	1.22056	1.20593	1.33198	cytochrome BC1 synthesis
AT3G51450	SSL7	Chr3	19090947..19092511	4.35148	2.33065	1.22073	9.76171e-08	8.17191e-07	0.00227604	1.55427	1.18258	1.42077	1.16339	1.33025	4.91245	5.43868	4.15616	2.89861	4.35148	Calcium-dependent phosphotriesterase superfamily protein
AT3G51710	AT3G51710	Chr3	19182289..19184152	1.31157	2.17425	1.12052	8.82772e-05	0.000398856	1	0.453548	0.388221	0.424012	0.442809	0.427147	1.04978	1.60393	1.2886	1.30399	1.31157	D-mannose binding lectin protein with Apple-like carbohydrate-binding domain
AT3G51890	AT3G51890	Chr3	complement(19249475..19251112)	3.71358	2.08123	1.05743	5.30978e-06	3.1814e-05	0.123803	1.33591	1.20702	1.52644	1.08689	1.28906	3.03876	3.60539	4.57693	3.63324	3.71358	Clathrin light chain protein
AT3G51895	SULTR3_3	Chr3	complement(19251287..19255922)	4.4595	5.2266	2.38587	5.63642e-31	5.27029e-29	1.31419e-26	0.580143	0.599052	0.72315	0.566406	0.617188	4.39219	4.78197	3.79518	4.86866	4.4595	sulfate transporter 3;1
AT3G52550	AT3G52550	Chr3	complement(19492099..19492987)	2.23329	12.2249	3.61175	1.2265e-08	1.19177e-07	0.000285971	0.0757614	0.0864655	0	0.29587	0.114524	2.2494	3.4689	1.51941	1.69547	2.23329	0
AT3G52720	ACA1_2	Chr3	complement(19538540..19542286)	22.1974	2.22965	1.15682	2.69894e-21	1.16097e-19	6.29286e-17	5.70429	6.53638	7.79576	8.45448	7.12273	22.6213	23.9463	19.664	22.5579	22.1974	alpha carbonic anhydrase 1
AT3G52900	AT3G52900	Chr3	19613078..19614027	13.6957	2.17805	1.12304	2.36232e-10	3.00977e-09	5.50797e-06	3.71085	4.55278	3.93174	5.70619	4.47539	14.5718	16.9909	11.6284	11.5918	13.6957	Family of unknown function (DUF662)
AT3G53040	AT3G53040	Chr3	complement(19664629..19666497)	3.18138	3.37281	1.75395	3.62678e-08	3.2507e-07	0.000845621	0.911231	0.949544	0.345694	0.464168	0.667659	4.47754	4.29173	1.62885	2.32741	3.18138	late embryogenesis abundant protein, putative / LEA protein, putative
AT3G53310	REM20	Chr3	complement(19766655..19768786)	1.64429	2.23568	1.16071	2.14329e-05	0.000111128	0.499729	0.521098	0.545162	0.433033	0.593552	0.523211	1.78839	1.55184	1.69824	1.5387	1.64429	AP2/B3-like transcriptional factor family protein
AT3G53830	AT3G53830	Chr3	19940499..19943885	3.05911	2.47444	1.3071	4.87422e-09	5.09761e-08	0.000113647	1.3644	0.955539	0.734407	0.484398	0.884687	3.47482	2.5626	3.04728	3.15173	3.05911	Regulator of chromosome condensation (RCC1) family protein
AT3G54200	AT3G54200	Chr3	20065607..20066617	15.6058	2.19628	1.13506	2.20585e-10	2.82347e-09	5.14317e-06	4.59672	4.78998	4.65029	6.43912	5.11903	13.4629	11.0852	19.2392	18.636	15.6058	Late embryogenesis abundant (LEA) hydroxyproline-rich glycoprotein family
AT3G54260	TBL36	Chr3	complement(20084971..20086967)	16.8559	6.18262	2.62822	1.68732e-70	2.48227e-67	3.93416e-66	1.67474	1.85971	1.80547	2.43054	1.94261	14.306	19.2589	16.3851	17.4735	16.8559	TRICHOME BIREFRINGENCE-LIKE 36
AT3G54500	LNK2	Chr3	complement(20175370..20179070)	41.3963	3.05502	1.61118	2.94702e-33	3.33497e-31	6.87127e-29	11.9926	8.93201	9.64069	8.11289	9.66955	49.8243	42.9548	35.223	37.5832	41.3963	0
AT3G54940	RD19D	Chr3	20354351..20356363	1.67776	4.00478	2.00172	2.23382e-07	1.75861e-06	0.00520838	0.315994	0.46368	0.337618	0.0881462	0.30136	2.50764	1.66362	1.40326	1.13652	1.67776	Papain family cysteine protease
AT3G55240	AT3G55240	Chr3	complement(20473335..20475332)	15.5525	12.9511	3.69501	5.54005e-58	2.71672e-55	1.29172e-53	1.15645	0.739114	0.518948	0.993582	0.852025	13.3799	11.52	19.0645	18.2457	15.5525	Plant protein 1589 of unknown function
AT3G56200	AT3G56200	Chr3	20849762..20852104	10.954	2.2614	1.17721	2.61767e-22	1.21353e-20	6.10337e-18	3.40543	3.21918	3.34445	3.9293	3.47459	10.6743	10.7177	9.65809	12.7659	10.954	Transmembrane amino acid transporter family protein
AT3G56400	WRKY70	Chr3	complement(20908711..20910623)	2.05715	3.12542	1.64405	1.31896e-07	1.08119e-06	0.00307529	0.412359	0.313746	0.799565	0.402594	0.482066	2.15023	1.58618	2.52692	1.96527	2.05715	WRKY DNA-binding protein 70
AT3G56620	AT3G56620	Chr3	complement(20972488..20974625)	3.09705	2.45395	1.29511	1.24024e-08	1.20354e-07	0.000289175	1.00662	0.62664	0.855513	1.07213	0.890224	3.15523	3.62794	2.66113	2.9439	3.09705	nodulin MtN21 /EamA-like transporter family protein
AT3G58200	AT3G58200	Chr3	complement(21559817..21561516)	3.16631	3.18823	1.67276	2.30948e-11	3.35285e-10	5.38479e-07	0.631272	0.720463	0.484235	0.948191	0.69604	3.30209	3.74181	2.67813	2.94319	3.16631	TRAF-like family protein
AT3G58450	AT3G58450	Chr3	21621994..21623166	1.57165	8.73392	3.12663	7.51676e-06	4.33426e-05	0.175261	0.0883883	0.201753	0.110176	0.0862954	0.121653	2.53964	1.77675	1.06358	0.906608	1.57165	Adenine nucleotide alpha hydrolases-like superfamily protein
AT3G59010	PME35	Chr3	complement(21802770..21805335)	3.00377	13.4438	3.74887	2.45551e-21	1.05832e-19	5.72527e-17	0.195034	0.111295	0.162074	0.15868	0.156771	2.05476	2.43217	3.61809	3.91004	3.00377	pectin methylesterase 61
AT3G59060	PIF5	Chr3	complement(21827905..21830837)	31.0203	3.17404	1.66632	1.98404e-51	7.17735e-49	4.62599e-47	8.4683	6.18304	6.78584	6.54746	6.99616	33.2232	30.3683	28.2176	32.2722	31.0203	phytochrome interacting factor 3-like 6
AT3G59080	AT3G59080	Chr3	21836406..21838620	4.84437	2.15511	1.10776	3.41476e-14	7.01615e-13	7.96185e-10	1.61158	1.42284	1.32659	2.01873	1.59493	4.54316	4.99175	4.90906	4.93352	4.84437	Eukaryotic aspartyl protease family protein
AT3G59750	LECRK58	Chr3	complement(22069830..22071837)	1.20878	2.40074	1.26348	2.06574e-05	0.000107511	0.481648	0.350426	0.43993	0.174723	0.444767	0.352462	1.37606	1.29143	1.08932	1.07831	1.20878	Concanavalin A-like lectin protein kinase family protein
AT3G59880	AT3G59880	Chr3	22120876..22121957	1.29352	5.9601	2.57534	3.07518e-06	1.9372e-05	0.0717009	0.124495	0.142085	0.155184	0.182321	0.151021	1.55008	0.764671	1.87258	0.986742	1.29352	0
AT3G59900	ARGOS	Chr3	22129505..22130472	10.6311	3.85482	1.94666	2.31456e-21	1.00148e-19	5.39662e-17	1.32199	1.27054	2.60189	2.71723	1.97791	10.4624	12.277	9.20968	10.5753	10.6311	auxin-regulated gene involved in organ size
AT3G60180	UMK1	Chr3	complement(22242500..22244125)	5.2763	2.52758	1.33776	2.81424e-09	3.06222e-08	6.56168e-05	1.26946	1.52931	1.23074	1.92796	1.48937	4.66071	4.88312	5.44544	6.11591	5.2763	P-loop containing nucleoside triphosphate hydrolases superfamily protein
AT3G61060	PP2A13	Chr3	22602816..22604582	11.2989	2.42859	1.28012	2.866e-15	6.72094e-14	6.68237e-11	4.11798	3.28986	2.62357	3.30572	3.33428	9.68481	9.55527	12.388	13.5675	11.2989	phloem protein 2-A13
AT3G61090	AT3G61090	Chr3	complement(22609040..22609853)	2.0747	6.12326	2.6143	3.6044e-06	2.23989e-05	0.0840402	0.107248	0.489604	0	0.314126	0.227745	1.23262	2.51518	2.15088	2.40012	2.0747	Putative endonuclease or glycosyl hydrolase
AT3G61210	AT3G61210	Chr3	complement(22658632..22659896)	8.29693	2.28176	1.19015	1.59389e-10	2.08018e-09	3.7163e-06	2.41405	2.27297	2.40729	3.24072	2.58376	8.7859	10.2444	7.68573	6.47166	8.29693	S-adenosyl-L-methionine-dependent methyltransferases superfamily protein
AT3G62860	AT3G62860	Chr3	complement(23239264..23242274)	8.18929	2.85309	1.51252	5.11693e-16	1.30087e-14	1.19306e-11	1.44887	1.84256	2.58003	2.38455	2.06401	6.54189	7.35053	9.75498	9.10974	8.18929	alpha/beta-Hydrolases superfamily protein
AT4G00380	FDM2	Chr4	167497..171010	7.32189	2.68413	1.42446	1.89706e-26	1.24221e-24	4.42318e-22	1.94675	1.69123	1.66605	2.43965	1.93592	7.09632	7.78766	7.19663	7.20692	7.32189	XH/XS domain-containing protein
AT4G00780	AT4G00780	Chr4	334573..336478	34.603	2.05733	1.04077	2.24626e-20	8.93121e-19	5.23738e-16	10.7653	11.2887	11.3545	14.7774	12.0464	39.3916	37.1455	30.8164	31.0584	34.603	TRAF-like family protein
AT4G00970	CRK41	Chr4	418327..421885	1.09458	2.61135	1.3848	2.64091e-06	1.68772e-05	0.0615756	0.278544	0.317898	0.173603	0.407922	0.294492	0.960402	0.964305	1.28484	1.16879	1.09458	cysteine-rich RLK (RECEPTOR-like protein kinase) 41
AT4G01026	PYL7	Chr4	446978..448511	8.65636	2.57604	1.36515	2.52806e-15	5.96012e-14	5.89442e-11	2.11833	1.79772	2.50509	3.18179	2.40073	8.11539	8.31014	9.64045	8.55947	8.65636	PYR1-like 7
AT4G01270	AT4G01270	Chr4	532247..534984	2.94237	2.39079	1.25749	6.93243e-09	7.04968e-08	0.000161637	0.862481	0.715882	0.977349	0.956884	0.878149	3.00382	3.50248	2.59458	2.66859	2.94237	RING/U-box superfamily protein
AT4G01870	AT4G01870	Chr4	complement(808376..810611)	28.5521	2.38086	1.25148	6.98418e-26	4.366e-24	1.62843e-21	7.74125	8.35371	8.03498	10.2929	8.60572	25.7047	26.8099	27.8487	33.8452	28.5521	tolB protein-related
AT4G02330	PME41	Chr4	1032350..1035055	8.07049	4.74563	2.2466	1.82155e-30	1.64066e-28	4.24714e-26	0.817212	1.63218	1.35821	1.09706	1.22616	6.97902	6.65458	9.66287	8.98549	8.07049	Plant invertase/pectin methylesterase inhibitor superfamily
AT4G04220	AT4G04220	Chr4	2033168..2035946	1.3467	2.6015	1.37934	1.68845e-08	1.59431e-07	0.000393678	0.399863	0.342269	0.280367	0.439194	0.365423	1.43615	1.36756	1.27808	1.305	1.3467	receptor like protein 46
AT4G04610	APR1	Chr4	2324878..2327064	56.1133	2.21516	1.14741	1.46855e-26	9.74898e-25	3.42408e-22	19.5616	17.5584	14.9686	20.4238	18.1281	60.8066	65.498	46.7702	51.3785	56.1133	APS reductase 1
AT4G04790	AT4G04790	Chr4	complement(2434869..2439403)	2.46745	2.11242	1.0789	1.64583e-08	1.55873e-07	0.000383741	0.960762	0.843466	0.583443	0.913961	0.825408	2.71335	2.61357	2.5444	1.99849	2.46745	Tetratricopeptide repeat (TPR)-like superfamily protein
AT4G04990	AT4G04990	Chr4	2554997..2557258	1.91474	2.60613	1.38191	0.000226178	0.00092069	1	0.332055	0.568456	0.620862	0.594353	0.528932	1.0601	1.23609	2.88575	2.47704	1.91474	Protein of unknown function (DUF761)
AT4G08040	ACS11	Chr4	4886962..4889224	3.03782	5.09676	2.34958	5.42562e-15	1.2343e-13	1.26504e-10	0.592756	0.507378	0.230897	0.3617	0.423183	2.59021	2.11001	3.78924	3.66179	3.03782	1-aminocyclopropane-1-carboxylate synthase 11
AT4G08150	KNAT1	Chr4	complement(5147699..5151159)	18.0707	2.25753	1.17474	1.01387e-16	2.79662e-15	2.36393e-12	4.34313	4.65172	7.45428	6.39305	5.71054	18.6545	18.9905	15.9464	18.6914	18.0707	KNOTTED-like from Arabidopsis thaliana
AT4G08950	EXO	Chr4	5740219..5741591	25.7875	2.4634	1.30065	8.26122e-24	4.46815e-22	1.92619e-19	7.0148	6.94218	7.27645	8.81231	7.51143	20.8133	24.8163	30.3501	27.1705	25.7875	Phosphate-responsive 1 family protein
AT4G09950	AT4G09950	Chr4	6234671..6236560	3.01925	2.4923	1.31748	2.81096e-08	2.56214e-07	0.000655403	0.926436	0.581531	0.866104	1.04017	0.853561	3.19429	3.77631	2.60117	2.50522	3.01925	P-loop containing nucleoside triphosphate hydrolases superfamily protein
AT4G10310	HKT1	Chr4	6391854..6395922	3.13831	2.42519	1.2781	3.99898e-10	4.90799e-09	9.32403e-06	0.802639	0.75673	1.21799	0.953989	0.932837	2.84098	3.62439	3.2894	2.79848	3.13831	high-affinity K+ transporter 1
AT4G11190	DIR13	Chr4	6826587..6827389	44.5942	2.50856	1.32686	3.64315e-10	4.51648e-09	8.49436e-06	7.29715	11.1999	8.36407	24.9762	12.9593	42.8975	40.6521	50.7163	44.1108	44.5942	Disease resistance-responsive (dirigent-like protein) family protein
AT4G11320	RDL5_3	Chr4	6887166..6889879	54.9539	2.01649	1.01185	1.43935e-13	2.76433e-12	3.35599e-09	14.6918	18.4443	19.642	25.4816	19.5649	47.5939	51.9562	60.2292	60.0364	54.9539	Papain family cysteine protease
AT4G11521	CRK34	Chr4	6985517..6986819	1.28153	4.29316	2.10204	8.0818e-07	5.71789e-06	0.0188435	0.258449	0.058993	0.386589	0.151398	0.213857	1.23766	1.44313	1.19215	1.25317	1.28153	Receptor-like protein kinase-related family protein
AT4G11890	CRK45	Chr4	7147865..7149942	1.42539	21.524	4.42787	5.22567e-10	6.29447e-09	1.21842e-05	0	0.0456731	0.149651	0	0.0488311	1.3415	1.38544	1.44466	1.52997	1.42539	Protein kinase superfamily protein
AT4G11960	PGRL1B	Chr4	complement(7174886..7177888)	21.277	2.58526	1.37031	7.11654e-34	8.44305e-32	1.65929e-29	5.88725	5.16464	5.14788	7.24915	5.86223	22.5543	21.7356	20.6622	20.156	21.277	PGR5-like B
AT4G12400	HOP3	Chr4	complement(7338018..7341363)	15.0149	7.09957	2.82773	4.88294e-68	5.67115e-65	1.13851e-63	1.65721	1.27031	1.20243	1.9319	1.51546	13.9532	13.314	19.3461	13.4463	15.0149	stress-inducible protein, putative
AT4G12490	AT4G12490	Chr4	complement(7409621..7410406)	14.2608	6.71844	2.74813	1.33739e-31	1.33539e-29	3.11826e-27	1.11396	1.36915	1.92262	1.67321	1.51973	13.2953	18.9475	12.9748	11.8255	14.2608	Bifunctional inhibitor/lipid-transfer protein/seed storage 2S albumin superfamily protein
AT4G12500	AT4G12500	Chr4	complement(7413990..7414955)	2.43625	27.2063	4.76587	2.69994e-09	2.9451e-08	6.29517e-05	0.0697225	0.159147	0	0	0.0572173	2.47076	2.49162	2.3771	2.40551	2.43625	Bifunctional inhibitor/lipid-transfer protein/seed storage 2S albumin superfamily protein
AT4G12870	AT4G12870	Chr4	7542233..7543549	3.68958	4.15256	2.054	4.86574e-09	5.09115e-08	0.00011345	0.928992	0.353415	0.771994	0.453497	0.626974	4.6712	4.75502	2.94992	2.38219	3.68958	Gamma interferon responsive lysosomal thiol (GILT) reductase family protein
AT4G13330	AT4G13330	Chr4	complement(7753260..7756030)	2.92611	2.01263	1.00908	1.7097e-06	1.13263e-05	0.0398635	0.982442	1.12125	0.578291	1.43877	1.03019	2.82283	4.02289	2.51761	2.34112	2.92611	S-adenosyl-L-methionine-dependent methyltransferases superfamily protein
AT4G14365	XBAT34	Chr4	complement(8271270..8273903)	1.64607	9.92878	3.31162	2.82261e-12	4.60358e-11	6.58119e-08	0.116191	0.132607	0.144832	0.0756263	0.117314	1.85471	1.55708	1.98069	1.19178	1.64607	XB3 ortholog 4 in Arabidopsis thaliana
AT4G14380	AT4G14380	Chr4	8285578..8286772	2.63135	2.42803	1.27979	3.28426e-06	2.0595e-05	0.0765758	0.845421	0.450272	0.983565	0.825403	0.776165	2.37515	2.45474	3.27798	2.41753	2.63135	0
AT4G14560	IAA1	Chr4	8360996..8362033	10.1607	2.16712	1.11578	1.33543e-11	2.00197e-10	3.11369e-07	4.1294	2.76269	2.83989	3.54504	3.31926	10.3648	11.1313	9.85221	9.29434	10.1607	indole-3-acetic acid inducible
AT4G15140	AT4G15140	Chr4	complement(8639424..8640291)	7.94959	3.17276	1.66574	7.17611e-15	1.60604e-13	1.67318e-10	1.79719	1.36741	1.28012	2.59018	1.75872	7.37691	7.45468	8.66747	8.29928	7.94959	0
AT4G15233	ABCG42	Chr4	8687354..8694733	2.76953	2.06677	1.04738	7.74468e-14	1.53827e-12	1.80575e-09	0.967555	1.07558	0.814482	0.969181	0.956699	2.5514	3.28368	2.41926	2.8238	2.76953	ABC-2 and Plant PDR ABC-type transporter family protein
AT4G15260	AT4G15260	Chr4	8713689..8715380	3.68601	2.52341	1.33537	5.02551e-10	6.06545e-09	1.17175e-05	0.716509	1.13575	1.29008	1.08818	1.05763	2.82123	3.73412	4.0315	4.15719	3.68601	UDP-Glycosyltransferase superfamily protein
AT4G15490	UGT84A3	Chr4	complement(8852656..8854706)	4.43682	2.51992	1.33338	7.02154e-11	9.56446e-10	1.63714e-06	1.51057	1.79895	0.941467	0.801525	1.26313	5.22095	3.85064	4.51129	4.16442	4.43682	UDP-Glycosyltransferase superfamily protein
AT4G15550	UGT75D1	Chr4	complement(8877590..8879327)	28.4851	2.04279	1.03054	1.08289e-14	2.37773e-13	2.52487e-10	9.53312	9.37628	9.22628	11.9937	10.0323	25.6469	23.0235	32.0979	33.1722	28.4851	indole-3-acetate beta-D-glucosyltransferase
AT4G15690	GRXS5	Chr4	8934296..8934961	2.30319	3.94749	1.98094	7.71614e-06	4.43648e-05	0.17991	0	0.692503	0.630288	0.394937	0.429432	2.13086	2.71048	1.82534	2.54608	2.30319	Thioredoxin superfamily protein
AT4G15765	AT4G15765	Chr4	complement(8975280..8977451)	4.24786	2.84992	1.51092	8.63073e-16	2.14464e-14	2.01234e-11	0.982442	0.91361	1.26997	1.13681	1.07571	4.25168	4.18543	4.41494	4.13938	4.24786	FAD/NAD(P)-binding oxidoreductase family protein
AT4G15780	AT4G15780	Chr4	complement(8979819..8981829)	25.223	2.15387	1.10693	3.25026e-22	1.49113e-20	7.57831e-18	7.08302	8.44464	7.88303	10.126	8.38416	24.2885	27.0494	24.6687	24.8854	25.223	vesicle-associated membrane protein 724
AT4G16745	AT4G16745	Chr4	9411823..9414897	1.77015	2.19815	1.13629	3.76273e-07	2.83386e-06	0.00877317	0.471769	0.506751	0.518877	0.785725	0.570781	1.48842	1.89047	1.86445	1.83726	1.77015	Exostosin family protein
AT4G16780	HAT4	Chr4	9449114..9450905	6.21384	3.83003	1.93736	1.37513e-18	4.54947e-17	3.20625e-14	1.31369	0.807314	1.07069	1.43057	1.15557	5.90386	5.07834	7.70122	6.17196	6.21384	homeobox protein 2
AT4G16983	AT4G16983	Chr4	complement(9557002..9557821)	4.7274	3.57638	1.8385	2.41407e-07	1.88972e-06	0.00562865	1.29856	0.691613	0.863283	0.845207	0.924665	4.56026	8.41102	2.95152	2.98678	4.7274	#N/A
AT4G16990	RLM3	Chr4	9558571..9565569	58.8366	2.26433	1.17908	8.34676e-25	4.80908e-23	1.94613e-20	17.6975	17.881	17.652	21.2903	18.6302	61.8257	58.5784	55.1924	59.7501	58.8366	disease resistance protein (TIR-NBS class), putative
AT4G17030	EXLB1	Chr4	complement(9581562..9583290)	15.9197	2.32381	1.21649	6.07409e-17	1.71216e-15	1.41623e-12	3.97961	4.1978	4.73511	6.65224	4.89119	16.8631	18.2484	14.5112	14.0562	15.9197	expansin-like B1
AT4G17250	AT4G17250	Chr4	9670763..9673475	3.37945	2.0958	1.0675	6.47821e-10	7.68574e-09	1.51046e-05	0.943373	1.10499	0.990246	1.55122	1.14746	3.44766	3.41008	3.53496	3.12511	3.37945	0
AT4G17470	AT4G17470	Chr4	complement(9742350..9744867)	10.7674	3.05183	1.60968	9.13515e-24	4.90475e-22	2.12995e-19	2.09718	2.11732	2.66442	3.26817	2.53677	11.5108	8.78269	11.6068	11.1692	10.7674	alpha/beta-Hydrolases superfamily protein
AT4G17695	KAN3	Chr4	complement(9847933..9850927)	4.83933	2.07577	1.05365	4.48209e-08	3.95151e-07	0.00104504	1.44429	1.26373	1.92033	2.06813	1.67412	4.14984	4.73123	5.3586	5.11763	4.83933	Homeodomain-like superfamily protein
AT4G18290	KAT2	Chr4	10114794..10118652	5.97623	2.03656	1.02613	1.42328e-13	2.73586e-12	3.31853e-09	2.07201	1.48794	2.37962	2.45481	2.09859	5.37372	6.7598	5.64954	6.12185	5.97623	potassium channel in Arabidopsis thaliana 2
AT4G18490	AT4G18490	Chr4	10203598..10208769	1.38964	2.00107	1.00077	5.26694e-05	0.000250378	1	0.529605	0.788388	0.287023	0.382178	0.496798	1.58786	1.49146	1.06213	1.4171	1.38964	0
AT4G19420	PAE8	Chr4	complement(10587166..10591633)	10.1542	3.10153	1.63298	2.52711e-45	6.63878e-43	5.89222e-41	2.34197	2.07377	2.51662	2.48363	2.354	9.24291	9.78527	10.406	11.1826	10.1542	Pectinacetylesterase family protein
AT4G19820	AT4G19820	Chr4	complement(10767072..10769303)	1.25941	2.65515	1.40879	5.65715e-06	3.37031e-05	0.131902	0.263737	0.263375	0.493124	0.354052	0.343572	1.54716	1.39902	0.892568	1.19889	1.25941	Glycosyl hydrolase family protein with chitinase insertion domain
AT4G19840	PP2A1_2	Chr4	10773804..10775942	41.4923	2.16713	1.11578	3.60107e-17	1.0347e-15	8.39625e-13	13.3458	12.3374	13.253	15.8529	13.6973	49.5519	47.2459	36.4007	32.7705	41.4923	phloem protein 2-A1
AT4G20230	TPS09	Chr4	complement(10924100..10926833)	2.76568	3.08933	1.62729	5.03521e-12	7.90832e-11	1.17401e-07	0.55744	0.86074	0.449609	0.672297	0.635022	2.41823	3.58868	2.33455	2.72127	2.76568	Terpenoid cyclases/Protein prenyltransferases superfamily protein
AT4G20260	PCAP1	Chr4	10940414..10943561	142.563	2.33802	1.22529	1.05217e-18	3.51258e-17	2.45323e-14	44.3982	40.1764	40.9053	50.0631	43.8857	127.938	117.782	176.182	148.352	142.563	plasma-membrane associated cation-binding protein 1
AT4G20880	AT4G20880	Chr4	complement(11178992..11181049)	8.25698	2.00293	1.00211	1.40924e-15	3.44763e-14	3.28578e-11	2.58542	3.21216	2.52924	3.51471	2.96038	8.93318	7.52889	8.20428	8.36155	8.25698	ethylene-responsive nuclear protein / ethylene-regulated nuclear protein (ERT2)
AT4G21020	AT4G21020	Chr4	11228187..11229616	1.73564	6.65449	2.73433	1.70833e-07	1.37482e-06	0.00398313	0.244694	0.279266	0	0.179175	0.175783	2.28499	2.39106	1.41087	0.855629	1.73564	Late embryogenesis abundant protein (LEA) family protein
AT4G21320	HSA32	Chr4	11340362..11342075	4.75181	2.07286	1.05162	1.32225e-06	8.9531e-06	0.0308296	1.61564	1.32531	1.44749	2.1689	1.63933	3.67506	4.28516	6.48037	4.56665	4.75181	Aldolase-type TIM barrel family protein
AT4G21550	AT4G21550	Chr4	11462969..11468679	1.25401	3.90339	1.96473	2.48259e-09	2.72418e-08	5.78841e-05	0.153596	0.292162	0.159548	0.299918	0.226306	1.4956	1.60094	0.821438	1.09804	1.25401	VP1/ABI3-like 3
AT4G21650	SBT3.13	Chr4	complement(11501162..11504739)	3.6885	8.51737	3.09041	1.42126e-28	1.10433e-26	3.31382e-24	0.15935	0.363728	0.496575	0.233365	0.313255	3.05238	5.10139	3.00937	3.59088	3.6885	Subtilase family protein
AT4G21760	BGLU47	Chr4	11561123..11563950	2.87571	3.04855	1.60812	3.60475e-09	3.84652e-08	8.40484e-05	0.479242	0.757319	0.551424	0.899796	0.671945	3.95445	3.25235	2.43978	1.85625	2.87571	beta-glucosidase 47
AT4G21870	HSP15.4	Chr4	complement(11603481..11604637)	32.9652	2.2177	1.14906	8.57094e-22	3.8132e-20	1.9984e-17	11.2253	8.93812	9.27402	13.0622	10.6249	37.5041	36.4418	30.104	27.8111	32.9652	HSP20-like chaperones superfamily protein
AT4G21880	AT4G21880	Chr4	11604986..11610651	5.19814	2.1413	1.09849	8.75839e-14	1.73027e-12	2.04211e-09	2.25639	1.74448	1.45166	1.46864	1.73029	5.22841	5.68996	4.98747	4.8867	5.19814	Pentatricopeptide repeat (PPR) superfamily protein
AT4G21990	APR3	Chr4	complement(11657008..11659167)	86.4076	2.4444	1.28948	5.74105e-25	3.36042e-23	1.33858e-20	28.1278	25.4543	18.7025	29.4413	25.4315	85.9034	80.9795	79.4039	99.3439	86.4076	APS reductase 3
AT4G22390	AT4G22390	Chr4	complement(11813313..11815164)	1.70223	4.09788	2.03488	3.21349e-09	3.46419e-08	7.49257e-05	0.173699	0.247801	0.378904	0.381569	0.295493	1.37249	2.13378	1.48052	1.82214	1.70223	F-box associated ubiquitination effector family protein
AT4G22470	AT4G22470	Chr4	complement(11840134..11841450)	4.32492	4.22049	2.07741	6.90271e-15	1.54956e-13	1.60944e-10	0.562544	0.583659	0.76496	0.998589	0.727438	5.28987	4.9687	3.84611	3.195	4.32492	protease inhibitor/seed storage/lipid transfer protein (LTP) family protein
AT4G22485	AT4G22485	Chr4	complement(11844506..11846476)	24.9763	14.3573	3.84371	4.12932e-32	4.2458e-30	9.62792e-28	0.615086	2.02797	0.724111	1.60139	1.24214	42.9392	32.2081	10.451	14.3068	24.9763	Bifunctional inhibitor/lipid-transfer protein/seed storage 2S albumin superfamily protein
AT4G22490	AT4G22490	Chr4	complement(11849653..11850436)	44.9629	17.1186	4.09749	2.31373e-68	3.00335e-65	5.39469e-64	0.687264	1.96091	1.82044	3.01946	1.87202	57.0196	57.1794	32.6489	33.0037	44.9629	Bifunctional inhibitor/lipid-transfer protein/seed storage 2S albumin superfamily protein
AT4G22505	AT4G22505	Chr4	complement(11851155..11853018)	19.0388	25.6971	4.68353	6.99785e-42	1.41671e-39	1.63162e-37	0.252931	0.866	0.315279	0.670271	0.52612	32.7726	24.2515	8.07988	11.0512	19.0388	Bifunctional inhibitor/lipid-transfer protein/seed storage 2S albumin superfamily protein
AT4G22513	AT4G22513	Chr4	11854809..11855439	17.9465	6.95952	2.79899	3.36212e-18	1.06905e-16	7.83911e-14	0.426953	2.31456	1.99574	2.60527	1.83563	28.4199	20.8602	12.951	9.55484	17.9465	Bifunctional inhibitor/lipid-transfer protein/seed storage 2S albumin superfamily protein
AT4G22517	AT4G22517	Chr4	11856743..11857362	16.2758	11.6211	3.53868	1.42843e-24	8.10311e-23	3.33052e-20	0.54316	1.73573	0.406231	1.27272	0.989459	22.7855	21.9582	11.5468	8.81271	16.2758	Bifunctional inhibitor/lipid-transfer protein/seed storage 2S albumin superfamily protein
AT4G22520	AT4G22520	Chr4	11858614..11858970	6.63758	11.0687	3.46841	1.94548e-09	2.16386e-08	4.53609e-05	0	0.645948	0.470332	0.552581	0.417215	10.4801	7.3741	3.59444	5.10166	6.63758	Bifunctional inhibitor/lipid-transfer protein/seed storage 2S albumin superfamily protein
AT4G22690	AT4G22690	Chr4	11929359..11931750	90.9257	2.18756	1.12932	1.79786e-17	5.31815e-16	4.19189e-13	30.4942	26.9937	25.797	36.5348	29.9549	85.9464	77.2912	101.561	98.9045	90.9257	cytochrome P450, family 706, subfamily A, polypeptide 1
AT4G23130	CRK5_2	Chr4	complement(12117491..12120220)	1.151	3.0354	1.60189	5.2058e-08	4.53519e-07	0.00121378	0.257943	0.261678	0.250077	0.307799	0.269374	1.26269	1.18425	1.03462	1.12244	1.151	cysteine-rich RLK (RECEPTOR-like protein kinase) 5
AT4G23170	CRK9	Chr4	12134973..12136796	1.6761	2.11598	1.08133	3.03086e-05	0.000151798	0.706676	0.295403	0.632137	0.598359	0.757072	0.570743	1.59146	1.69071	1.66622	1.75601	1.6761	receptor-like protein kinase-related family protein
AT4G23190	CRK11	Chr4	complement(12140899..12143858)	4.2094	5.53687	2.46907	1.56187e-32	1.68126e-30	3.64166e-28	0.559047	0.607651	0.365019	0.623783	0.538875	4.43645	3.95403	4.35124	4.09586	4.2094	cysteine-rich RLK (RECEPTOR-like protein kinase) 11
AT4G23210	CRK13	Chr4	complement(12148673..12151638)	1.11322	3.15694	1.65853	2.52051e-07	1.96746e-06	0.00587683	0.154182	0.439915	0.128126	0.275974	0.249549	1.10752	1.49226	0.798805	1.05431	1.11322	cysteine-rich RLK (RECEPTOR-like protein kinase) 13
AT4G23260	CRK18	Chr4	complement(12167416..12170080)	5.75015	2.85645	1.51422	3.67176e-12	5.88843e-11	8.56108e-08	0.883803	1.28693	1.40557	2.17207	1.43709	7.09285	7.45351	3.85056	4.60367	5.75015	cysteine-rich RLK (RECEPTOR-like protein kinase) 18
AT4G23493	AT4G23493	Chr4	complement(12256050..12257079)	1.75158	3.30253	1.72357	7.58588e-05	0.000347298	1	0.461314	0.526492	0	0.450391	0.359549	1.76731	1.64857	2.1279	1.46254	1.75158	0
AT4G23600	CORI3	Chr4	12310379..12313212	4.17107	4.95166	2.30791	3.71223e-19	1.30028e-17	8.65545e-15	0.670603	0.632246	0.399782	0.711657	0.603572	4.30047	2.89793	6.16902	3.31688	4.17107	Tyrosine transaminase family protein
AT4G23670	AT4G23670	Chr4	complement(12332429..12333904)	860.884	2.92057	1.54625	1.34178e-27	9.86972e-26	3.1285e-23	197.009	183.153	177.57	293.707	212.86	898.955	807.513	874.856	862.213	860.884	Polyketide cyclase/dehydrase and lipid transport superfamily protein
AT4G23680	AT4G23680	Chr4	complement(12336134..12337599)	495.661	3.54907	1.82744	3.74827e-28	2.85217e-26	8.73946e-24	85.654	85.0559	80.4866	154.458	101.414	449.586	396.273	616.134	520.652	495.661	Polyketide cyclase/dehydrase and lipid transport superfamily protein
AT4G23770	AT4G23770	Chr4	complement(12383164..12384496)	4.1606	2.07152	1.05069	8.87401e-06	5.02496e-05	0.206906	1.72128	1.07729	1.03818	1.84315	1.41997	5.31797	4.65061	3.61908	3.05473	4.1606	0
AT4G23810	WRKY53	Chr4	complement(12392370..12393982)	1.51539	5.88987	2.55824	1.22046e-09	1.39183e-08	2.84563e-05	0.266916	0.101543	0.221808	0.130298	0.180141	1.2356	1.58977	1.78435	1.45186	1.51539	WRKY family transcription factor
AT4G24260	KOR3	Chr4	complement(12577630..12580415)	1.07385	5.60013	2.48546	6.04686e-11	8.33454e-10	1.40989e-06	0.15935	0.212175	0.13242	0.0518589	0.138951	1.3227	0.949096	0.958736	1.06488	1.07385	glycosyl hydrolase 9A3
AT4G24275	AT4G24275	Chr4	12588378..12589277	14.9994	2.39975	1.26288	3.7673e-15	8.70502e-14	8.78383e-11	3.96628	4.95371	4.10443	4.89525	4.47992	17.2019	15.7953	14.8583	12.142	14.9994	0
AT4G24340	AT4G24340	Chr4	12607371..12609252	2.05434	2.46324	1.30056	9.91132e-06	5.55815e-05	0.231092	0.604792	0.564743	0.411205	0.751509	0.583063	1.57976	2.45603	1.87451	2.30706	2.05434	Phosphorylase superfamily protein
AT4G24450	GWD2	Chr4	12635061..12642808	4.45907	3.59899	1.84759	1.75424e-30	1.58651e-28	4.09019e-26	0.835002	1.19122	0.631934	0.888019	0.886544	5.05545	4.61253	3.46884	4.69946	4.45907	phosphoglucan, water dikinase
AT4G25580	AT4G25580	Chr4	13056183..13058810	1.40253	2.57059	1.3621	3.84569e-05	0.000188333	0.896662	0.537859	0.511543	0.260728	0.233388	0.385879	1.88885	1.86872	0.988794	0.863753	1.40253	CAP160 protein
AT4G25707	AT4G25707	Chr4	complement(13096860..13098088)	1.35378	2.70822	1.43734	0.000158817	0.000672671	1	0.274011	0.437815	0.409866	0.321027	0.36068	1.20721	1.59122	0.879253	1.73744	1.35378	0
AT4G25810	XTH23	Chr4	13128394..13129927	4.61245	4.00072	2.00026	1.6481e-12	2.76779e-11	3.84272e-08	0.686764	1.00774	0.489173	1.10154	0.821303	2.44309	4.87561	6.09954	5.03157	4.61245	xyloglucan endotransglycosylase 6
AT4G26200	ACS7	Chr4	13275200..13277188	2.19569	3.72004	1.89532	2.36571e-10	3.01236e-09	5.5159e-06	0.397826	0.27242	0.297534	0.66029	0.407017	2.13372	2.88779	1.79515	1.96608	2.19569	1-amino-cyclopropane-1-carboxylate synthase 7
AT4G26270	PFK3	Chr4	complement(13300778..13304440)	2.74354	2.07381	1.05228	6.63281e-08	5.68633e-07	0.00154651	1.04279	1.12011	0.764611	0.868377	0.948973	2.93748	2.5346	3.01397	2.4881	2.74354	phosphofructokinase 3
AT4G26790	AT4G26790	Chr4	13487457..13489376	2.55324	3.09648	1.63063	5.64519e-10	6.76656e-09	1.31623e-05	0.479657	0.456189	0.348772	1.01465	0.574817	2.33527	2.27656	2.80572	2.79539	2.55324	GDSL-like Lipase/Acylhydrolase superfamily protein
AT4G27260	GH3.5	Chr4	13653579..13656285	16.6672	2.36162	1.23977	3.42919e-21	1.45804e-19	7.99551e-17	5.51503	4.95711	5.16478	4.57538	5.05307	13.5473	16.275	17.0492	19.7975	16.6672	Auxin-responsive GH3 family protein
AT4G27300	SD11	Chr4	complement(13668676..13672413)	14.4968	3.64607	1.86634	1.15957e-62	7.99632e-60	2.70365e-58	2.86968	3.15293	2.37581	3.01082	2.85231	14.9935	13.6082	13.8296	15.556	14.4968	S-locus lectin protein kinase family protein
AT4G27310	AT4G27310	Chr4	13675537..13677055	13.9449	2.71899	1.44307	1.07075e-20	4.3774e-19	2.49656e-16	4.90862	3.28587	3.7653	2.71876	3.66964	15.6408	13.8098	13.9619	12.367	13.9449	B-box type zinc finger family protein
AT4G27450	AT4G27450	Chr4	complement(13727370..13729002)	6.36032	3.92301	1.97196	1.88073e-19	6.9055e-18	4.38511e-15	1.42883	1.18085	1.28972	0.769651	1.16726	5.70984	5.94244	7.95432	5.83468	6.36032	Aluminium induced protein with YGL and LRDR motifs
AT4G27970	SLAH2	Chr4	complement(13918165..13920378)	1.7704	2.96208	1.56661	1.43607e-08	1.37603e-07	0.000334835	0.538308	0.505947	0.276295	0.370985	0.422884	1.48606	1.80348	2.28618	1.50586	1.7704	SLAC1 homologue 2
AT4G28390	AAC3	Chr4	complement(14041288..14043347)	3.36591	2.20763	1.1425	1.96593e-07	1.56164e-06	0.00458377	0.976704	0.603796	1.36965	1.43037	1.09513	3.00123	2.9541	3.71355	3.79476	3.36591	ADP/ATP carrier 3
AT4G28490	RLK5	Chr4	14077676..14081457	2.93482	2.96814	1.56956	7.15092e-19	2.43894e-17	1.66731e-14	0.762474	0.663011	0.814651	0.62035	0.715122	2.64287	2.67614	3.20394	3.21634	2.93482	Leucine-rich receptor-like protein kinase family protein
AT4G28680	AT4G28680	Chr4	14155064..14158869	2.00667	2.5071	1.32602	2.42613e-07	1.89849e-06	0.00565678	0.545675	0.385525	0.744965	0.608862	0.571257	2.63802	2.40853	1.38098	1.59916	2.00667	L-tyrosine decarboxylase
AT4G28755	AT4G28755	Chr4	14203626..14204377	12.1544	2.74852	1.45865	1.87195e-06	1.23493e-05	0.0436464	3.54484	2.15769	3.53492	3.23017	3.11691	8.37459	19.0019	10.6638	10.5774	12.1544	#N/A
AT4G29270	AT4G29270	Chr4	complement(14423627..14424898)	17.3608	2.26086	1.17687	1.04149e-14	2.29367e-13	2.42834e-10	5.16523	5.81744	3.98169	7.03355	5.49948	14.3855	16.546	20.5134	17.9981	17.3608	HAD superfamily, subfamily IIIB acid phosphatase
AT4G30270	XTH24	Chr4	complement(14819192..14820595)	133.066	4.27579	2.09619	1.16989e-39	2.09885e-37	2.72771e-35	23.3227	20.2016	23.5211	22.2813	22.3317	105.983	94.6103	171.858	159.811	133.066	xyloglucan endotransglucosylase/hydrolase 24
AT4G31000	CBP60F	Chr4	15103120..15105979	5.38162	2.04286	1.03059	5.04916e-13	9.10293e-12	1.17726e-08	1.91825	1.84177	1.8977	1.93228	1.8975	4.89926	5.23654	5.34317	6.04751	5.38162	Calmodulin-binding protein
AT4G32200	AT4G32200	Chr4	15548840..15555105	3.88785	2.68076	1.42264	1.59057e-20	6.42841e-19	3.70858e-16	1.00803	1.29205	0.947217	0.923597	1.04272	3.38651	4.0353	4.36981	3.7598	3.88785	DNA-binding HORMA family protein
AT4G32280	IAA29	Chr4	15583332..15584903	2.79391	4.158	2.05589	5.2289e-11	7.24787e-10	1.21917e-06	0.262478	0.419388	0.523488	0.717536	0.480723	2.46363	2.345	2.84258	3.52442	2.79391	indole-3-acetic acid inducible 29
AT4G32480	AT4G32480	Chr4	15676240..15677977	8.12433	3.02072	1.59489	1.05602e-13	2.06406e-12	2.46222e-09	2.10314	1.81485	1.08699	2.7044	1.92735	6.04292	6.7024	9.51597	10.236	8.12433	Protein of unknown function (DUF506)
AT4G33740	AT4G33740	Chr4	16186791..16189123	32.1773	2.41609	1.27268	4.29685e-22	1.95502e-20	1.00185e-17	8.65496	8.12101	10.8246	10.5484	9.53724	28.4287	28.737	34.2785	37.2649	32.1773	0
AT4G33810	AT4G33810	Chr4	complement(16213174..16216310)	1.94508	2.5397	1.34466	4.25865e-09	4.50291e-08	9.92948e-05	0.517649	0.4595	0.573556	0.645778	0.549121	2.01068	1.92696	1.64374	2.19892	1.94508	Glycosyl hydrolase superfamily protein
AT4G34530	BHLH63	Chr4	16498391..16500174	13.5399	9.56986	3.2585	1.44064e-57	6.911e-55	3.359e-53	0.719242	0.527697	1.34481	1.45458	1.01158	13.1376	14.5153	12.5184	13.9882	13.5399	cryptochrome-interacting basic-helix-loop-helix 1
AT4G34560	AT4G34560	Chr4	16507616..16508824	8.86209	2.07429	1.05262	4.84699e-10	5.86717e-09	1.13012e-05	2.22835	3.05182	3.5415	3.42655	3.06206	8.64362	11.1362	7.8766	7.79196	8.86209	0
AT4G34710	SPE2	Chr4	complement(16560030..16563044)	249.925	2.05184	1.03692	6.617e-12	1.0254e-10	1.54282e-07	82.2966	83.8535	77.6334	107.458	87.8103	208.754	199.228	293.201	298.518	249.925	arginine decarboxylase 2
AT4G34770	AT4G34770	Chr4	16591179..16591910	11.3919	7.58898	2.92391	1.03652e-25	6.42494e-24	2.41674e-21	0.552065	1.36514	1.14692	1.25765	1.08044	15.1574	9.96712	11.3485	9.09445	11.3919	SAUR-like auxin-responsive protein family
AT4G35070	AT4G35070	Chr4	16694044..16695711	2.36923	2.58089	1.36787	1.34046e-07	1.09677e-06	0.00312542	0.817169	0.687197	0.214443	0.839809	0.639654	2.22438	2.11334	2.37201	2.76719	2.36923	SBP (S-ribonuclease binding protein) family protein
AT4G35420	TKPR1	Chr4	complement(16833933..16835619)	4.25305	2.49723	1.32033	4.59799e-09	4.82701e-08	0.000107207	1.468	1.27331	1.3175	0.859944	1.22969	4.3867	4.59033	3.70957	4.32559	4.25305	dihydroflavonol 4-reductase-like1
AT4G35720	AT4G35720	Chr4	16927730..16929224	3.65486	15.095	3.916	2.39878e-20	9.52047e-19	5.59299e-16	0.225257	0.102833	0.16847	0.175939	0.168125	3.32243	2.86776	3.38818	5.04106	3.65486	Arabidopsis protein of unknown function (DUF241)
AT4G35770	STR15	Chr4	16944878..16946266	7.92546	3.02348	1.59621	5.06401e-07	3.72244e-06	0.0118073	1.76559	3.37815	1.48878	0.861889	1.8736	4.72488	4.58138	11.4038	10.9918	7.92546	Rhodanese/Cell cycle control phosphatase superfamily protein
AT4G36110	AT4G36110	Chr4	17089934..17090873	3.2985	6.0777	2.60353	4.35224e-12	6.90942e-11	1.01477e-07	0.358255	0.245323	0.178626	0.699543	0.370437	3.29397	2.96062	2.73024	4.20915	3.2985	SAUR-like auxin-responsive protein family
AT4G36430	PER49	Chr4	complement(17204385..17206033)	2.09741	2.26879	1.18192	6.24445e-05	0.000291941	1	0.636782	1.06217	0.488461	0.478233	0.666413	2.53337	1.80518	2.4068	1.6443	2.09741	Peroxidase superfamily protein
AT4G36520	AT4G36520	Chr4	complement(17230589..17235580)	13.8888	2.23722	1.16171	3.18401e-31	3.05485e-29	7.42383e-27	4.27244	5.17212	4.03224	4.37983	4.46416	13.7227	14.2286	13.8166	13.7871	13.8888	Chaperone DnaJ-domain superfamily protein
AT4G36850	AT4G36850	Chr4	complement(17353291..17356037)	7.57709	9.21653	3.20422	2.43224e-33	2.78095e-31	5.67102e-29	0.506698	0.978641	0.680185	0.190269	0.588949	5.5249	6.79032	9.88832	8.10481	7.57709	PQ-loop repeat family protein / transmembrane family protein
AT4G37370	AT4G37370	Chr4	complement(17569740..17571743)	1.73696	2.74641	1.45755	1.02634e-06	7.13552e-06	0.02393	0.263387	0.558258	0.281411	0.69798	0.450259	1.83791	1.34464	1.66014	2.10514	1.73696	cytochrome P450, family 81, subfamily D, polypeptide 8
AT4G37409	AT4G37409	Chr4	complement(17590769..17592911)	1.70604	2.94963	1.56053	6.04421e-06	3.56815e-05	0.140927	0.221261	0.303027	0.606766	0.518453	0.412377	1.01719	2.37212	1.90809	1.52675	1.70604	0
AT4G37770	ACS8	Chr4	17752079..17754157	3.77202	10.9074	3.44724	8.80511e-21	3.61157e-19	2.053e-16	0.0754643	0.172253	0.376266	0.368387	0.248093	3.25245	2.44399	5.48625	3.90541	3.77202	1-amino-cyclopropane-1-carboxylate synthase 8
AT4G37800	XTH7	Chr4	complement(17775370..17777445)	561.541	2.25523	1.17327	1.20996e-10	1.60265e-09	2.82114e-06	159.333	147.768	147.181	269.87	181.038	450.547	389.16	759.117	647.341	561.541	xyloglucan endotransglucosylase/hydrolase 7
AT4G38080	AT4G38080	Chr4	17882644..17883612	17.835	2.30476	1.20462	6.83631e-09	6.96155e-08	0.000159395	5.00447	4.9976	5.11177	7.19324	5.57677	10.5847	13.351	23.4883	23.9158	17.835	hydroxyproline-rich glycoprotein family protein
AT4G38825	AT4G38825	Chr4	18121526..18122010	9.12643	5.4306	2.44111	8.205e-17	2.28322e-15	1.91308e-12	1.24983	0.950942	1.03861	1.4914	1.18269	9.04428	8.52963	9.60845	9.32336	9.12643	SAUR-like auxin-responsive protein family
AT4G38850	SAUR15	Chr4	18126057..18126829	4.4859	3.15829	1.65915	1.07712e-08	1.06111e-07	0.000251141	0.871305	0.994409	0.977476	1.19094	1.00853	4.92356	4.86519	5.06751	3.08735	4.4859	SAUR-like auxin-responsive protein family
AT4G39320	AT4G39320	Chr4	18288770..18290010	1.8842	2.21067	1.14449	0.000159033	0.000673326	1	0.649317	0.471582	0.441478	0.806835	0.592303	1.69606	2.10947	2.19009	1.54118	1.8842	microtubule-associated protein-related
AT4G39480	AT4G39480	Chr4	18362258..18364359	2.08834	2.63653	1.39864	2.83563e-06	1.8012e-05	0.0661155	0.288376	0.585102	0.439342	0.969776	0.570649	1.90268	1.21662	2.63467	2.59937	2.08834	cytochrome P450, family 96, subfamily A, polypeptide 9
AT4G39830	AT4G39830	Chr4	18478890..18481343	1.03809	3.85131	1.94535	2.91123e-08	2.64916e-07	0.000678783	0.277295	0.140655	0.153622	0.180486	0.188014	0.885274	1.03224	1.14313	1.09173	1.03809	Cupredoxin superfamily protein
AT5G01600	FER1	Chr5	complement(227953..230051)	142.646	2.62121	1.39023	5.34459e-22	2.41184e-20	1.24615e-17	45.5016	47.3324	25.8185	37.5755	39.057	157.568	163.241	129.562	120.214	142.646	ferretin 1
AT5G01740	AT5G01740	Chr5	280674..281532	14.3655	2.89859	1.53535	4.26387e-16	1.09663e-14	9.94164e-12	3.68514	2.50559	3.51846	4.51649	3.55642	12.7662	11.3831	18.3979	14.9148	14.3655	Nuclear transport factor 2 (NTF2) family protein
AT5G02320	AT5G02320	Chr5	complement(482793..486473)	1.68731	2.19407	1.13361	1.59862e-06	1.06352e-05	0.0372735	0.549587	0.439066	0.44529	0.751203	0.546286	1.63176	1.38095	1.76353	1.97301	1.68731	myb domain protein 3r-5
AT5G02540	AT5G02540	Chr5	568425..570973	23.4205	11.7779	3.55801	1.14018e-74	1.79716e-71	2.65844e-70	1.41002	1.34103	1.34749	1.60607	1.42615	20.8421	17.846	29.2679	25.7261	23.4205	NAD(P)-binding Rossmann-fold superfamily protein
AT5G02760	AT5G02760	Chr5	625254..627124	73.6325	3.04117	1.60463	2.01316e-37	3.00165e-35	4.69388e-33	14.7973	13.8492	18.4449	22.4162	17.3769	70.2762	70.3899	80.2748	73.5892	73.6325	Protein phosphatase 2C family protein
AT5G02810	APRR7	Chr5	complement(637681..642030)	23.5331	2.14151	1.09863	2.14524e-13	4.053e-12	5.00185e-09	10.4788	8.58314	7.14118	5.16619	7.84233	22.8259	22.1716	23.1044	26.0304	23.5331	pseudo-response regulator 7
AT5G03720	HSFA3	Chr5	complement(971142..974326)	2.45786	2.15199	1.10567	3.28313e-08	2.95653e-07	0.000765495	1.00571	0.7652	0.607814	0.862876	0.810399	2.33509	2.3824	2.41424	2.69968	2.45786	heat shock transcription factor A3
AT5G03830	AT5G03830	Chr5	1018334..1020460	4.78233	2.09237	1.06514	1.16492e-08	1.13594e-07	0.000271613	1.70625	1.5886	1.51118	1.70968	1.62893	5.03154	5.7164	3.69206	4.68931	4.78233	CDK inhibitor P21 binding protein
AT5G04190	PKS4	Chr5	1150886..1152627	3.72406	4.49752	2.16913	1.06083e-19	3.98796e-18	2.47343e-15	0.463963	0.617767	0.626525	0.679465	0.59693	4.44365	3.32469	3.45055	3.67734	3.72406	phytochrome kinase substrate 4
AT5G05180	AT5G05180	Chr5	1536057..1538614	12.8312	2.01696	1.01218	1.50861e-14	3.23523e-13	3.51748e-10	4.34528	4.25666	5.32613	4.3131	4.56029	11.1673	14.5983	11.5468	14.0125	12.8312	0
AT5G05330	AT5G05330	Chr5	complement(1576982..1578768)	1.96516	2.46307	1.30046	7.11962e-05	0.000327788	1	0.371426	0.565205	0.771639	0.604385	0.578164	2.07513	2.35049	1.2415	2.19349	1.96516	HMG-box (high mobility group) DNA-binding family protein
AT5G06510	NFYA10	Chr5	1984823..1987064	1.36009	4.90109	2.2931	4.86212e-11	6.76497e-10	1.13365e-06	0.12678	0.289385	0.158032	0.216612	0.197702	1.27496	1.48662	1.11238	1.56639	1.36009	nuclear factor Y, subunit A10
AT5G06720	PER53	Chr5	complement(2077382..2079005)	3.7669	45.6649	5.51301	2.89193e-14	6.0432e-13	6.74282e-10	0.10045	0	0	0.0980717	0.0496305	2.35708	3.141	4.23055	5.33897	3.7669	peroxidase 2
AT5G06980	LNK4	Chr5	2167120..2169437	13.9152	3.68531	1.88179	5.31485e-36	7.02292e-34	1.23921e-31	3.71546	3.0348	2.08864	1.956	2.69873	14.1294	14.1157	14.6106	12.8052	13.9152	0
AT5G07000	SOT14	Chr5	complement(2171367..2173015)	23.07	2.31509	1.21107	1.52068e-17	4.54701e-16	3.54563e-13	6.49421	5.64039	7.58593	8.93244	7.16324	21.711	18.7013	26.0075	25.8601	23.07	sulfotransferase 2B
AT5G07010	SOT15	Chr5	complement(2174668..2176446)	9.7401	10.8509	3.43975	1.92424e-35	2.46873e-33	4.48655e-31	0.681469	0.475293	0.849453	0.554444	0.640165	5.43904	8.20229	10.1743	15.1448	9.7401	sulfotransferase 2A
AT5G07060	AT5G07060	Chr5	complement(2193966..2195963)	1.67881	5.68637	2.50751	1.93005e-10	2.49066e-09	4.5001e-06	0.17127	0.342069	0.160116	0.167214	0.210167	2.13246	1.67359	1.63155	1.27762	1.67881	CCCH-type zinc fingerfamily protein with RNA-binding domain
AT5G07571	AT5G07571	Chr5	complement(2396432..2397423)	1.56359	3.8815	1.95661	5.66291e-05	0.00026713	1	0.527561	0.200699	0.219202	0.17169	0.279788	1.43162	1.3747	1.23437	2.21369	1.56359	Oleosin family protein
AT5G08760	AT5G08760	Chr5	2854857..2855617	3.2683	13.7455	3.78089	2.3907e-07	1.87342e-06	0.00557416	0.142998	0.163201	0.178247	0.139612	0.156014	4.38264	3.83265	2.72445	2.13344	3.2683	0
AT5G09570	AT5G09570	Chr5	2970498..2972222	1.40503	5.3996	2.43285	3.02001e-06	1.9068e-05	0.0704146	0.148516	0.338998	0.185125	0.0724995	0.186285	1.42243	1.24392	1.63818	1.31561	1.40503	Cox19-like CHCH family protein
AT5G09805	IDL3	Chr5	3047011..3047753	1.34752	8.93317	3.15917	1.37665e-05	7.49161e-05	0.320979	0	0.206912	0	0.177004	0.0959791	1.12866	1.72095	1.27258	1.2679	1.34752	inflorescence deficient in abscission (IDA)-like 3
AT5G09970	CYP78A7	Chr5	3111945..3114239	1.82224	2.03472	1.02483	5.98727e-06	3.5408e-05	0.139599	0.811093	0.569655	0.622172	0.548229	0.637787	1.61342	2.05546	1.84563	1.77443	1.82224	cytochrome P450, family 78, subfamily A, polypeptide 7
AT5G10180	SULTR2_2	Chr5	3193017..3197136	30.8661	3.34629	1.74256	1.17735e-40	2.22057e-38	2.74512e-36	5.70913	6.36562	7.18203	7.06375	6.58013	31.1196	38.2837	27.1733	26.8876	30.8661	slufate transporter 2;1
AT5G10210	AT5G10210	Chr5	3206140..3207136	1.50229	3.03403	1.60123	0.00011117	0.000490931	1	0.270218	0.616793	0.168414	0.329775	0.3463	1.35872	1.88605	1.69352	1.07087	1.50229	0
AT5G10770	AT5G10770	Chr5	complement(3403021..3405571)	17.8525	2.25675	1.17424	4.61451e-15	1.05631e-13	1.07592e-10	4.94482	5.3321	5.90868	6.52577	5.67784	13.1954	15.6525	21.9882	20.574	17.8525	Eukaryotic aspartyl protease family protein
AT5G11100	AT5G11100	Chr5	3532402..3535221	5.92863	2.53684	1.34304	2.241e-14	4.71421e-13	5.22511e-10	1.61581	1.88909	1.62112	1.61603	1.68551	5.28436	5.50145	6.7182	6.2105	5.92863	Calcium-dependent lipid-binding (CaLB domain) family protein
AT5G12020	HSP17.6	Chr5	complement(3882231..3883111)	1.02523	14.8106	3.88856	7.06667e-05	0.000325486	1	0	0	0.190589	0	0.0476472	1.4644	0.76838	1.22656	0.641576	1.02523	17.6 kDa class II heat shock protein
AT5G12050	AT5G12050	Chr5	3889906..3891514	22.5957	2.66962	1.41663	1.19852e-22	5.76202e-21	2.79446e-18	4.98128	5.01624	5.47868	8.90929	6.09637	21.7295	19.4	24.9751	24.2782	22.5957	0
AT5G12110	AT5G12110	Chr5	3914468..3916896	50.3286	5.28047	2.40067	2.13522e-48	6.55951e-46	4.97848e-44	6.53306	7.20893	4.8141	9.05658	6.90317	46.2542	39.5024	71.2656	44.2921	50.3286	Glutathione S-transferase, C-terminal-like;Translation elongation factor EF1B/ribosomal protein S6
AT5G13660	AT5G13660	Chr5	4404553..4407288	3.1807	2.45026	1.29293	7.02394e-12	1.08694e-10	1.6377e-07	0.784105	0.771456	0.977389	1.16151	0.923614	3.02983	3.92535	2.7926	2.97502	3.1807	0
AT5G13700	PAO1	Chr5	complement(4420069..4423095)	1.69095	2.15445	1.10732	6.13226e-05	0.000287122	1	0.596739	0.499437	0.54548	0.582609	0.556066	1.21927	1.95481	1.99461	1.59512	1.69095	polyamine oxidase 1
AT5G14090	LA1_2	Chr5	4547202..4549675	8.61339	2.43058	1.2813	2.62396e-18	8.46533e-17	6.11802e-14	1.99675	2.45416	3.01546	2.77424	2.56015	7.90707	9.60567	8.24005	8.70079	8.61339	0
AT5G14780	FDH1	Chr5	4776733..4779526	38.4764	3.3232	1.73257	7.9996e-29	6.25983e-27	1.86519e-24	6.87377	5.97861	9.84649	10.4995	8.29959	32.0411	32.5007	44.497	44.8668	38.4764	formate dehydrogenase
AT5G14920	GASA14	Chr5	4826141..4828384	100.57	2.62147	1.39038	2.84491e-21	1.22137e-19	6.63318e-17	24.9701	28.7677	27.3819	28.8923	27.503	79.0501	80.3031	117.92	125.009	100.57	Gibberellin-regulated family protein
AT5G15160	PRE2	Chr5	complement(4921243..4922812)	7.05506	2.42295	1.27677	9.1512e-09	9.10047e-08	0.000213369	2.64963	2.34115	1.49157	1.83586	2.07955	7.36755	5.918	8.39935	6.53536	7.05506	BANQUO 2
AT5G15830	AT5G15830	Chr5	5168194..5169365	5.60622	2.02931	1.02099	1.34196e-08	1.29371e-07	0.000312891	1.72402	1.96761	2.149	2.13206	1.99317	5.66913	5.51925	5.87785	5.35863	5.60622	basic leucine-zipper 3
AT5G15850	COL1	Chr5	complement(5176091..5177897)	15.5746	3.79965	1.92587	1.78474e-41	3.48529e-39	4.16129e-37	2.30059	2.35402	3.41157	3.71771	2.94598	16.9815	15.7253	14.2792	15.3124	15.5746	CONSTANS-like 1
AT5G16030	AT5G16030	Chr5	5237970..5240748	50.9463	2.57337	1.36366	9.01255e-44	1.9888e-41	2.10137e-39	14.3922	12.3068	15.6093	14.4334	14.1854	53.1381	54.9187	48.0481	47.6802	50.9463	0
AT5G16340	AAE6	Chr5	complement(5348993..5351095)	2.43601	2.04024	1.02874	5.37886e-05	0.000255259	1	0.800664	0.365515	1.07787	1.18819	0.858061	2.36188	1.71677	2.85823	2.80718	2.43601	AMP-dependent synthetase and ligase family protein
AT5G17860	CCX1	Chr5	complement(5902394..5904532)	4.2081	4.5756	2.19396	1.68196e-22	7.96477e-21	3.92166e-18	0.850164	0.467172	0.58874	0.707065	0.653285	3.52843	3.83288	4.00995	5.46115	4.2081	calcium exchanger 7
AT5G18010	SAUR19	Chr5	complement(5962773..5963405)	4.61649	5.98013	2.58018	6.48543e-12	1.00714e-10	1.51214e-07	0.638407	0.242868	0.530517	0.727171	0.534741	4.07627	4.27768	5.54812	4.5639	4.61649	SAUR-like auxin-responsive protein family
AT5G18020	SAUR20	Chr5	complement(5966183..5966785)	10.1052	3.12242	1.64267	2.34887e-12	3.87678e-11	5.47662e-08	2.45728	1.78466	2.92378	2.181	2.33668	9.09302	7.73363	11.2003	12.394	10.1052	SAUR-like auxin-responsive protein family
AT5G18030	SAUR21	Chr5	5968352..5969190	8.61003	2.99531	1.5827	7.66564e-14	1.52394e-12	1.78732e-09	2.97023	1.28266	1.50097	2.35127	2.02628	8.68807	7.35125	9.41824	8.98258	8.61003	SAUR-like auxin-responsive protein family
AT5G18050	SAUR22	Chr5	complement(5974341..5975087)	5.95276	5.36006	2.42225	2.2426e-13	4.22969e-12	5.22884e-09	0.540979	0.205804	0.899109	1.49648	0.785593	5.61306	4.53107	7.86583	5.8011	5.95276	SAUR-like auxin-responsive protein family
AT5G18060	SAUR23	Chr5	5975780..5976589	3.54859	3.75306	1.90807	1.16541e-09	1.334e-08	2.71727e-05	0.914655	0.569391	0.621884	0.568271	0.66855	3.34481	3.43578	4.00223	3.41153	3.54859	SAUR-like auxin-responsive protein family
AT5G18080	SAUR24	Chr5	5983683..5984308	6.85606	4.01276	2.0046	2.4823e-12	4.07869e-11	5.78772e-08	0.537954	1.5963	1.47524	1.36556	1.24376	6.80106	5.8875	8.41523	6.32045	6.85606	SAUR-like auxin-responsive protein family
AT5G18130	AT5G18130	Chr5	5995323..5997498	4.5147	2.01422	1.01022	5.67232e-09	5.85733e-08	0.000132256	1.51666	1.58964	1.35037	1.96425	1.60523	3.70559	4.0788	4.93497	5.33943	4.5147	0
AT5G18340	PUB48	Chr5	complement(6070346..6072334)	1.24458	7.0952	2.82684	1.07068e-09	1.23312e-08	2.49639e-05	0.112191	0.170723	0.186462	0.0365114	0.126472	1.14615	1.62877	1.0875	1.11588	1.24458	ARM repeat superfamily protein
AT5G18470	AT5G18470	Chr5	6127773..6129285	1.99334	2.09324	1.06574	7.62157e-05	0.000348787	1	0.578701	0.609659	0.665864	0.869228	0.680863	1.53487	1.78967	2.36583	2.283	1.99334	Curculin-like (mannose-binding) lectin family protein
AT5G18600	GRXS2	Chr5	complement(6183166..6184038)	7.62239	2.30604	1.20542	9.07043e-09	9.03644e-08	0.000211486	2.39165	2.11321	2.88503	2.10905	2.37473	9.01472	8.27116	7.73627	5.4674	7.62239	Thioredoxin superfamily protein
AT5G19120	AT5G19120	Chr5	6414488..6415907	31.3305	2.67323	1.41858	7.06982e-17	1.97982e-15	1.6484e-12	9.39132	6.49587	8.09982	9.72464	8.42791	22.1232	25.0013	36.0042	42.1931	31.3305	Eukaryotic aspartyl protease family protein
AT5G19190	AT5G19190	Chr5	6457026..6458504	23.6076	2.62789	1.3939	5.43054e-26	3.45348e-24	1.26619e-21	6.42147	5.76229	7.39336	6.22156	6.44967	22.0657	23.3202	27.3788	21.6657	23.6076	0
AT5G19470	NUDT24	Chr5	6566271..6568806	1.48394	16.4778	4.04245	4.93953e-08	4.32199e-07	0.0011517	0.0887377	0	0.110612	0.0433182	0.0606669	3.14461	0.495493	1.46821	0.827447	1.48394	nudix hydrolase homolog 24
AT5G19890	PER59	Chr5	complement(6724076..6725966)	2.66317	4.35598	2.123	1.94039e-10	2.50109e-09	4.52422e-06	0.343632	0.504235	0.428338	0.479279	0.438871	2.11575	1.80913	3.2489	3.47889	2.66317	Peroxidase superfamily protein
AT5G20150	SPX1	Chr5	6802282..6803655	41.1035	2.28309	1.19099	1.62098e-15	3.93511e-14	3.77948e-11	16.084	8.28592	10.999	16.412	12.9452	32.7349	43.4081	40.153	48.1179	41.1035	SPX domain gene 1
AT5G20230	BCB	Chr5	6826365..6827748	5.89842	10.9802	3.45683	4.97539e-23	2.49527e-21	1.16006e-18	0.395523	0.451405	0.352157	0.330992	0.382519	4.97873	4.66944	8.78216	5.16335	5.89842	blue-copper-binding protein
AT5G20480	EFR	Chr5	6921509..6925901	1.18062	2.00469	1.00338	2.54587e-06	1.63408e-05	0.0593594	0.437959	0.446283	0.467929	0.351234	0.425851	1.34826	1.31008	0.941073	1.12305	1.18062	EF-TU receptor
AT5G21105	AT5G21105	Chr5	7172604..7177985	51.819	2.1862	1.12842	4.96112e-24	2.72331e-22	1.15674e-19	16.2396	16.7931	15.8255	19.2002	17.0146	47.5599	48.2482	55.8421	55.6257	51.819	Plant L-ascorbate oxidase
AT5G22270	AT5G22270	Chr5	complement(7372109..7373259)	4.32075	3.18346	1.6706	2.34399e-07	1.83812e-06	0.00546525	1.01718	0.829211	0.543394	1.48964	0.969857	3.13141	2.59645	6.33848	5.21666	4.32075	0
AT5G22460	AT5G22460	Chr5	complement(7443460..7445639)	1.27976	3.19453	1.6756	1.35875e-05	7.3997e-05	0.316807	0.211532	0.289703	0.316411	0.330438	0.287021	1.90441	0.992169	1.31512	0.907333	1.27976	alpha/beta-Hydrolases superfamily protein
AT5G22500	FAR1_2	Chr5	7470328..7474133	28.0957	20.2744	4.34159	1.89839e-120	2.09459e-116	4.42629e-116	0.920595	1.22012	1.18454	0.666849	0.998027	23.9768	23.7122	33.2924	31.4016	28.0957	fatty acid reductase 1
AT5G22580	AT5G22580	Chr5	7502427..7503463	64.9962	6.42543	2.68379	6.88381e-63	5.2381e-60	1.60503e-58	4.0668	6.35137	8.35986	10.2397	7.25443	65.1903	63.1048	72.5457	59.1441	64.9962	Stress responsive A/B Barrel Domain
AT5G23350	AT5G23350	Chr5	complement(7858545..7859201)	3.61374	2.34765	1.23122	3.02783e-05	0.00015168	0.705968	1.4352	0.584991	0.89449	1.40122	1.07897	3.33826	3.32003	3.4951	4.30159	3.61374	GRAM domain-containing protein / ABA-responsive protein-related
AT5G23360	AT5G23360	Chr5	7861737..7862746	2.46897	2.50865	1.32691	4.45986e-06	2.71567e-05	0.103986	0.66685	0.532747	0.581862	0.97659	0.689512	2.29926	2.8299	2.07294	2.6738	2.46897	GRAM domain-containing protein / ABA-responsive protein-related
AT5G23810	AAP7	Chr5	8028238..8030888	1.59727	2.06274	1.04456	5.18233e-05	0.000246728	1	0.698935	0.616393	0.316809	0.558315	0.547613	2.00824	1.63204	1.17872	1.57008	1.59727	amino acid permease 7
AT5G23940	DCR	Chr5	complement(8076312..8079866)	25.2478	5.11371	2.35437	1.81009e-64	1.59773e-61	4.22041e-60	2.76599	3.59085	3.6633	4.15201	3.54304	28.6109	26.5649	22.5703	23.2449	25.2478	HXXXD-type acyl-transferase family protein
AT5G24160	SQE6	Chr5	complement(8182917..8186704)	9.29061	3.05701	1.61212	1.135e-32	1.2338e-30	2.64637e-28	1.94966	2.56226	1.62017	2.53799	2.16752	10.0156	10.1937	8.82729	8.12585	9.29061	squalene monoxygenase 6
AT5G24280	AT5G24280	Chr5	complement(8251220..8262603)	2.70996	2.1375	1.09593	1.58389e-11	2.3616e-10	3.69299e-07	0.968527	1.19499	0.668894	0.805032	0.909361	3.05863	2.54325	2.29675	2.94123	2.70996	gamma-irradiation and mitomycin c induced 1
AT5G24580	AT5G24580	Chr5	complement(8410184..8412512)	8.44646	4.4806	2.16369	2.3593e-28	1.80773e-26	5.50094e-24	1.44584	1.65011	1.75218	0.548956	1.34927	8.15473	8.38721	8.25594	8.98794	8.44646	Heavy metal transport/detoxification superfamily protein
AT5G24660	AT5G24660	Chr5	complement(8443279..8444101)	12.4982	2.11874	1.08321	1.26708e-09	1.43979e-08	2.95432e-05	5.23757	3.45578	2.95829	5.11355	4.1913	14.6571	13.1605	9.35515	12.8201	12.4982	response to low sulfur 2
AT5G24770	VSP2	Chr5	complement(8500468..8502224)	20.4504	13.5743	3.76281	1.84313e-85	5.08403e-82	4.29743e-81	0.932975	1.26761	1.0522	1.08438	1.08429	22.7647	18.6551	22.3195	18.0621	20.4504	vegetative storage protein 2
AT5G24780	VSP1	Chr5	complement(8507590..8509201)	1.52384	3.67827	1.87903	0.000154741	0.000656919	1	0.201351	0.1149	0.439223	0.393166	0.28716	1.06065	3.42912	0.807625	0.797948	1.52384	vegetative storage protein 1
AT5G24800	BZIP9	Chr5	8515200..8516669	11.2852	2.24332	1.16564	1.27928e-12	2.17487e-11	2.98276e-08	4.1559	4.51721	2.96019	2.7694	3.60067	10.2984	13.1867	10.5838	11.0721	11.2852	basic leucine zipper 9
AT5G25110	CIPK25	Chr5	complement(8657604..8659352)	2.79309	2.65049	1.40626	5.65072e-09	5.83776e-08	0.000131752	0.693158	0.659244	0.768021	0.902327	0.755688	2.32358	2.36528	3.35951	3.124	2.79309	CBL-interacting protein kinase 25
AT5G25130	CYP71B12	Chr5	8668232..8670237	1.42084	3.47753	1.79806	2.52108e-08	2.31803e-07	0.000587816	0.191449	0.305898	0.429556	0.261683	0.297146	1.39356	1.6249	1.34384	1.32105	1.42084	cytochrome P450, family 71, subfamily B, polypeptide 12
AT5G25140	CYP71B13	Chr5	8672316..8674749	1.97921	4.0114	2.00411	1.63827e-11	2.43775e-10	3.8198e-07	0.351707	0.160559	0.438404	0.446393	0.349266	1.95374	2.31735	1.48124	2.1645	1.97921	cytochrome P450, family 71, subfamily B, polypeptide 13
AT5G25190	ERF003	Chr5	complement(8706745..8707885)	3.11418	10.311	3.36611	4.97647e-14	1.00748e-12	1.16031e-09	0.389317	0.0740538	0	0.316749	0.19503	3.418	3.18834	3.18819	2.66218	3.11418	Integrase-type DNA-binding superfamily protein
AT5G25440	AT5G25440	Chr5	complement(8854507..8856809)	2.15024	3.62909	1.85961	7.05831e-10	8.33364e-09	1.64572e-05	0.390069	0.346252	0.486222	0.465462	0.422001	1.66041	2.27487	2.56417	2.10152	2.15024	Protein kinase superfamily protein
AT5G25450	QCR7-2	Chr5	8856917..8858476	4.2759	9.33231	3.22223	3.3728e-22	1.54414e-20	7.86403e-18	0.193124	0.275512	0.180547	0.61279	0.315493	3.69933	4.04386	5.08348	4.27692	4.2759	Cytochrome bd ubiquinol oxidase, 14kDa subunit
AT5G25460	AT5G25460	Chr5	8863224..8865677	398.46	2.26024	1.17648	2.60348e-16	6.86393e-15	6.07028e-12	119.54	107.875	124.225	155.654	126.823	360.295	341.976	465.499	426.072	398.46	Protein of unknown function, DUF642
AT5G25475	AT5G25475	Chr5	complement(8867797..8869862)	3.23231	2.38915	1.25649	2.78582e-07	2.15625e-06	0.00649541	1.10112	1.15197	0.629085	0.940667	0.955711	2.98806	4.3039	2.30033	3.33695	3.23231	AP2/B3-like transcriptional factor family protein
AT5G25980	TGG2	Chr5	9072708..9075777	89.4366	2.75833	1.46379	2.63628e-33	2.9987e-31	6.14676e-29	24.445	24.2699	18.4103	25.8021	23.2318	98.8234	99.0023	72.4744	87.4463	89.4366	glucoside glucohydrolase 2
AT5G26200	AT5G26200	Chr5	9157142..9158404	2.51017	2.1501	1.10441	0.000106631	0.000472877	1	1.01321	0.486891	1.13003	0.728899	0.839757	1.9919	2.14392	3.36886	2.536	2.51017	Mitochondrial substrate carrier family protein
AT5G26220	GGCT2_3	Chr5	complement(9162969..9164884)	3.08733	4.26865	2.09378	3.74119e-10	4.62245e-09	8.72296e-06	0.441652	0.315032	0.55052	0.754589	0.515448	3.01385	1.91122	3.10009	4.32415	3.08733	ChaC-like family protein
AT5G26260	AT5G26260	Chr5	9200271..9202461	47.8127	2.18149	1.12531	1.24979e-16	3.41325e-15	2.914e-12	15.1276	15.0341	12.4475	20.6606	15.8174	41.3089	41.2382	56.7572	51.9464	47.8127	TRAF-like family protein
AT5G26920	CBP60G	Chr5	9475679..9478777	2.48795	2.58429	1.36977	9.62506e-06	5.40999e-05	0.224418	0.32128	0.600009	0.58251	1.2832	0.696751	1.73436	1.72872	3.98314	2.50559	2.48795	Cam-binding protein 60-like G
AT5G27600	LACS7	Chr5	9742492..9747024	13.9029	2.07194	1.05098	2.74201e-22	1.26389e-20	6.39327e-18	4.90879	4.10004	4.88822	5.38159	4.81966	13.8154	12.4339	14.6845	14.6779	13.9029	long-chain acyl-CoA synthetase 7
AT5G28490	LSH1	Chr5	complement(10454388..10455681)	1.97145	3.29717	1.72123	1.85221e-07	1.47875e-06	0.00431861	0.572543	0.35642	0.389278	0.355718	0.41849	1.84448	2.73195	1.51359	1.79576	1.97145	Protein of unknown function (DUF640)
AT5G28630	AT5G28630	Chr5	10636612..10637384	4.90825	2.26968	1.18249	3.93548e-06	2.42717e-05	0.0917596	1.04557	1.09385	2.28078	1.87148	1.57292	4.33941	4.47597	4.80539	6.01221	4.90825	glycine-rich protein
AT5G28770	BZIP63	Chr5	complement(10796457..10798305)	17.1441	2.55431	1.35294	1.48841e-29	1.22555e-27	3.47038e-25	4.85419	4.5279	5.17806	4.78482	4.83624	16.5403	17.6702	16.5217	17.8443	17.1441	bZIP transcription factor family protein
AT5G33370	AT5G33370	Chr5	complement(12602468..12604832)	9.59831	30.7786	4.94386	9.65923e-45	2.31685e-42	2.25215e-40	0.085908	0.147069	0.214169	0.419369	0.216629	8.39249	8.92229	9.8636	11.2149	9.59831	GDSL-like Lipase/Acylhydrolase superfamily protein
AT5G36925	AT5G36925	Chr5	complement(14565476..14566439)	2.12734	6.02384	2.59068	2.70282e-08	2.47379e-07	0.00063019	0.153247	0.174898	0.382045	0.299236	0.252356	1.98144	1.7114	2.45871	2.3578	2.12734	0
AT5G37440	AT5G37440	Chr5	complement(14844334..14845685)	2.28605	3.78734	1.92119	1.67185e-10	2.17271e-09	3.89808e-06	0.448348	0.397984	0.558867	0.340458	0.436415	2.38561	2.28095	2.24792	2.2297	2.28605	Chaperone DnaJ-domain superfamily protein
AT5G37690	AT5G37690	Chr5	complement(14973353..14976229)	3.41968	3.43614	1.78079	1.00475e-09	1.16083e-08	2.34268e-05	0.560487	0.852903	0.232883	1.18563	0.707977	2.46039	2.86884	4.16841	4.18107	3.41968	SGNH hydrolase-type esterase superfamily protein
AT5G37940	AT5G37940	Chr5	15107124..15108988	2.07342	7.02541	2.81258	5.77227e-12	9.01463e-11	1.34586e-07	0.189991	0.271043	0.296031	0.0927462	0.212453	2.04712	2.81131	1.61938	1.81589	2.07342	Zinc-binding dehydrogenase family protein
AT5G37950	AT5G37950	Chr5	15115883..15118085	4.55042	25.2355	4.65738	3.21073e-27	2.27087e-25	7.48613e-23	0.0776391	0.0886085	0.0967773	0.227402	0.122607	4.16414	4.46526	4.35978	5.21248	4.55042	UDP-Glycosyltransferase superfamily protein
AT5G37990	AT5G37990	Chr5	complement(15133867..15135169)	8.06575	5.84192	2.54644	1.24934e-13	2.41411e-12	2.91296e-09	0.185542	0.352929	0.693837	2.77762	1.00248	7.75979	8.63359	8.37243	7.49717	8.06575	S-adenosyl-L-methionine-dependent methyltransferases superfamily protein
AT5G38000	AT5G38000	Chr5	15141650..15143542	3.12079	3.80465	1.92776	4.51789e-13	8.19197e-12	1.05339e-08	0.482118	0.660282	0.300481	0.847264	0.572536	2.8167	3.44582	2.804	3.41664	3.12079	Zinc-binding dehydrogenase family protein
AT5G38140	NFYC10	Chr5	complement(15220208..15222524)	5.46895	2.90266	1.53738	2.59277e-13	4.8446e-12	6.04531e-09	1.2975	1.61544	1.10273	1.38194	1.3494	6.26994	5.7301	4.37634	5.4994	5.46895	nuclear factor Y, subunit C12
AT5G38150	PMI15	Chr5	complement(15223116..15224950)	10.5145	2.27853	1.1881	5.88116e-21	2.4533e-19	1.37125e-16	3.59984	3.62251	2.75023	3.21227	3.29621	10.5658	11.9308	8.73332	10.8281	10.5145	Plant protein of unknown function (DUF827)
AT5G38200	AT5G38200	Chr5	15256243..15258814	13.0563	2.42206	1.27623	1.22637e-16	3.35344e-15	2.8594e-12	3.21582	2.91556	4.68286	4.63615	3.8626	11.8018	11.378	12.959	16.0861	13.0563	Class I glutamine amidotransferase-like superfamily protein
AT5G39020	AT5G39020	Chr5	15616770..15619446	1.25577	2.45289	1.29448	4.74831e-07	3.50438e-06	0.0110712	0.377392	0.34457	0.376336	0.368456	0.366688	1.08435	1.26437	1.33713	1.33724	1.25577	Malectin/receptor-like protein kinase family protein
AT5G39670	CML45	Chr5	15883179..15884067	2.60776	2.98934	1.57983	3.21951e-05	0.000160156	0.750662	0.53033	0.518793	0.472184	0.961577	0.620721	1.81403	1.60754	4.25434	2.75515	2.60776	Calcium-binding EF-hand family protein
AT5G39850	RPS9C	Chr5	15949910..15951475	29.5002	2.78051	1.47535	3.8925e-37	5.61411e-35	9.07576e-33	8.0874	7.53172	5.80664	8.78024	7.5515	31.6648	31.5747	29.0003	25.7608	29.5002	Ribosomal protein S4
AT5G39860	PRE1	Chr5	15957368..15958559	3.54764	2.15347	1.10666	1.72879e-05	9.16608e-05	0.403085	1.18023	1.25718	0.980775	1.30592	1.18103	3.54186	2.89968	3.78716	3.96188	3.54764	basic helix-loop-helix (bHLH) DNA-binding family protein
AT5G40020	AT5G40020	Chr5	complement(16022579..16024316)	6.43479	2.12488	1.08738	1.33763e-08	1.29066e-07	0.000311882	2.24506	1.66201	1.58832	3.02127	2.12917	5.28841	6.91172	6.69292	6.84611	6.43479	Pathogenesis-related thaumatin superfamily protein
AT5G40330	MYB23	Chr5	16127725..16129661	2.50543	3.10366	1.63397	1.73644e-07	1.39643e-06	0.00404868	0.482562	0.393387	0.687446	0.740356	0.575938	2.8391	2.46357	2.21208	2.50699	2.50543	myb domain protein 23
AT5G40450	AT5G40450	Chr5	complement(16184650..16195888)	106.364	2.41311	1.27089	2.56339e-23	1.30638e-21	5.97681e-19	30.0131	31.4695	31.2112	33.5437	31.5594	110.47	102.368	105.398	107.218	106.364	0
AT5G41740	AT5G41740	Chr5	16688626..16693119	1.48859	2.08354	1.05904	6.94003e-07	4.9626e-06	0.0161814	0.542173	0.39921	0.545016	0.54641	0.508202	1.69182	1.89456	1.2101	1.15789	1.48859	Disease resistance protein (TIR-NBS-LRR class) family
AT5G41850	AT5G41850	Chr5	complement(16756698..16758220)	4.40281	2.06755	1.04792	8.16418e-06	4.66491e-05	0.190356	1.08984	2.23887	0.996222	1.77338	1.52458	4.03604	4.30037	4.73565	4.53917	4.40281	alpha/beta-Hydrolases superfamily protein
AT5G41900	BDG2	Chr5	16768935..16771899	6.87584	2.11859	1.0831	3.91061e-10	4.82367e-09	9.11798e-06	2.33633	2.1248	2.36619	2.49485	2.33054	5.27943	6.07434	7.98006	8.16952	6.87584	alpha/beta-Hydrolases superfamily protein
AT5G42370	AT5G42370	Chr5	complement(16938981..16941754)	3.69145	3.39422	1.76308	1.40369e-18	4.63009e-17	3.27285e-14	0.915463	0.783604	0.570563	0.798023	0.766913	3.53849	4.27197	3.54081	3.41454	3.69145	Calcineurin-like metallo-phosphoesterase superfamily protein
AT5G42530	AT5G42530	Chr5	complement(17004738..17005510)	42.1303	5.98348	2.58098	8.12446e-46	2.18637e-43	1.8943e-41	3.49149	3.7277	5.33489	7.58736	5.03536	46.6004	48.6765	42.5781	30.6664	42.1303	0
AT5G42680	AT5G42680	Chr5	17114098..17115571	4.27088	2.03962	1.0283	6.40784e-07	4.60442e-06	0.0149405	1.41948	1.39658	1.89141	1.33808	1.51139	4.40673	4.48234	4.90826	3.28621	4.27088	Protein of unknown function, DUF617
AT5G43290	WRKY49	Chr5	complement(17371808..17373221)	3.55477	4.83957	2.27488	1.08716e-13	2.12115e-12	2.53481e-09	0.589771	0.740408	0.294061	0.460645	0.521221	3.6151	3.42489	2.77957	4.39952	3.55477	WRKY DNA-binding protein 49
AT5G43700	IAA4	Chr5	17550179..17551715	34.4388	2.17777	1.12285	1.45222e-15	3.54885e-14	3.38599e-11	9.43721	8.67314	10.8348	16.4878	11.3582	33.7758	37.7743	35.3128	30.8921	34.4388	AUX/IAA transcriptional regulator family protein
AT5G44260	AT5G44260	Chr5	complement(17829618..17831336)	2.04131	6.79626	2.76474	4.1968e-13	7.64115e-12	9.78525e-09	0.195904	0.313016	0.293034	0.0765062	0.219615	1.57609	1.75022	2.31805	2.5209	2.04131	Zinc finger C-x8-C-x5-C-x3-H type family protein
AT5G44310	AT5G44310	Chr5	complement(17847781..17849536)	1.25054	13.3059	3.73399	2.21548e-07	1.74479e-06	0.00516562	0.0452634	0.206634	0	0	0.0629743	1.90746	1.71864	0.363106	1.01295	1.25054	Late embryogenesis abundant protein (LEA) family protein
AT5G44390	AT5G44390	Chr5	complement(17882079..17885012)	2.06923	4.35165	2.12156	6.64865e-14	1.33378e-12	1.5502e-09	0.339304	0.27107	0.169177	0.530032	0.327396	2.17731	2.15985	2.04144	1.89833	2.06923	FAD-binding Berberine family protein
AT5G44400	AT5G44400	Chr5	complement(17886160..17888530)	6.42013	2.47914	1.30984	1.48066e-13	2.83379e-12	3.4523e-09	1.438	2.13734	1.83416	1.99165	1.85029	7.01441	8.10419	4.76184	5.8001	6.42013	FAD-binding Berberine family protein
AT5G44568	AT5G44568	Chr5	complement(17961019..17962276)	2.65087	4.63898	2.21381	6.64782e-08	5.69478e-07	0.00155001	0.281415	0.428233	0.467712	0.457918	0.40882	2.78512	2.30466	2.53972	2.97397	2.65087	0
AT5G44572	AT5G44572	Chr5	17968092..17970342	2.37509	4.90003	2.29279	7.41033e-12	1.14593e-10	1.72779e-07	0.440528	0.391043	0.18304	0.33452	0.337283	2.344	2.7878	1.76697	2.60159	2.37509	0
AT5G44575	AT5G44575	Chr5	17973775..17975120	4.97331	89.7443	6.48775	1.13108e-07	9.39391e-07	0.00263723	0	0	0	0.100087	0.0250217	5.89105	6.41109	3.2895	4.30159	4.97331	0
AT5G44578	AT5G44578	Chr5	17977172..17978643	3.62114	2.40683	1.26714	8.55548e-05	0.000387986	1	0.702628	0.916457	0.625591	1.95997	1.05116	4.51837	3.92333	3.42218	2.6207	3.62114	0
AT5G44980	AT5G44980	Chr5	18160204..18162264	1.05308	2.83966	1.50572	4.84567e-06	2.92637e-05	0.112982	0.237513	0.232346	0.253766	0.33127	0.263724	1.29989	0.947303	0.952672	1.01244	1.05308	F-box/RNI-like/FBD-like domains-containing protein
AT5G45310	AT5G45310	Chr5	complement(18359275..18361213)	1.17096	2.43297	1.28272	0.000135284	0.00058444	1	0.435653	0.298323	0.325825	0.297736	0.339384	1.1683	1.4109	1.04845	1.0562	1.17096	0
AT5G45820	CIPK20	Chr5	complement(18586870..18588792)	17.7604	4.07212	2.02578	2.73196e-30	2.41145e-28	6.36985e-26	4.23795	3.51761	3.0124	1.64136	3.10233	20.2947	19.3222	16.4015	15.0231	17.7604	CBL-interacting protein kinase 20
AT5G45830	AT5G45830	Chr5	complement(18589418..18591506)	1.17199	4.16427	2.05806	5.01111e-07	3.68477e-06	0.0116839	0.465834	0.0886085	0.145166	0.0758007	0.193852	1.00386	1.12715	1.36243	1.19453	1.17199	delay of germination 1
AT5G46250	LARP6A	Chr5	18755280..18758333	62.0646	2.37609	1.24859	2.18212e-39	3.76194e-37	5.08784e-35	17.5066	19.5638	16.0635	21.919	18.7632	58.8403	56.7513	65.1401	67.5267	62.0646	RNA-binding protein
AT5G46330	FLS2_1	Chr5	18791575..18795908	6.98241	4.12583	2.04468	3.07975e-39	5.18786e-37	7.18075e-35	1.34704	0.976674	1.5013	1.02117	1.21155	5.78286	6.65439	7.03981	8.45257	6.98241	Leucine-rich receptor-like protein kinase family protein
AT5G46590	AT5G46590	Chr5	18905258..18907052	1.00538	2.87458	1.52335	7.31987e-05	0.000336166	1	0.174826	0.199527	0.272402	0.341374	0.247032	1.00465	1.17143	0.745062	1.10038	1.00538	NAC domain containing protein 96
AT5G47070	AT5G47070	Chr5	complement(19118465..19121103)	2.38222	2.10103	1.07109	2.38003e-06	1.53883e-05	0.0554928	0.831094	0.644992	0.870208	0.908785	0.81377	2.13325	2.26464	2.00013	3.13086	2.38222	Protein kinase superfamily protein
AT5G47220	ERF2	Chr5	complement(19171643..19172956)	2.49136	3.07102	1.61872	3.65256e-08	3.26982e-07	0.000851632	0.512571	0.64349	0.383353	0.750652	0.572517	3.24008	2.51864	2.05594	2.15079	2.49136	ethylene responsive element binding factor 2
AT5G47370	HAT2	Chr5	complement(19216271..19218007)	23.453	2.13525	1.09441	4.43583e-16	1.13293e-14	1.03426e-11	6.34234	7.67058	6.90278	10.6746	7.89756	24.7511	21.9357	26.2936	20.8314	23.453	Homeobox-leucine zipper protein 4 (HB-4) / HD-ZIP protein
AT5G47435	PURU1	Chr5	19241672..19243988	50.7931	2.39974	1.26288	1.5783e-38	2.57987e-36	3.67996e-34	16.7962	16.5466	11.3536	15.8682	15.1412	51.4615	51.1393	51.3655	49.2062	50.7931	formyltetrahydrofolate deformylase, putative
AT5G47560	TDT	Chr5	complement(19287369..19291103)	38.4153	2.00466	1.00336	6.85638e-14	1.3742e-12	1.59863e-09	13.2385	11.9602	14.7679	14.9849	13.7379	33.064	32.1059	44.4749	44.0163	38.4153	tonoplast dicarboxylate transporter
AT5G47590	AT5G47590	Chr5	complement(19297614..19299174)	1.74651	6.69446	2.74297	6.96046e-09	7.07167e-08	0.00016229	0.0523325	0.119453	0.195698	0.357653	0.181284	1.25305	1.46107	2.46641	1.80553	1.74651	Heat shock protein HSP20/alpha crystallin family
AT5G47600	HSP14.7	Chr5	complement(19299717..19300503)	3.55309	3.68376	1.88118	1.10795e-07	9.21563e-07	0.00258329	0.602252	1.03101	0.375355	0.68599	0.673653	2.88407	4.93219	3.12022	3.27587	3.55309	HSP20-like chaperones superfamily protein
AT5G48000	CYP708A2	Chr5	complement(19444103..19447866)	5.39358	3.0775	1.62176	2.15694e-10	2.76246e-09	5.02912e-06	0.729772	0.52055	1.17498	2.64216	1.26687	4.6014	5.46715	5.57986	5.9259	5.39358	cytochrome P450, family 708, subfamily A, polypeptide 2
AT5G48460	FIM2	Chr5	complement(19636045..19639529)	12.2697	2.08008	1.05664	5.01107e-21	2.11029e-19	1.16838e-16	3.55865	3.82841	4.36315	5.1831	4.23333	11.8733	12.7368	11.8754	12.5933	12.2697	Actin binding Calponin homology (CH) domain-containing protein
AT5G48530	AT5G48530	Chr5	complement(19666790..19668830)	4.15533	2.11564	1.08109	2.77529e-07	2.15036e-06	0.00647086	1.72421	1.22989	1.34327	1.31514	1.40313	4.07684	3.9714	4.75465	3.81843	4.15533	0
AT5G48540	CRRSP55	Chr5	complement(19668964..19669920)	11.4068	2.11324	1.07946	7.81022e-08	6.62623e-07	0.00182103	2.95588	2.9719	3.85997	5.77178	3.88988	11.9308	8.88128	15.1025	9.71251	11.4068	receptor-like protein kinase-related family protein
AT5G48570	FKBP65	Chr5	complement(19690461..19693845)	20.8389	10.9534	3.45331	2.94145e-62	1.90909e-59	6.85828e-58	1.46218	1.39064	1.25305	1.36808	1.36849	16.6884	15.6827	33.6008	17.3838	20.8389	FKBP-type peptidyl-prolyl cis-trans isomerase family protein
AT5G48740	AT5G48740	Chr5	complement(19765195..19769369)	1.21768	2.02015	1.01446	2.7177e-05	0.000137739	0.633659	0.515927	0.428233	0.29232	0.457918	0.4236	1.34764	1.44041	1.01118	1.0715	1.21768	Leucine-rich repeat protein kinase family protein
AT5G48800	AT5G48800	Chr5	19786465..19789129	3.9392	2.22069	1.15101	1.16753e-12	1.99875e-11	2.72221e-08	1.24151	1.32031	1.26617	1.26721	1.2738	3.86447	4.34846	3.64992	3.89396	3.9392	Phototropic-responsive NPH3 family protein
AT5G48850	SDI1	Chr5	complement(19805437..19807853)	7.28194	8.11646	3.02085	6.52782e-23	3.22981e-21	1.52203e-18	0.721231	0.126636	0.622396	1.08331	0.638394	6.90767	4.33699	8.62301	9.26011	7.28194	Tetratricopeptide repeat (TPR)-like superfamily protein
AT5G49360	BXL1	Chr5	complement(20011812..20016857)	44.1469	2.22416	1.15326	7.29632e-11	9.92039e-10	1.70121e-06	13.6801	13.8043	18.1853	10.7168	14.0966	33.0347	32.6369	53.9366	56.9792	44.1469	beta-xylosidase 1
AT5G49440	AT5G49440	Chr5	20048239..20049776	1.3936	6.82629	2.7711	4.43357e-09	4.66994e-08	0.000103373	0.0875837	0.0999582	0.16376	0.213775	0.141269	1.25826	1.76058	0.922165	1.63337	1.3936	0
AT5G49700	AHL17	Chr5	20192159..20193800	7.7552	3.03681	1.60256	2.49759e-26	1.6306e-24	5.82338e-22	1.88684	1.63847	1.94291	1.88221	1.83761	7.34641	7.74146	7.40364	8.5293	7.7552	Predicted AT-hook DNA-binding family protein
AT5G50335	AT5G50335	Chr5	complement(20489033..20489727)	5.85991	5.48789	2.45625	2.61659e-15	6.15568e-14	6.10084e-11	0.775274	0.88481	0.362393	0.946145	0.742155	6.21866	5.84411	6.31647	5.0604	5.85991	0
AT5G51190	ERF105	Chr5	complement(20800473..20801437)	1.96151	7.18488	2.84496	1.79726e-08	1.68766e-07	0.000419049	0.348974	0.0796558	0.0869993	0.204426	0.180014	1.73801	2.02654	2.51954	1.56194	1.96151	Integrase-type DNA-binding superfamily protein
AT5G51440	HSP23.5	Chr5	20891163..20892416	14.5351	7.25836	2.85964	5.20052e-33	5.82538e-31	1.21255e-28	1.20811	1.86137	0.903544	1.76925	1.43557	13.1907	13.0869	21.4424	10.4203	14.5351	HSP20-like chaperones superfamily protein
AT5G51790	BHLH120	Chr5	21039533..21041618	1.86085	2.48983	1.31605	2.93221e-07	2.25856e-06	0.00683673	0.648928	0.350817	0.681171	0.466835	0.536938	1.47202	1.98338	1.9179	2.07009	1.86085	basic helix-loop-helix (bHLH) DNA-binding superfamily protein
AT5G51795	AT5G51795	Chr5	complement(21043083..21044194)	1.9963	2.19749	1.13586	0.000165434	0.000697219	1	0.709646	0.736282	0.643328	0.503886	0.648286	1.73007	2.44956	1.94074	1.86485	1.9963	DNA/RNA-binding protein Kin17, conserved region
AT5G51920	AT5G51920	Chr5	complement(21097076..21098959)	1.09458	2.44073	1.28731	4.25305e-05	0.000205997	0.991642	0.321745	0.367203	0.222809	0.349029	0.315196	1.02718	1.3574	0.860352	1.13339	1.09458	Pyridoxal phosphate (PLP)-dependent transferases superfamily protein
AT5G52120	PP2A14	Chr5	complement(21176377..21180474)	3.59076	2.49688	1.32013	1.16552e-09	1.334e-08	2.71753e-05	0.722757	1.03109	1.18246	1.23487	1.04279	3.85052	3.27903	3.44256	3.79094	3.59076	phloem protein 2-A14
AT5G52300	LTI65	Chr5	21237021..21239531	4.85176	2.98713	1.57876	5.25316e-09	5.46284e-08	0.000122483	1.20991	1.91196	0.850758	0.636066	1.15217	6.834	5.95906	2.73759	3.87638	4.85176	CAP160 protein
AT5G52570	BETA-OHASE 2	Chr5	complement(21334793..21337126)	11.9337	2.60492	1.38124	2.80343e-15	6.5812e-14	6.53648e-11	3.66216	2.66524	3.17558	3.57544	3.2696	14.8432	13.6325	10.6975	8.56182	11.9337	beta-carotene hydroxylase 2
AT5G52640	HSP90-1	Chr5	21352557..21355147	34.185	8.0929	3.01666	1.87881e-95	8.29194e-92	4.38064e-91	2.59415	3.36274	2.83441	3.3457	3.03425	33.1277	32.1178	42.6165	28.8781	34.185	heat shock protein 90.1
AT5G52750	AT5G52750	Chr5	21383979..21385015	1.40015	6.19903	2.63204	2.09709e-06	1.36549e-05	0.0488958	0.357115	0.0815141	0.089029	0.0697318	0.149347	1.02609	1.59525	1.64726	1.33199	1.40015	Heavy metal transport/detoxification superfamily protein
AT5G52860	ABCG8	Chr5	complement(21419590..21421715)	1.99049	2.34647	1.23049	5.47851e-06	3.27627e-05	0.127737	0.411841	0.723122	0.868765	0.433019	0.609187	2.2453	2.58267	1.30247	1.83151	1.99049	ABC-2 type transporter family protein
AT5G52890	AT5G52890	Chr5	complement(21444793..21447242)	2.61604	2.20235	1.13904	2.75734e-06	1.7545e-05	0.06429	1.00047	1.09615	0.748256	0.58607	0.857739	3.29626	2.14519	2.44789	2.57482	2.61604	AT hook motif-containing protein
AT5G52900	MAKR6	Chr5	complement(21452442..21453980)	11.8292	3.23626	1.69433	1.03199e-24	5.91507e-23	2.4062e-20	2.42039	2.07177	1.97267	3.9536	2.60461	12.5269	10.656	12.4153	11.7186	11.8292	0
AT5G53830	VQ33	Chr5	21856948..21858102	6.98613	2.64101	1.40109	9.89634e-11	1.32353e-09	2.30743e-06	1.98265	1.3976	1.30838	2.78969	1.86958	6.81372	9.57292	5.08725	6.47063	6.98613	VQ motif-containing protein
AT5G53870	AT5G53870	Chr5	complement(21869774..21871391)	1.86003	15.3545	3.94059	7.69113e-12	1.18437e-10	1.79326e-07	0.0438775	0	0.109387	0.171354	0.0811545	1.42882	1.47002	2.33192	2.20936	1.86003	early nodulin-like protein 1
AT5G53880	AT5G53880	Chr5	complement(21872701..21873454)	38.9849	2.02829	1.02027	2.30218e-15	5.45673e-14	5.36776e-11	12.4163	11.8258	12.6934	18.1399	13.7688	40.8943	37.8074	40.7555	36.4825	38.9849	0
AT5G53980	ATHB-52	Chr5	21913883..21914866	5.70258	5.37783	2.42702	1.31269e-19	4.89309e-18	3.06066e-15	0.821365	0.703059	0.341278	1.06922	0.733731	5.76892	5.73291	5.62814	5.68037	5.70258	homeobox protein 52
AT5G54510	GH3.6	Chr5	complement(22130964..22133688)	28.4378	2.01252	1.009	8.61779e-25	4.95231e-23	2.00932e-20	10.0738	10.5693	9.77055	10.147	10.1402	25.6082	29.1137	28.0339	30.9955	28.4378	Auxin-responsive GH3 family protein
AT5G54710	AT5G54710	Chr5	complement(22227483..22230663)	6.57968	2.75266	1.46083	3.96221e-16	1.02502e-14	9.23829e-12	1.16341	1.25601	1.95972	2.48661	1.71644	6.11341	6.07485	7.50418	6.62629	6.57968	Ankyrin repeat family protein
AT5G54720	AT5G54720	Chr5	complement(22231448..22232949)	2.42299	2.82849	1.50003	3.87896e-08	3.45289e-07	0.000904419	0.358732	0.409416	0.726635	0.963153	0.614484	2.5339	2.15332	2.20329	2.80147	2.42299	Ankyrin repeat family protein
AT5G54940	AT5G54940	Chr5	complement(22307982..22309453)	89.5665	2.59816	1.37749	1.77395e-48	5.67328e-46	4.13613e-44	23.2065	23.2916	23.4543	28.9218	24.7186	91.4003	89.7633	92.8401	84.2625	89.5665	Translation initiation factor SUI1 family protein
AT5G55720	AT5G55720	Chr5	22555995..22557725	1.12713	26.626	4.73477	5.96157e-07	4.30619e-06	0.0139	0	0	0.057503	0.0450391	0.0256355	0.883657	1.4425	1.06395	1.11841	1.12713	Pectin lyase-like superfamily protein
AT5G55930	OPT1	Chr5	22652715..22656106	9.44398	2.12326	1.08628	8.12483e-15	1.81102e-13	1.89439e-10	3.48701	2.50775	3.6023	3.12463	3.18042	11.2315	9.89541	7.80754	8.84144	9.44398	oligopeptide transporter 1
AT5G56810	AT5G56810	Chr5	22974363..22976112	1.06168	2.47132	1.30528	0.00010736	0.000475628	1	0.322837	0.276337	0.352115	0.275794	0.306771	1.12085	1.21679	0.930716	0.97836	1.06168	F-box/RNI-like/FBD-like domains-containing protein
AT5G57220	CYP81F2	Chr5	23187840..23189902	7.39868	3.31129	1.72739	2.17338e-18	7.03224e-17	5.06744e-14	0.799994	1.56518	1.89942	2.15719	1.60545	6.34854	6.80686	9.0152	7.42413	7.39868	cytochrome P450, family 81, subfamily F, polypeptide 2
AT5G57240	ORP4C	Chr5	23192872..23195476	3.26442	10.8131	3.4347	5.01681e-22	2.26856e-20	1.16972e-17	0.137103	0.156474	0.341799	0.234249	0.217406	2.36361	2.756	3.8151	4.12296	3.26442	OSBP(oxysterol binding protein)-related protein 4C
AT5G57345	AT5G57345	Chr5	complement(23229291..23230749)	64.8917	2.4825	1.3118	2.14822e-19	7.77126e-18	5.00878e-15	23.3038	16.2191	14.6081	20.9108	18.7604	83.0205	70.9285	52.6118	53.0059	64.8917	0
AT5G57560	XTH22	Chr5	complement(23307006..23308680)	10.3011	6.15107	2.62084	4.48269e-27	3.12049e-25	1.04518e-22	0.974273	1.16027	1.10883	1.57155	1.20373	6.77526	7.04853	13.635	13.7456	10.3011	Xyloglucan endotransglucosylase/hydrolase family protein
AT5G57565	AT5G57565	Chr5	23310284..23311855	3.52592	2.50862	1.3269	1.16336e-09	1.33291e-08	2.71248e-05	0.956315	0.935511	0.851464	1.24489	0.997046	3.48922	3.9159	2.87686	3.8217	3.52592	Protein kinase superfamily protein
AT5G57760	AT5G57760	Chr5	23400715..23401267	17.7868	5.64312	2.49649	1.47116e-26	9.74898e-25	3.43016e-22	1.8269	1.80702	2.42906	2.97274	2.25893	16.2142	14.0095	21.6169	19.3066	17.7868	0
AT5G57780	AT5G57780	Chr5	complement(23405189..23406479)	8.08757	4.28957	2.10083	1.52268e-24	8.61564e-23	3.55028e-20	1.07611	1.3004	1.18357	1.79225	1.33808	7.88149	8.4123	8.4422	7.6143	8.08757	0
AT5G57790	AT5G57790	Chr5	complement(23411887..23414811)	1.26461	2.93775	1.55471	7.26762e-07	5.17672e-06	0.0169452	0.26207	0.571003	0.237579	0.162823	0.308368	1.66573	1.35692	0.836158	1.19964	1.26461	0
AT5G58390	PER67	Chr5	complement(23599470..23601404)	5.75778	4.62069	2.20811	4.73998e-22	2.14779e-20	1.10517e-17	0.820188	1.32151	0.72167	0.706559	0.892482	5.4988	7.05822	5.66039	4.81371	5.75778	Peroxidase superfamily protein
AT5G58500	LSH5	Chr5	complement(23645062..23646347)	1.58328	2.82266	1.49705	4.42182e-05	0.000213282	1	0.209493	0.537955	0.58755	0.306798	0.410449	1.70547	1.40372	2.1007	1.12323	1.58328	Protein of unknown function (DUF640)
AT5G58570	AT5G58570	Chr5	complement(23672695..23673287)	4.39086	2.69395	1.42972	6.00304e-06	3.5467e-05	0.139967	0.681469	0.388876	1.98206	1.66333	1.17893	4.46001	4.69306	3.64453	4.76584	4.39086	0
AT5G59080	AT5G59080	Chr5	complement(23844977..23849151)	2.23697	3.42668	1.77681	3.05532e-17	8.85663e-16	7.12378e-13	0.452786	0.322974	0.705498	0.423645	0.476226	2.56582	2.08582	2.06207	2.23418	2.23697	0
AT5G59720	HSP18.1	Chr5	24062323..24063300	1.76965	2.58347	1.36931	0.000147688	0.000631107	1	0.550936	0.550179	0.257529	0.53789	0.474133	1.45108	2.38414	1.38114	1.86226	1.76965	heat shock protein 18.2
AT5G61160	ACT	Chr5	24608605..24610329	1.37546	21.156	4.40299	1.84637e-09	2.06445e-08	4.30499e-05	0	0.0891221	0.0486692	0.03812	0.0439778	1.34623	1.43891	1.87931	0.837376	1.37546	anthocyanin 5-aromatic acyltransferase 1
AT5G61290	AT5G61290	Chr5	24648528..24650815	9.10789	2.25377	1.17234	1.86965e-18	6.10318e-17	4.35927e-14	3.44013	2.8382	2.42822	2.83261	2.88479	9.3684	9.44248	8.2292	9.39149	9.10789	Flavin-binding monooxygenase family protein
AT5G62280	AT5G62280	Chr5	25016860..25018265	30.8666	4.63069	2.21123	3.95155e-58	1.98179e-55	9.21344e-54	3.84571	3.79594	4.79369	6.69748	4.78321	30.0634	28.322	33.873	31.2078	30.8666	Protein of unknown function (DUF1442)
AT5G62430	CDF1	Chr5	complement(25069093..25071111)	7.83516	3.27363	1.71089	1.53911e-22	7.30398e-21	3.58859e-18	1.98372	1.50933	1.5896	1.75229	1.70873	8.00683	7.43719	8.7619	7.13473	7.83516	cycling DOF factor 1
AT5G62470	AT5G62470	Chr5	complement(25078991..25081141)	7.91833	2.79406	1.48236	7.53483e-18	2.32222e-16	1.75682e-13	1.84474	1.84758	1.87712	2.57294	2.0356	7.53603	6.22244	9.17364	8.74119	7.91833	myb domain protein 96
AT5G63650	SRK2H	Chr5	complement(25481334..25483799)	3.89847	2.10504	1.07385	2.63988e-08	2.41819e-07	0.000615514	1.39983	1.55196	1.34606	1.0543	1.33804	3.21769	4.01985	4.29129	4.06505	3.89847	SNF1-related protein kinase 2.5
AT5G64170	LNK1	Chr5	complement(25672466..25676823)	14.4663	2.19314	1.133	2.58052e-23	1.31208e-21	6.01673e-19	5.40431	5.38968	4.0293	4.06821	4.72288	15.5523	15.0319	12.9403	14.3409	14.4663	dentin sialophosphoprotein-related
AT5G64180	AT5G64180	Chr5	25677072..25678702	11.1814	2.10189	1.07169	1.02034e-11	1.54855e-10	2.37904e-07	3.91728	3.317	3.78031	4.25632	3.81773	10.8924	9.87825	13.1147	10.8403	11.1814	0
AT5G64510	AT5G64510	Chr5	25784404..25786385	3.83967	4.28016	2.09767	1.82208e-18	5.96556e-17	4.24837e-14	0.397122	0.90646	0.495014	0.775437	0.643508	4.10776	3.50357	4.34057	3.40678	3.83967	0
AT5G64710	AT5G64710	Chr5	25869222..25872269	2.3314	2.20951	1.14373	3.73748e-07	2.81677e-06	0.00871431	0.914916	0.883538	0.818781	0.389366	0.75165	2.42659	3.01282	1.76431	2.12188	2.3314	Putative endonuclease or glycosyl hydrolase
AT5G64870	FLOT3	Chr5	complement(25929432..25931384)	1.5408	5.04591	2.33511	1.91842e-10	2.47711e-09	4.47299e-06	0.325896	0.165307	0.180547	0.176766	0.212129	1.1098	1.81974	1.81553	1.41814	1.5408	SPFH/Band 7/PHB domain-containing membrane-associated protein family
AT5G65280	GCL1	Chr5	complement(26085593..26088277)	1.90891	2.03707	1.0265	1.95391e-05	0.000102246	0.455574	0.413564	0.741707	1.03102	0.576816	0.690776	1.72584	2.11132	1.92542	1.87308	1.90891	GCR2-like 1
AT5G65613	AT5G65613	Chr5	complement(26220644..26220985)	20.2732	2.53737	1.34334	2.72994e-11	3.94251e-10	6.36512e-07	3.54484	4.94471	8.10085	6.72953	5.82998	19.9934	20.2335	19.7478	21.118	20.2732	#N/A
AT5G66610	DAR7	Chr5	26584734..26587976	2.02972	2.14135	1.09852	1.38331e-06	9.32359e-06	0.0322532	0.610902	0.697214	0.799565	0.65608	0.69094	2.19412	1.87613	1.68461	2.36402	2.02972	DA1-related protein 7
AT5G66650	AT5G66650	Chr5	complement(26603003..26607012)	1.36041	3.70646	1.89004	1.627e-12	2.74278e-11	3.79351e-08	0.24042	0.274388	0.21406	0.318558	0.261856	1.0033	1.15068	1.67036	1.61732	1.36041	Protein of unknown function (DUF607)
AT5G67060	HEC1	Chr5	26765992..26767257	4.49845	2.33445	1.22308	1.57518e-07	1.2785e-06	0.00367269	1.38321	0.971473	0.928405	2.18151	1.36615	3.46483	4.75297	5.70816	4.06782	4.49845	basic helix-loop-helix (bHLH) DNA-binding superfamily protein

## Sheet: Col-0_Down
Gene_ID	Gene_Name	Chromosome	Region	Max group means	Fold change	Log2fold change	P-value	FDR p-value	Bonferroni	Col-0-20C-A - FPKM	Col-0-20C-B - FPKM	Col-0-20C-C - FPKM	Col-0-20C-D - FPKM	Col-0-20C - ABCD - Mean	Col-0-27C-A - FPKM	Col-0-27C-B - FPKM	Col-0-27C-C - FPKM	Col-0-27C - FPKM	Col-0-27C -ABCD - Mean	Short Description (from TAIR website)
AT1G01250	ERF023	Chr1	complement(104440..105330)	1.57942	-3.2716	-1.71	1.83893e-06	1.21423e-05	0.0428764	1.28505	1.63916	1.69605	1.69743	1.57942	1.08598	0.253252	0.757998	0.493403	0.647657	Integrase-type DNA-binding superfamily protein
AT1G01390	UGT72B2	Chr1	complement(148013..149848)	4.74201	-3.85507	-1.94676	2.46622e-32	2.60392e-30	5.75023e-28	4.91566	4.1867	4.20686	5.65883	4.74201	1.9324	1.63869	1.54498	1.74453	1.71515	UDP-Glycosyltransferase superfamily protein
AT1G01580	FRO2	Chr1	208995..213082	28.1402	-5.8921	-2.55878	3.58705e-32	3.75145e-30	8.36358e-28	23.136	21.8197	33.4344	34.1706	28.1402	3.75725	4.75047	10.9245	7.13973	6.64299	ferric reduction oxidase 2
AT1G01750	ADF10	Chr1	275188..276310	7.99166	-4.39233	-2.13499	6.63224e-25	3.84131e-23	1.54637e-20	8.03338	6.5279	7.9308	9.47454	7.99166	1.35415	2.08135	3.3511	3.29597	2.52065	actin depolymerizing factor 11
AT1G01790	KEA1	Chr1	284350..291203	52.0316	-2.42419	-1.2775	3.75647e-25	2.25255e-23	8.75858e-21	52.9891	51.9879	47.24	55.9094	52.0316	32.0383	32.3046	25.5422	30.0508	29.984	K+ efflux antiporter 1
AT1G02360	AT1G02360	Chr1	complement(471883..473336)	18.8242	-2.8768	-1.52447	6.7159e-16	1.68985e-14	1.56588e-11	14.1054	15.9795	21.7347	23.4774	18.8242	6.0818	7.09145	12.7351	10.5319	9.11006	Chitinase family protein
AT1G02460	AT1G02460	Chr1	complement(504463..507268)	1.3069	-3.37406	-1.75449	4.48993e-11	6.29875e-10	1.04687e-06	1.29585	1.1092	1.49414	1.32843	1.3069	0.620558	0.361788	0.389828	0.725001	0.524294	Pectin lyase-like superfamily protein
AT1G02520	ABCB11	Chr1	523536..529069	4.69413	-2.82706	-1.4993	2.58225e-35	3.29379e-33	6.02079e-31	4.79596	4.60663	4.60431	4.76964	4.69413	1.76888	2.26213	2.61369	2.61101	2.31393	P-glycoprotein 11
AT1G02810	PME7	Chr1	618061..620502	3.97996	-2.10417	-1.07325	1.72459e-10	2.23599e-09	4.02106e-06	4.17	3.46122	3.66217	4.62644	3.97996	1.78514	2.36372	3.04109	3.32869	2.62966	Plant invertase/pectin methylesterase inhibitor superfamily
AT1G03495	AT1G03495	Chr1	873166..874476	4.04322	-2.40816	-1.26793	2.61595e-05	0.000133194	0.609936	5.24019	6.80143	1.47288	2.65837	4.04322	2.85386	2.81127	2.06064	1.62876	2.33863	HXXXD-type acyl-transferase family protein
AT1G03790	AT1G03790	Chr1	954290..956144	1.60145	-3.38794	-1.76041	3.67011e-11	5.21496e-10	8.55723e-07	1.70649	1.82328	1.49353	1.38249	1.60145	0.869366	0.892047	0.436901	0.44013	0.659611	Zinc finger C-x8-C-x5-C-x3-H type family protein
AT1G03905	ABCI19	Chr1	993400..995989	1.73505	-2.05998	-1.04263	2.00184e-06	1.31043e-05	0.0466749	1.87514	1.87802	1.43104	1.75601	1.73505	1.46607	0.854725	0.997715	1.32029	1.1597	P-loop containing nucleoside triphosphate hydrolases superfamily protein
AT1G03940	3AT1	Chr1	complement(1009228..1011145)	4.31152	-3.51509	-1.81356	9.0618e-11	1.21857e-09	2.11285e-06	5.51316	6.01156	2.67008	3.05129	4.31152	2.85876	2	0.915526	1.08056	1.71371	HXXXD-type acyl-transferase family protein
AT1G04110	SBT1.2	Chr1	complement(1061297..1063809)	4.94219	-2.44166	-1.28786	2.11678e-18	6.85917e-17	4.93548e-14	5.7623	4.58821	3.97555	5.44269	4.94219	3.31134	2.39446	2.3919	3.14891	2.81165	Subtilase family protein
AT1G04270	RPS15A	Chr1	complement(1141558..1143130)	498.473	-2.21904	-1.14993	4.17947e-18	1.31943e-16	9.74485e-14	539.91	493.187	397.123	563.673	498.473	313.1	308.197	342.152	284.418	311.967	cytosolic ribosomal protein S15
AT1G05250	PER1_2	Chr1	complement(1525601..1527360)	61.7716	-5.054	-2.33743	2.48799e-39	4.25601e-37	5.801e-35	59.9035	60.3814	62.2342	64.5671	61.7716	10.3765	11.7462	24.4439	21.4255	16.998	Peroxidase superfamily protein
AT1G05260	PER3	Chr1	1529767..1531484	63.6944	-2.21317	-1.14611	1.28378e-18	4.25362e-17	2.99325e-14	57.523	57.8654	56.1704	83.2189	63.6944	32.7679	35.7485	45.2405	45.9255	39.9206	Peroxidase superfamily protein
AT1G05570	CALS1	Chr1	complement(1647575..1659611)	15.3677	-2.71797	-1.44253	4.40269e-25	2.61871e-23	1.02653e-20	17.6171	16.1605	14.5913	13.102	15.3677	6.12798	7.38455	8.06624	10.0707	7.91236	callose synthase 1
AT1G05650	AT1G05650	Chr1	complement(1690002..1692179)	1.63032	-7.90194	-2.98221	3.85653e-17	1.10666e-15	8.99188e-13	1.57154	1.28113	1.95893	1.70968	1.63032	0.0860093	0.401151	0.270151	0.376819	0.283533	Pectin lyase-like superfamily protein
AT1G05660	AT1G05660	Chr1	complement(1694070..1696191)	2.83251	-3.00635	-1.58801	3.52224e-13	6.48251e-12	8.21246e-09	3.24905	2.60569	2.51753	2.95778	2.83251	0.714875	1.6671	1.40887	1.51481	1.32641	Pectin lyase-like superfamily protein
AT1G06000	UGT89C1	Chr1	complement(1820308..1821894)	67.8418	-3.06466	-1.61573	1.82746e-34	2.24036e-32	4.2609e-30	63.6172	65.1463	49.2511	93.3527	67.8418	30.0382	30.3328	32.2581	29.8384	30.6169	UDP-Glycosyltransferase superfamily protein
AT1G06090	AT1G06090	Chr1	1846701..1849693	5.71369	-3.23805	-1.69513	1.37183e-30	1.24576e-28	3.19855e-26	5.85289	4.65261	5.95266	6.3966	5.71369	1.95222	2.86165	2.54033	2.52516	2.46984	Fatty acid desaturase family protein
AT1G06120	AT1G06120	Chr1	1855910..1857718	3.04729	-3.93315	-1.97568	6.13915e-11	8.44592e-10	1.4314e-06	3.38217	1.99657	3.05288	3.75755	3.04729	0.446802	0.586097	1.75422	1.46813	1.06381	Fatty acid desaturase family protein
AT1G06690	AT1G06690	Chr1	complement(2049400..2052170)	30.2229	-2.52427	-1.33587	1.70359e-29	1.39234e-27	3.97209e-25	37.5947	30.8524	25.2333	27.2112	30.2229	17.2206	18.1136	15.2138	16.3749	16.7307	NAD(P)-linked oxidoreductase superfamily protein
AT1G06930	AT1G06930	Chr1	2128843..2129883	1.07937	-5.93196	-2.56851	6.72131e-09	6.85077e-08	0.000156714	1.03519	1.10761	1.29036	0.884341	1.07937	0.185899	0.361267	0.324388	0.120659	0.248053	0
AT1G07050	AT1G07050	Chr1	complement(2163575..2165261)	7.55545	-3.63464	-1.86181	1.69895e-28	1.3063e-26	3.96127e-24	8.22908	8.13951	7.83784	6.01537	7.55545	2.2634	3.20468	2.62364	3.54153	2.90832	CCT motif family protein
AT1G07610	MT1C	Chr1	2341447..2342148	143.067	-3.06894	-1.61774	1.07514e-35	1.40385e-33	2.50679e-31	135.171	122.163	142.737	172.199	143.067	57.0166	61.9194	81.7006	58.8848	64.8804	metallothionein 1C
AT1G07730	DIR25	Chr1	complement(2397527..2398696)	2.55869	-6.50096	-2.70065	3.83958e-09	4.08131e-08	8.95236e-05	3.16611	2.16807	1.86565	3.03494	2.55869	0.330805	0	1.61629	0.161034	0.527031	Disease resistance-responsive (dirigent-like protein) family protein
AT1G08090	NRT2.1	Chr1	2524023..2526322	1.80924	-2.73107	-1.44946	1.12203e-08	1.10044e-07	0.000261613	1.65907	2.54891	1.47149	1.55749	1.80924	1.03896	1.35396	0.767837	0.565259	0.931502	nitrate transporter 2:1
AT1G08165	AT1G08165	Chr1	complement(2561449..2562316)	1.315	-3.9999	-1.99996	8.55839e-07	6.02995e-06	0.0199547	1.21511	0.990565	1.19007	1.86425	1.315	0.581893	0.38771	0.609231	0.242796	0.455408	0
AT1G08320	AT1G08320	Chr1	complement(2621860..2628594)	4.80741	-2.71362	-1.44022	1.56538e-16	4.23323e-15	3.64983e-12	4.24487	4.73695	5.32063	4.92718	4.80741	1.58105	2.21223	3.5235	2.57282	2.4724	bZIP transcription factor family protein
AT1G08990	GUX5	Chr1	2888427..2890965	2.83325	-4.11976	-2.04256	1.13584e-22	5.4726e-21	2.64832e-18	2.64715	2.50619	3.0372	3.14248	2.83325	0.749076	0.77265	0.784269	1.48663	0.948157	plant glycogenin-like starch initiation protein 5
AT1G09090	RBOHB	Chr1	2932739..2936586	3.84873	-2.13247	-1.09252	3.0348e-11	4.35762e-10	7.07595e-07	3.59077	4.0981	4.10291	3.60313	3.84873	1.91061	2.1721	2.60049	3.37152	2.51368	respiratory burst oxidase homolog B
AT1G09240	NAS3	Chr1	2984829..2986231	2.3283	-2.1125	-1.07895	1.29548e-06	8.79611e-06	0.0302054	2.49629	2.08195	1.73534	2.99961	2.3283	1.97705	1.66193	1.54042	1.02956	1.55224	nicotianamine synthase 3
AT1G09560	GLP4	Chr1	3093644..3094954	184.517	-3.20916	-1.6822	4.55692e-25	2.70316e-23	1.06249e-20	172.25	158.372	212.588	194.86	184.517	57.2519	65.469	105.572	93.1555	80.3622	germin-like protein 5
AT1G09780	PGM1	Chr1	complement(3165370..3167924)	165.834	-2.25741	-1.17467	1.07945e-20	4.39486e-19	2.51684e-16	182.768	166.325	145.233	169.008	165.834	96.5636	101.117	105.875	106.152	102.427	Phosphoglycerate mutase, 2,3-bisphosphoglycerate-independent
AT1G10030	AT1G10030	Chr1	3273753..3275953	17.4564	-2.01986	-1.01426	6.63521e-14	1.33229e-12	1.54707e-09	19.8221	14.1186	13.7068	22.178	17.4564	13.3033	12.0378	12.2598	10.5234	12.0311	homolog of yeast ergosterol28
AT1G10370	GSTU17	Chr1	complement(3396883..3398358)	15.0181	-2.49158	-1.31706	1.81133e-19	6.66178e-18	4.22331e-15	16.4896	12.4579	11.0009	20.1239	15.0181	9.95409	7.84579	8.03465	7.5797	8.35356	Glutathione S-transferase family protein
AT1G11080	SCPL31	Chr1	complement(3694328..3698013)	8.75059	-3.66504	-1.87383	1.93975e-39	3.37043e-37	4.52272e-35	9.54297	9.99745	8.09895	7.36298	8.75059	2.91698	4.34062	3.08311	3.08336	3.35602	serine carboxypeptidase-like 31
AT1G12040	LRX1	Chr1	4069992..4072681	5.06014	-4.07708	-2.02754	1.14973e-23	6.08418e-22	2.6807e-19	6.05917	5.71508	4.7751	3.6912	5.06014	1.29494	1.09049	2.1843	2.33469	1.7261	leucine-rich repeat/extensin 1
AT1G12560	EXPA7	Chr1	4276505..4277969	8.36645	-4.36767	-2.12687	1.20014e-27	8.88708e-26	2.79825e-23	7.23566	7.29453	8.86894	10.0667	8.36645	1.90576	1.88545	3.20456	3.59839	2.64854	expansin A7
AT1G12740	AT1G12740	Chr1	4342209..4344875	4.58433	-2.59423	-1.37531	5.60614e-15	1.27274e-13	1.30713e-10	4.86377	4.22755	3.77413	5.47189	4.58433	1.44994	2.44604	3.22992	2.70315	2.45726	cytochrome P450, family 87, subfamily A, polypeptide 2
AT1G12845	AT1G12845	Chr1	complement(4378832..4379607)	13.1362	-2.70233	-1.4342	3.27518e-19	1.15823e-17	7.63641e-15	15.4493	9.70754	12.9826	14.4055	13.1362	6.15144	6.49415	7.83297	6.63642	6.77875	0
AT1G12950	DTX31	Chr1	4419714..4422684	1.89901	-3.26956	-1.7091	2.55292e-13	4.77418e-12	5.95239e-09	1.99328	1.67625	2.04873	1.8778	1.89901	0.502391	0.742004	1.08705	0.880419	0.802967	root hair specific 2
AT1G13300	AT1G13300	Chr1	4556878..4558793	9.62156	-2.083	-1.05866	1.3291e-10	1.75205e-09	3.09894e-06	12.0487	8.34269	8.54625	9.54856	9.62156	4.53866	6.47442	8.89717	5.82904	6.43482	myb-like transcription factor family protein
AT1G13420	SOT8	Chr1	4604688..4606067	7.21567	-2.63987	-1.40047	3.47786e-16	9.07163e-15	8.10898e-12	7.85772	5.84864	5.29277	9.86356	7.21567	3.5993	3.10674	4.60039	3.8228	3.78231	sulfotransferase 4B
AT1G13590	PSK1	Chr1	4647815..4649066	4.65711	-2.8198	-1.49559	7.67913e-11	1.0396e-09	1.79047e-06	3.8945	4.18328	3.61708	6.93357	4.65711	2.41353	2.21725	1.83776	2.70581	2.29358	phytosulfokine 1 precursor
AT1G13930	AT1G13930	Chr1	4760957..4762666	266.598	-2.18079	-1.12485	4.44356e-17	1.26524e-15	1.03606e-12	277.435	260.323	234.128	294.505	266.598	155.079	152.4	201.173	171.066	169.929	0
AT1G14080	FUT6	Chr1	4822439..4824414	2.50098	-2.11255	-1.07898	6.6987e-08	5.73391e-07	0.00156187	2.62733	2.43124	2.34559	2.59978	2.50098	0.884123	1.86354	1.81572	2.05261	1.654	fucosyltransferase 6
AT1G14220	AT1G14220	Chr1	complement(4858450..4859661)	1.17082	-3.02159	-1.59531	0.000134386	0.00058124	1	0.789	0.654891	1.69876	1.54063	1.17082	0.343488	0.240306	0.647326	0.86948	0.52515	Ribonuclease T2 family protein
AT1G14250	APY5	Chr1	4868346..4871488	1.26119	-2.24823	-1.16879	7.14158e-06	4.14283e-05	0.166513	1.13863	1.57516	1.11824	1.21273	1.26119	0.925305	1.07892	0.691984	0.450433	0.786659	GDA1/CD39 nucleoside phosphatase family protein
AT1G14320	RPL10A	Chr1	4888114..4889704	679.715	-2.0738	-1.05228	2.21187e-15	5.25964e-14	5.15721e-11	728.146	671.819	557.151	761.742	679.715	456.852	462.533	504.317	398.465	455.542	Ribosomal protein L16p/L10e family protein
AT1G14450	AT1G14450	Chr1	complement(4946192..4947670)	67.3016	-2.29017	-1.19546	4.42657e-34	5.30876e-32	1.0321e-29	70.1282	62.5505	62.0365	74.4912	67.3016	45.0072	40.1917	42.791	35.956	40.9865	NADH dehydrogenase (ubiquinone)s
AT1G14870	PCR2	Chr1	complement(5128344..5129731)	58.4665	-2.9699	-1.57042	5.06717e-24	2.77462e-22	1.18146e-19	47.8618	53.0754	61.8125	71.1164	58.4665	20.6162	23.1433	38.0982	27.7208	27.3946	PLANT CADMIUM RESISTANCE 2
AT1G15210	ABCG35	Chr1	complement(5231345..5236886)	14.6299	-2.91825	-1.5451	2.09873e-31	2.04021e-29	4.8934e-27	16.5984	16.534	12.5178	12.8693	14.6299	5.37447	7.75581	6.71337	8.22438	7.01701	pleiotropic drug resistance 7
AT1G16440	RHS3	Chr1	5615808..5617672	1.06307	-4.29925	-2.10408	2.61599e-08	2.3993e-07	0.000609945	1.07044	0.684138	1.49442	1.00329	1.06307	0.246053	0.14345	0.38642	0.55896	0.333721	root hair specific 3
AT1G17090	AT1G17090	Chr1	complement(5842168..5844367)	4.1607	-2.22912	-1.15647	3.40449e-06	2.12523e-05	0.079379	2.59046	3.39445	2.93003	7.72786	4.1607	2.57293	2.35719	2.79002	2.5497	2.56746	0
AT1G17100	AT1G17100	Chr1	5844646..5845661	88.6794	-2.29455	-1.19821	4.45125e-38	6.86893e-36	1.03785e-33	79.7343	87.9773	77.0845	109.921	88.6794	58.2002	56.7516	52.6808	47.653	53.8214	SOUL heme-binding family protein
AT1G17170	GSTU24	Chr1	5869543..5870883	24.0912	-2.71008	-1.43833	6.84472e-31	6.3731e-29	1.59591e-26	21.1421	22.1451	20.0624	33.0154	24.0912	12.7832	12.0245	12.4278	12.1318	12.3419	glutathione S-transferase TAU 24
AT1G17180	GSTU25	Chr1	5872024..5873124	28.3764	-8.29437	-3.05213	1.3023e-81	2.87378e-78	3.03643e-77	25.3233	23.6051	27.1034	37.4738	28.3764	3.61899	4.29382	6.11561	4.94513	4.74339	glutathione S-transferase TAU 25
AT1G17190	GSTU26	Chr1	5875295..5876620	13.8795	-2.3645	-1.24153	2.04299e-19	7.46401e-18	4.76343e-15	14.672	12.8474	10.9574	17.0413	13.8795	7.51067	6.78002	8.56111	9.73007	8.14547	glutathione S-transferase tau 26
AT1G17300	AT1G17300	Chr1	5926636..5927784	2.21543	-2.71998	-1.4436	1.48163e-07	1.20825e-06	0.00345458	1.8549	1.97097	1.91349	3.12237	2.21543	0.673862	1.35717	1.47518	1.07356	1.14494	0
AT1G17665	AT1G17665	Chr1	complement(6072153..6074525)	4.88651	-2.03854	-1.02754	1.90077e-08	1.77877e-07	0.000443183	3.57665	5.74928	5.4002	4.81989	4.88651	3.28083	3.88174	2.77829	3.42905	3.34248	0
AT1G18420	ALMT3	Chr1	6343330..6345689	1.61982	-3.39572	-1.76372	2.00225e-10	2.57331e-09	4.66845e-06	1.77445	1.36478	1.68293	1.65711	1.61982	0.369456	0.516947	0.618902	1.11506	0.655092	Aluminium activated malate transporter family protein
AT1G18980	AT1G18980	Chr1	complement(6557181..6558115)	16.2569	-2.77149	-1.47066	2.89704e-19	1.03445e-17	6.75474e-15	14.767	14.387	16.2521	19.6216	16.2569	5.79528	6.35513	10.4015	10.0082	8.14004	RmlC-like cupins superfamily protein
AT1G19230	RBOHE	Chr1	6643942..6649375	1.79317	-2.45903	-1.29809	4.23617e-10	5.17033e-09	9.87705e-06	1.85966	1.2919	1.88973	2.13138	1.79317	0.735674	0.744935	1.29724	1.26285	1.01017	Riboflavin synthase-like superfamily protein
AT1G19900	AT1G19900	Chr1	complement(6906899..6908805)	7.76566	-3.70052	-1.88773	6.9576e-19	2.37668e-17	1.62223e-14	9.46529	7.61826	6.42755	7.55155	7.76566	1.45454	2.09042	4.32071	3.75436	2.90501	glyoxal oxidase-related protein
AT1G20840	MSSP1	Chr1	complement(7244939..7248494)	26.3583	-2.00232	-1.00168	1.04452e-15	2.5639e-14	2.43541e-11	31.2182	26.3239	24.9801	22.9112	26.3583	15.7759	18.0518	17.4176	22.4329	18.4195	tonoplast monosaccharide transporter1
AT1G20900	AHL27	Chr1	7272526..7274072	7.38972	-2.09604	-1.06766	8.02256e-18	2.46565e-16	1.87054e-13	6.66118	7.10543	7.16352	8.62876	7.38972	4.58679	4.71618	4.93326	5.35877	4.89875	Predicted AT-hook DNA-binding family protein
AT1G21310	EXT3	Chr1	complement(7453245..7455009)	579.832	-2.38136	-1.25179	8.16747e-18	2.50322e-16	1.90433e-13	690.214	662.904	460.987	505.224	579.832	283.417	340.609	352.878	382.325	339.807	extensin 3
AT1G21360	GLTP2	Chr1	7481184..7483513	1.49726	-2.62827	-1.39411	1.48673e-06	9.94774e-06	0.0346646	1.11325	1.79994	1.44549	1.63034	1.49726	0.666394	0.518015	1.25587	0.692046	0.78308	glycolipid transfer protein 2
AT1G22150	SULTR1_1	Chr1	7817609..7821576	2.0682	-2.39318	-1.25893	3.44049e-11	4.89499e-10	8.02185e-07	1.7407	2.23115	1.86936	2.43157	2.0682	1.2568	1.46544	0.75191	1.34846	1.20565	sulfate transporter 1;3
AT1G22440	AT1G22440	Chr1	7922276..7925097	8.82124	-2.93396	-1.55285	1.24219e-29	1.03439e-27	2.89628e-25	9.06587	9.09653	7.53376	9.58881	8.82124	3.14756	4.04976	5.26513	4.29725	4.18993	Zinc-binding alcohol dehydrogenase family protein
AT1G22500	ATL15	Chr1	7949476..7950900	16.9128	-2.4517	-1.29379	1.74439e-15	4.21154e-14	4.06722e-11	17.1097	15.6972	16.2017	18.6427	16.9128	6.29226	7.70632	12.7966	11.547	9.58554	RING/U-box superfamily protein
AT1G23205	AT1G23205	Chr1	complement(8233953..8235019)	35.0553	-3.32775	-1.73455	5.02504e-42	1.02674e-39	1.17164e-37	30.867	31.7701	32.1025	45.4815	35.0553	14.1468	14.8035	14.6848	15.0092	14.6611	Plant invertase/pectin methylesterase inhibitor superfamily protein
AT1G23720	AT1G23720	Chr1	8388297..8391623	45.0079	-3.76708	-1.91345	5.0904e-36	6.76686e-34	1.18688e-31	57.0274	51.0835	31.7194	40.2014	45.0079	11.9242	18.4253	16.4835	19.7829	16.654	Proline-rich extensin-like family protein
AT1G23760	PGL1	Chr1	8401808..8404301	2.73022	-2.9593	-1.56525	2.28953e-13	4.31452e-12	5.33827e-09	2.80038	2.34811	3.20572	2.56667	2.73022	1.09473	0.797792	1.89117	1.33227	1.27899	BURP domain-containing protein
AT1G24580	AT1G24580	Chr1	8709941..8710824	2.09088	-3.67174	-1.87646	1.81146e-07	1.45094e-06	0.0042236	1.29523	1.65214	1.99439	3.42175	2.09088	0.87566	1.1912	0.764	0.355222	0.796521	RING/U-box superfamily protein
AT1G24735	AT1G24735	Chr1	8757864..8759645	1.05693	-6.02505	-2.59097	3.20092e-10	3.99291e-09	7.46326e-06	1.3227	0.905748	1.12115	0.878139	1.05693	0.304039	0.118171	0.159162	0.345344	0.231679	S-adenosyl-L-methionine-dependent methyltransferases superfamily protein
AT1G25141	AT1G25141	Chr1	8817678..8818395	1.93845	-2.55277	-1.35206	4.18167e-05	0.00020294	0.974997	2.53273	1.2847	2.1047	1.83167	1.93845	1.34764	0.733302	1.22283	0.874696	1.04462	F-box associated ubiquitination effector family protein
AT1G25180	AT1G25180	Chr1	8829564..8831390	1.64281	-2.68103	-1.42279	6.95495e-09	7.06932e-08	0.000162162	1.43773	1.80915	1.0569	2.26749	1.64281	0.917998	0.988057	0.887194	0.653126	0.861594	0
AT1G27140	GSTU14	Chr1	9427804..9428914	3.79827	-5.59492	-2.48412	1.09049e-20	4.43163e-19	2.54258e-16	4.31216	4.68706	2.98618	3.20766	3.79827	0.852226	0.764388	0.960901	1.14884	0.931589	glutathione S-transferase tau 14
AT1G27740	BHLH54	Chr1	9654475..9656089	1.04671	-3.83229	-1.9382	7.73297e-07	5.4887e-06	0.0180302	0.956417	0.746847	1.25492	1.22864	1.04671	0.433903	0	0.555242	0.469381	0.364632	root hair defective 6-like 4
AT1G28680	AT1G28680	Chr1	10078189..10079909	22.3775	-2.01736	-1.01247	8.99985e-16	2.22645e-14	2.0984e-11	21.032	21.4098	21.1688	25.8994	22.3775	12.7431	13.2435	17.6095	18.1089	15.4263	HXXXD-type acyl-transferase family protein
AT1G29020	AT1G29020	Chr1	complement(10120300..10122973)	1.88367	-3.55907	-1.8315	3.51328e-15	8.15221e-14	8.19157e-11	1.4351	1.63786	2.07345	2.38827	1.88367	0.656003	0.728483	0.915765	0.638677	0.734732	Calcium-binding EF-hand family protein
AT1G29025	AT1G29025	Chr1	complement(10124286..10127098)	6.05981	-2.38507	-1.25403	6.9009e-14	1.38062e-12	1.60901e-09	6.31232	6.01514	4.16334	7.74845	6.05981	2.55328	3.04559	3.71795	4.7431	3.51498	Calcium-binding EF-hand family protein
AT1G29090	AT1G29090	Chr1	complement(10162795..10164452)	6.26944	-4.92475	-2.30005	5.67118e-23	2.82496e-21	1.32229e-18	4.94754	6.17926	7.38891	6.56204	6.26944	1.47521	3.33598	1.07648	1.3492	1.80922	Cysteine proteinases superfamily protein
AT1G29280	WRKY65	Chr1	10236337..10237990	11.7402	-2.14103	-1.09831	2.30788e-16	6.12852e-15	5.38106e-12	11.348	11.7155	11.3379	12.5594	11.7402	5.89067	7.01369	8.33905	9.28922	7.63316	WRKY DNA-binding protein 65
AT1G30510	RFNR2	Chr1	complement(10806930..10809188)	48.8811	-2.07193	-1.05097	1.29906e-29	1.07768e-27	3.02888e-25	50.2249	47.5476	41.1499	56.6021	48.8811	31.4948	33.6152	34.2196	32.3798	32.9274	root FNR 2
AT1G30650	WRKY14	Chr1	10868218..10871297	3.66004	-2.57633	-1.36532	6.49226e-16	1.63731e-14	1.51374e-11	3.95203	3.74592	3.21456	3.72765	3.66004	1.60385	1.7205	2.14938	2.4047	1.96961	WRKY DNA-binding protein 14
AT1G30840	PUP4	Chr1	10974383..10976298	4.71925	-2.42738	-1.2794	4.27555e-13	7.77171e-12	9.96887e-09	5.80688	5.09447	4.23465	3.74102	4.71925	1.96737	3.08804	2.73319	3.09412	2.72068	purine permease 4
AT1G30870	PER7	Chr1	10991478..10993083	22.6863	-5.00009	-2.32195	5.65882e-36	7.43292e-34	1.31941e-31	22.399	18.3776	23.8675	26.1013	22.6863	3.85559	4.66857	9.72956	6.93001	6.29593	Peroxidase superfamily protein
AT1G30990	AT1G30990	Chr1	11051999..11053295	1.12625	-5.75082	-2.52377	7.0108e-07	5.00671e-06	0.0163464	0.819366	1.02865	0.817074	1.83992	1.12625	0.0784756	0.0915034	0.492975	0.382015	0.261242	Polyketide cyclase/dehydrase and lipid transport superfamily protein
AT1G31050	AT1G31050	Chr1	complement(11075398..11079289)	3.18281	-2.2454	-1.16697	2.81915e-09	3.06605e-08	6.57313e-05	3.22258	3.3101	3.77594	2.42263	3.18281	1.45064	2.4832	1.74499	2.28375	1.99065	basic helix-loop-helix (bHLH) DNA-binding superfamily protein
AT1G31690	AT1G31690	Chr1	11343854..11347945	7.70761	-5.24376	-2.3906	5.51104e-45	1.38196e-42	1.28495e-40	9.2472	9.13997	4.5963	7.84697	7.70761	2.23484	2.15546	2.10875	1.66544	2.04112	Copper amine oxidase family protein
AT1G31885	NIP3-1	Chr1	11450315..11452068	1.70155	-2.07745	-1.05481	4.3695e-05	0.000210988	1	1.87219	1.28202	1.45855	2.19343	1.70155	0.851725	0.993121	1.68961	1.04745	1.14548	NOD26-like intrinsic protein 3;1
AT1G31950	TPS29	Chr1	11475623..11478548	1.47158	-2.3031	-1.20358	3.10777e-07	2.38039e-06	0.00724607	1.53696	1.84809	1.40266	1.09863	1.47158	0.683448	1.16471	1.01829	0.716581	0.895758	Terpenoid cyclases/Protein prenyltransferases superfamily protein
AT1G33750	TPS22	Chr1	12233632..12236576	1.42749	-2.35937	-1.2384	8.75823e-09	8.77294e-08	0.000204207	1.26846	1.34174	1.6197	1.48006	1.42749	0.859303	0.863755	0.713535	0.894304	0.832724	Terpenoid cyclases/Protein prenyltransferases superfamily protein
AT1G33800	GXM3	Chr1	12261165..12262750	12.0998	-2.14704	-1.10235	9.90538e-16	2.43953e-14	2.30954e-11	12.5024	9.97287	9.99855	15.9252	12.0998	6.48074	8.25723	8.08834	8.56597	7.84807	Protein of unknown function (DUF579)
AT1G34580	STP5	Chr1	12660497..12663870	2.52407	-2.68912	-1.42713	2.43812e-12	4.01208e-11	5.68473e-08	2.4265	2.13314	2.20717	3.32947	2.52407	1.06779	1.46477	1.77558	0.947857	1.314	Major facilitator superfamily protein
AT1G35720	ANN1	Chr1	13225168..13227239	222.546	-2.16191	-1.11231	4.24101e-13	7.71528e-12	9.88833e-09	225.265	207.377	164.285	293.258	222.546	123.352	118.993	180.7	144.854	141.975	annexin 1
AT1G43160	RAP2-6	Chr1	16263805..16264945	4.40432	-3.11571	-1.63956	3.3814e-11	4.82335e-10	7.88406e-07	5.09167	3.45721	4.09729	4.97111	4.40432	0.925938	1.65547	2.97295	2.28375	1.95953	related to AP2 6
AT1G43670	AT1G43670	Chr1	16467298..16470500	105.81	-2.32095	-1.21471	3.52171e-21	1.49449e-19	8.21121e-17	112.655	107.131	86.5563	116.898	105.81	72.8164	63.7422	61.6833	55.504	63.4365	Inositol monophosphatase family protein
AT1G44050	AT1G44050	Chr1	16739192..16741652	1.36589	-2.49764	-1.32056	5.31002e-07	3.88644e-06	0.0123809	1.53259	1.43678	1.39867	1.09551	1.36589	0.340752	0.794641	0.740966	1.17389	0.762563	Cysteine/Histidine-rich C1 domain family protein
AT1G44608	AT1G44608	Chr1	complement(16875092..16876549)	2.66637	-3.58216	-1.84083	1.41745e-12	2.40422e-11	3.30492e-08	2.88946	2.66957	2.4869	2.61954	2.66637	0.593016	1.22927	1.10378	1.21886	1.03623	0
AT1G45145	TRX5	Chr1	complement(17074942..17076417)	50.6518	-5.92442	-2.56667	2.14174e-40	3.97158e-38	4.99368e-36	43.0571	40.6301	52.7713	66.1485	50.6518	7.7562	9.04381	18.9749	11.5887	11.8409	thioredoxin H-type 5
AT1G45474	LHCA5	Chr1	17179250..17180806	125.292	-2.04167	-1.02975	1.67247e-24	9.439e-23	3.89954e-20	131.371	126.606	106.765	136.426	125.292	92.3938	87.7869	86.5188	75.4694	85.5422	photosystem I light harvesting complex gene 5
AT1G47480	CXE2	Chr1	17417492..17419442	8.05317	-2.16287	-1.11295	7.97998e-09	8.04083e-08	0.000186061	7.93672	7.86291	6.45802	9.95504	8.05317	3.5368	3.63153	7.24012	6.16725	5.14393	alpha/beta-Hydrolases superfamily protein
AT1G47600	TGG4	Chr1	17491731..17494779	13.4319	-2.86621	-1.51914	9.60822e-31	8.83436e-29	2.24025e-26	14.0348	12.9274	13.0258	13.7397	13.4319	4.67548	6.94234	6.88379	7.68148	6.54577	beta glucosidase 34
AT1G48630	RACK1B	Chr1	complement(17981636..17983377)	196.187	-2.10305	-1.07248	1.37962e-16	3.75853e-15	3.21673e-12	215.893	205.948	151.482	211.424	196.187	129.284	136.082	133.376	120.428	129.793	receptor for activated C kinase 1B
AT1G48930	AT1G48930	Chr1	complement(18101643..18104768)	5.65094	-3.37021	-1.75284	1.47156e-22	6.99849e-21	3.4311e-18	4.85887	5.47561	5.67568	6.59361	5.65094	1.63902	1.63809	2.94175	3.07747	2.32408	glycosyl hydrolase 9C1
AT1G49030	PCR6	Chr1	18136666..18138080	1.25028	-3.10493	-1.63456	6.59546e-06	3.85542e-05	0.15378	1.23403	1.186	1.3763	1.20481	1.25028	0.124411	0.652789	0.781535	0.666186	0.55623	PLAC8 family protein
AT1G49570	PER10	Chr1	18346958..18349049	2.07237	-3.06374	-1.61529	4.01494e-11	5.66844e-10	9.36123e-07	1.69607	1.63007	2.39234	2.57102	2.07237	0.983208	1.14643	0.895131	0.749144	0.943478	Peroxidase superfamily protein
AT1G50060	AT1G50060	Chr1	18551121..18552660	3.02045	-4.45725	-2.15615	2.28438e-12	3.77882e-11	5.32626e-08	2.46517	3.41635	3.62156	2.57871	3.02045	0.674583	0.786571	0.971129	1.23144	0.91593	CAP (Cysteine-rich secretory proteins, Antigen 5, and Pathogenesis-related 1 protein) superfamily protein
AT1G50580	UGT79B5	Chr1	18730759..18732238	1.14586	-2.86115	-1.5166	4.93113e-07	3.6308e-06	0.0114974	1.18321	1.09069	1.02107	1.28848	1.14586	0.261515	0.711501	0.684503	0.594084	0.562901	UDP-Glycosyltransferase superfamily protein
AT1G51420	SPP1	Chr1	complement(19064598..19066989)	4.96443	-2.57743	-1.36593	9.85073e-15	2.17159e-13	2.2968e-10	4.61161	4.32939	5.47024	5.44647	4.96443	1.92345	2.11817	3.50554	3.15577	2.67573	sucrose-phosphatase 1
AT1G51470	TGG5	Chr1	19087384..19090523	13.8073	-2.76371	-1.4666	2.74599e-28	2.09674e-26	6.40254e-24	14.3728	11.7523	13.1533	15.9508	13.8073	5.29717	6.78608	7.33391	8.41447	6.95791	beta glucosidase 35
AT1G51830	AT1G51830	Chr1	complement(19242654..19246154)	15.3913	-2.72022	-1.44372	1.30146e-46	3.68198e-44	3.03449e-42	14.6011	15.4801	14.418	17.0659	15.3913	6.28428	7.96471	8.58199	8.73006	7.89026	Leucine-rich repeat protein kinase family protein
AT1G51840	AT1G51840	Chr1	complement(19249401..19250863)	9.34182	-2.75708	-1.46314	1.57057e-27	1.14006e-25	3.66194e-23	9.28311	7.77695	9.17096	11.1363	9.34182	4.72925	4.90778	4.4563	4.83456	4.73197	protein kinase-related
AT1G51860	AT1G51860	Chr1	complement(19257403..19261794)	4.92093	-2.68055	-1.42253	1.23228e-12	2.10307e-11	2.87318e-08	4.54034	4.36993	5.50306	5.27037	4.92093	1.46288	1.7992	3.56676	3.39477	2.5559	Leucine-rich repeat protein kinase family protein
AT1G52050	JAL8	Chr1	complement(19354919..19356901)	11.4784	-5.90876	-2.56286	2.18495e-60	1.30312e-57	5.09443e-56	12.924	11.2724	9.5611	12.1563	11.4784	1.96238	3.10955	2.47603	3.33121	2.71979	Mannose-binding lectin superfamily protein
AT1G52060	JAL9	Chr1	complement(19358800..19360822)	13.9908	-2.83476	-1.50323	6.3386e-26	3.9964e-24	1.47791e-21	16.8504	13.7284	12.3298	13.0544	13.9908	4.80827	8.27096	7.47649	7.09143	6.91179	Mannose-binding lectin superfamily protein
AT1G52070	JAL10	Chr1	complement(19364809..19366925)	20.3433	-2.42639	-1.27881	4.14695e-26	2.6602e-24	9.66904e-22	21.1769	19.3352	22.208	18.6529	20.3433	10.2294	14.4468	10.8485	11.5905	11.7788	Mannose-binding lectin superfamily protein
AT1G52330	AT1G52330	Chr1	19488755..19489914	1.51656	-2.30217	-1.203	3.39109e-05	0.000167858	0.790666	1.45155	1.19278	1.66461	1.7573	1.51656	0.444876	0.972618	1.28089	0.974532	0.918228	Late embryogenesis abundant (LEA) hydroxyproline-rich glycoprotein family
AT1G52342	AT1G52342	Chr1	complement(19491767..19493122)	9.03079	-6.47269	-2.69437	1.65797e-31	1.63332e-29	3.86571e-27	6.50671	7.0859	6.62471	15.9058	9.03079	1.90286	2.32969	1.89265	1.57471	1.92498	0
AT1G52660	AT1G52660	Chr1	19613378..19614989	1.30836	-5.40694	-2.43481	5.56214e-13	9.97073e-12	1.29687e-08	1.24555	1.42153	1.03505	1.53133	1.30836	0.30928	0.257588	0.370069	0.387143	0.33102	P-loop containing nucleoside triphosphate hydrolases superfamily protein
AT1G52770	AT1G52770	Chr1	19655831..19657795	1.34145	-16.0042	-4.00038	1.01896e-17	3.08866e-16	2.37581e-13	1.80407	1.54422	0.843291	1.17423	1.34145	0.107992	0.125919	0.0753768	0.140186	0.112368	Phototropic-responsive NPH3 family protein
AT1G52910	AT1G52910	Chr1	19708011..19709323	11.5821	-2.15154	-1.10537	2.59862e-17	7.56515e-16	6.05895e-13	11.9864	10.7019	10.2656	13.3743	11.5821	7.41908	8.28649	7.68588	6.84296	7.5586	Protein of unknown function (DUF1218)
AT1G53470	MSL4	Chr1	19958380..19961827	2.42588	-3.41862	-1.77341	3.84625e-26	2.48173e-24	8.96792e-22	2.54035	2.40367	2.30049	2.459	2.42588	0.790221	1.06689	1.00153	1.09329	0.987981	mechanosensitive channel of small conductance-like 4
AT1G53680	GSTU28	Chr1	20038320..20039164	3.40702	-2.92884	-1.55033	1.97137e-09	2.19045e-08	4.59645e-05	2.92449	3.23654	3.31399	4.15308	3.40702	1.5278	0.989682	1.86617	1.98326	1.59173	glutathione S-transferase TAU 28
AT1G53830	PME2	Chr1	20098522..20100978	7.20901	-2.31563	-1.21141	1.77432e-13	3.36953e-12	4.13701e-09	7.40639	7.43395	6.63556	7.36014	7.20901	2.91342	3.61863	4.50914	6.28957	4.33269	pectin methylesterase 2
AT1G54000	GLL22	Chr1	complement(20154154..20156520)	32.0155	-2.36778	-1.24354	8.38371e-21	3.458e-19	1.95475e-16	36.1162	33.7773	29.0068	29.1618	32.0155	13.7989	21.3657	20.9073	19.6237	18.9239	GDSL-like Lipase/Acylhydrolase superfamily protein
AT1G54120	AT1G54120	Chr1	20206930..20207555	4.91768	-2.00726	-1.00523	7.81811e-06	4.48926e-05	0.182287	5.27195	5.64844	4.02337	4.72695	4.91768	2.57616	2.76352	4.53128	3.71201	3.39574	0
AT1G54530	AT1G54530	Chr1	20366313..20367117	1.3117	-3.78794	-1.92141	5.42613e-07	3.96485e-06	0.0126516	1.50601	1.14586	1.04291	1.55203	1.3117	0.56093	0.373743	0.671181	0.312066	0.47948	Calcium-binding EF hand family protein
AT1G54890	AT1G54890	Chr1	20462940..20464697	3.76668	-3.50403	-1.80901	1.99865e-19	7.31413e-18	4.66005e-15	3.49997	4.45536	3.3	3.81137	3.76668	0.902496	1.95431	1.70981	1.46443	1.50776	Late embryogenesis abundant (LEA) protein-related
AT1G54970	PRP1	Chr1	20504901..20506504	7.7588	-8.82687	-3.1419	7.82465e-53	3.08333e-50	1.82439e-48	9.41847	8.62174	6.48154	6.51345	7.7588	1.17456	0.876514	1.37732	1.41799	1.2116	proline-rich protein 1
AT1G55320	AAE18	Chr1	20633096..20636892	5.04691	-2.23121	-1.15782	4.40106e-22	1.99832e-20	1.02615e-17	5.72091	5.27468	3.92368	5.26837	5.04691	3.18228	3.57108	2.78067	3.16811	3.17553	acyl-activating enzyme 18
AT1G56630	AT1G56630	Chr1	complement(21223406..21227112)	1.1554	-2.35284	-1.2344	1.19122e-05	6.55366e-05	0.277746	1.28045	1.16909	0.957654	1.21442	1.1554	0.315352	0.571983	0.843762	0.989295	0.680098	alpha/beta-Hydrolases superfamily protein
AT1G56680	AT1G56680	Chr1	complement(21250248..21251488)	2.15346	-4.29566	-2.10288	2.79853e-11	4.03365e-10	6.52506e-07	2.46259	2.74026	2.14874	1.26225	2.15346	0.589643	0.756283	0.67908	0.74629	0.692824	Chitinase family protein
AT1G57560	AT1G57560	Chr1	21316730..21318192	1.16285	-2.61111	-1.38466	1.82625e-05	9.6273e-05	0.425809	1.45177	1.36102	0.775559	1.06305	1.16285	0.446931	0.463223	0.883864	0.676863	0.61772	myb domain protein 50
AT1G57770	AT1G57770	Chr1	21395096..21398300	21.1634	-2.0651	-1.04621	1.21658e-14	2.64496e-13	2.83659e-10	26.704	22.5199	16.8073	18.6226	21.1634	16.9142	14.5437	14.1473	11.5609	14.2915	FAD/NAD(P)-binding oxidoreductase family protein
AT1G59940	ARR3	Chr1	complement(22065617..22067233)	1.07727	-3.17527	-1.66688	2.59305e-06	1.66098e-05	0.0604595	1.13024	1.34856	0.576345	1.25395	1.07727	0.246022	0.631101	0.360613	0.670667	0.477101	response regulator 3
AT1G60590	AT1G60590	Chr1	complement(22314089..22317070)	10.2104	-3.55255	-1.82886	4.1367e-32	4.2458e-30	9.64513e-28	8.37617	8.42241	9.23769	14.8052	10.2104	4.74184	3.82512	3.71566	3.65844	3.98527	Pectin lyase-like superfamily protein
AT1G60740	PRXIID	Chr1	22360977..22362003	8.51498	-3.6628	-1.87295	1.35736e-14	2.93081e-13	3.16482e-10	6.1229	6.33577	9.5657	12.0355	8.51498	2.18933	2.1881	4.66624	3.80625	3.21248	Thioredoxin superfamily protein
AT1G60750	AT1G60750	Chr1	complement(22362293..22363854)	1.5775	-2.61716	-1.388	7.48521e-05	0.000343259	1	0.746093	1.54819	2.02911	1.98662	1.5775	0.649617	1.21194	0.612124	0.885443	0.83978	NAD(P)-linked oxidoreductase superfamily protein
AT1G61930	AT1G61930	Chr1	22893101..22894064	2.84839	-4.43918	-2.15029	3.06556e-15	7.15848e-14	7.14765e-11	2.65495	2.87058	2.5256	3.34242	2.84839	0.736076	0.780247	1.33114	0.716634	0.891023	Protein of unknown function, DUF584
AT1G62280	SLAH1	Chr1	complement(23007044..23008610)	4.07432	-2.49741	-1.32044	3.60171e-09	3.84514e-08	8.39775e-05	3.38338	4.2733	5.11711	3.52349	4.07432	1.55543	3.17388	1.53803	2.94456	2.30297	SLAC1 homologue 1
AT1G62570	FMOGS-OX4	Chr1	23168767..23172175	10.0622	-2.71577	-1.44136	3.98381e-27	2.7997e-25	9.28864e-23	10.1423	8.56012	10.6362	10.9101	10.0622	4.01351	4.84935	5.90726	5.88957	5.16492	flavin-monooxygenase glucosinolate S-oxygenase 4
AT1G62660	BFRUCT3	Chr1	23199612..23203808	49.2857	-2.04088	-1.02919	2.42405e-13	4.54474e-12	5.65192e-09	53.2541	48.1855	47.8765	47.8266	49.2857	27.6683	28.2492	39.5387	39.2839	33.685	Glycosyl hydrolases family 32 protein
AT1G62980	EXPA18	Chr1	23331563..23333246	8.84362	-5.34678	-2.41867	1.39556e-27	1.02312e-25	3.25389e-23	8.02193	7.86497	9.39537	10.0922	8.84362	1.23754	1.32274	3.7251	2.86154	2.28673	expansin A18
AT1G63450	GT16	Chr1	23531240..23534569	1.05725	-3.93137	-1.97503	9.06562e-13	1.57645e-11	2.11374e-08	1.1731	0.715586	0.958037	1.38228	1.05725	0.154972	0.406572	0.365068	0.565795	0.373102	root hair specific 8
AT1G63930	AT1G63930	Chr1	23727794..23729403	1.65763	-3.52853	-1.81907	2.50047e-12	4.10549e-11	5.83009e-08	1.67334	1.38458	1.40793	2.16467	1.65763	0.56093	0.747486	0.755079	0.585123	0.662155	from the Czech 'roh' meaning 'corner'
AT1G64150	AT1G64150	Chr1	complement(23808835..23812725)	21.5544	-2.38271	-1.25261	1.21534e-21	5.35306e-20	2.83368e-17	25.1368	21.9996	19.2336	19.8478	21.5544	13.1996	15.7488	10.6977	11.1005	12.6866	Uncharacterized protein family (UPF0016)
AT1G64780	AMT1-2	Chr1	complement(24060640..24062804)	57.1091	-2.16661	-1.11544	8.94846e-24	4.81624e-22	2.08642e-19	57.0858	59.435	44.9437	66.972	57.1091	37.0654	35.506	37.9646	35.9994	36.6339	ammonium transporter 1;2
AT1G65060	4CL3	Chr1	complement(24167202..24171635)	18.0694	-2.35278	-1.23437	1.83039e-18	5.98387e-17	4.26773e-14	16.914	19.1302	11.6414	24.5921	18.0694	10.2267	10.2258	10.3106	11.7153	10.6196	4-coumarate:CoA ligase 3
AT1G65570	AT1G65570	Chr1	complement(24373874..24375895)	1.9761	-11.2408	-3.49067	1.09393e-21	4.83764e-20	2.55062e-17	1.92828	1.78153	1.77409	2.42051	1.9761	0.131916	0.512719	0.0920759	0.256864	0.248394	Pectin lyase-like superfamily protein
AT1G65610	KOR2	Chr1	complement(24391672..24395503)	6.28048	-2.882	-1.52707	5.12159e-21	2.15273e-19	1.19415e-16	6.80953	6.27839	5.55989	6.4741	6.28048	2.22143	2.25814	4.11488	3.49369	3.02203	Six-hairpin glycosidases superfamily protein
AT1G65870	DIR21	Chr1	24503315..24504390	2.30021	-2.78899	-1.47974	1.90647e-06	1.2547e-05	0.0444513	1.1893	2.07172	2.02864	3.9112	2.30021	1.31892	1.04855	1.25535	0.933877	1.13917	Disease resistance-responsive (dirigent-like protein) family protein
AT1G66100	AT1G66100	Chr1	complement(24605538..24606722)	30.7993	-3.37093	-1.75315	7.63994e-28	5.73438e-26	1.78133e-23	26.3433	21.8515	29.1978	45.8046	30.7993	14.6961	11.0701	14.025	10.7626	12.6385	Plant thionin
AT1G66200	GLN1-2	Chr1	complement(24655115..24657703)	798.883	-2.84931	-1.51061	1.37338e-25	8.4892e-24	3.20218e-21	767.276	755.046	724.567	948.641	798.883	352.187	336.107	497.8	370.524	389.154	glutamine synthase clone F11
AT1G66270	BGLU21	Chr1	complement(24699868..24703166)	41.994	-6.0572	-2.59865	1.08759e-101	5.99998e-98	2.53583e-97	41.7731	41.1405	34.5868	50.4755	41.994	7.65777	11.1235	11.0411	8.81393	9.65907	Glycosyl hydrolase superfamily protein
AT1G66280	BGLU22	Chr1	complement(24706512..24709996)	18.3679	-2.27765	-1.18755	8.74798e-18	2.67001e-16	2.03968e-13	18.966	15.6986	16.7828	22.0244	18.3679	7.59453	11.6384	12.7546	12.9168	11.2261	Glycosyl hydrolase superfamily protein
AT1G66470	BHLH83	Chr1	24795214..24797015	1.29305	-3.9257	-1.97295	9.63157e-10	1.11452e-08	2.2457e-05	1.41694	1.45542	0.824236	1.47561	1.29305	0.316654	0.316476	0.520978	0.660623	0.453683	ROOT HAIR DEFECTIVE6
AT1G67330	AT1G67330	Chr1	25213852..25215174	20.1985	-3.00121	-1.58554	2.44499e-25	1.48224e-23	5.70075e-21	22.7052	18.7667	18.1489	21.1735	20.1985	6.33855	7.67508	11.2818	12.1049	9.35009	Protein of unknown function (DUF579)
AT1G67940	ABCI17	Chr1	25477670..25478803	11.9395	-2.03345	-1.02393	6.29971e-10	7.48604e-09	1.46884e-05	10.4544	10.3406	9.95131	17.0115	11.9395	7.58549	7.21732	10.7374	6.97157	8.12795	non-intrinsic ABC protein 3
AT1G68050	ADO3	Chr1	25508639..25510907	6.49139	-3.45907	-1.79039	3.84933e-22	1.75866e-20	8.97511e-18	7.95299	7.26841	5.76992	4.97424	6.49139	1.75549	2.28978	2.80368	3.62103	2.6175	flavin-binding, kelch repeat, f box 1
AT1G68150	WRKY9	Chr1	25543949..25545791	2.99799	-2.3027	-1.20333	4.11354e-07	3.06771e-06	0.00959113	1.98693	3.54685	3.17528	3.28288	2.99799	1.36626	1.64997	2.55437	1.66272	1.80833	WRKY DNA-binding protein 9
AT1G68500	AT1G68500	Chr1	25701770..25702778	1.88721	-2.50225	-1.32322	8.32454e-06	4.74548e-05	0.194095	1.46852	1.44746	1.83052	2.80233	1.88721	0.639316	1.19272	1.00403	1.36935	1.05135	0
AT1G68795	CLE12	Chr1	complement(25840626..25841686)	1.23712	-4.32265	-2.11192	3.49069e-07	2.64614e-06	0.0081389	1.01567	0.796933	1.02866	2.1072	1.23712	0.36479	0.212674	0.318273	0.651117	0.386714	CLAVATA3/ESR-RELATED 12
AT1G68880	BZIP8	Chr1	complement(25893971..25895056)	4.97549	-2.56347	-1.3581	3.16833e-13	5.88019e-12	7.38727e-09	4.15523	5.30855	4.01991	6.41828	4.97549	3.02933	2.5626	2.79852	2.42885	2.70483	basic leucine-zipper 8
AT1G69240	MES15	Chr1	complement(26027882..26030312)	1.7279	-5.31043	-2.40883	6.37115e-16	1.60861e-14	1.4855e-11	1.53993	1.71126	1.91953	1.74086	1.7279	0.349316	0.226281	0.406364	0.755754	0.434429	methyl esterase 15
AT1G69523	AT1G69523	Chr1	26129551..26131292	5.97223	-2.49275	-1.31774	3.87873e-13	7.0913e-12	9.04365e-09	6.61217	6.3764	4.34467	6.55569	5.97223	4.56556	3.66348	2.41573	2.72434	3.34228	S-adenosyl-L-methionine-dependent methyltransferases superfamily protein
AT1G69810	WRKY36	Chr1	complement(26276948..26279255)	5.90505	-3.02774	-1.59824	2.30316e-17	6.74952e-16	5.37005e-13	5.65895	6.37924	5.58253	5.99949	5.90505	1.52955	2.24872	3.86427	3.20491	2.71186	WRKY DNA-binding protein 36
AT1G70460	PERK13	Chr1	26555705..26559322	2.58856	-2.96536	-1.56821	1.15229e-18	3.83523e-17	2.68668e-14	3.35487	2.40295	2.13419	2.46222	2.58856	1.04151	1.16273	1.43845	1.22974	1.21811	root hair specific 10
AT1G70880	AT1G70880	Chr1	complement(26722846..26723978)	2.94765	-4.58621	-2.1973	1.08446e-13	2.11777e-12	2.52853e-09	2.54029	2.82084	2.13951	4.28996	2.94765	0.657564	1.30343	0.550766	1.08833	0.900024	Polyketide cyclase/dehydrase and lipid transport superfamily protein
AT1G71870	DTX54	Chr1	complement(27032221..27035182)	3.54326	-2.0333	-1.02382	3.49147e-10	4.33819e-09	8.14072e-06	4.19515	3.10464	3.51342	3.35985	3.54326	2.29149	2.81831	1.93904	2.68938	2.43455	MATE efflux family protein
AT1G72020	AT1G72020	Chr1	complement(27109291..27110593)	207.174	-2.02585	-1.01853	5.11478e-13	9.21371e-12	1.19256e-08	207.171	188.861	155.9	276.762	207.174	145.916	118.727	160.295	139.757	141.174	0
AT1G72125	NPF5.13	Chr1	27134108..27136403	1.36829	-2.64109	-1.40113	7.91937e-09	7.9907e-08	0.000184648	1.60192	1.42197	1.19808	1.25119	1.36829	0.545514	0.834848	0.856714	0.663882	0.725239	Major facilitator superfamily protein
AT1G72200	ATL11	Chr1	complement(27169759..27171410)	6.43642	-2.38754	-1.25552	4.7547e-12	7.51051e-11	1.1086e-07	6.6455	6.23504	6.09838	6.76677	6.43642	2.14763	3.23264	4.865	4.75206	3.74933	RING/U-box superfamily protein
AT1G72610	GLP1_2	Chr1	complement(27339114..27340044)	1485.59	-2.27163	-1.18373	1.36274e-17	4.09694e-16	3.17736e-13	1478.27	1268.53	1341.65	1853.91	1485.59	870.671	816.871	1029.68	912.299	907.38	germin-like protein 1
AT1G72730	TIF4A-3	Chr1	complement(27377759..27380182)	11.9508	-2.72128	-1.44429	1.36049e-37	2.0563e-35	3.17213e-33	12.9887	12.2105	10.9249	11.679	11.9508	6.42801	5.77566	6.49248	5.74285	6.10975	DEA(D/H)-box RNA helicase family protein
AT1G73260	AT1G73260	Chr1	complement(27547098..27548282)	74.5815	-2.35013	-1.23274	7.24453e-10	8.53979e-09	1.68913e-05	75.5364	67.6567	81.8289	73.3039	74.5815	27.2726	28.436	72.3821	48.5996	44.1726	kunitz trypsin inhibitor 1
AT1G73580	CAR3	Chr1	27654744..27655769	2.50598	-4.91319	-2.29666	3.32372e-11	4.75338e-10	7.7496e-07	3.07219	2.78702	1.47288	2.69181	2.50598	0.377234	0.263915	0.947897	1.17526	0.691078	Calcium-dependent lipid-binding (CaLB domain) family protein
AT1G74010	AT1G74010	Chr1	complement(27832095..27834207)	1.06995	-7.23585	-2.85516	4.21603e-12	6.71921e-11	9.83009e-08	0.895042	0.970425	1.05989	1.35446	1.06995	0.0857236	0.349841	0.269253	0.125189	0.207502	Calcium-dependent phosphotriesterase superfamily protein
AT1G74500	PRE3	Chr1	complement(27997919..27998821)	5.40141	-4.59322	-2.19951	5.25718e-18	1.64321e-16	1.22577e-13	7.03306	6.04366	3.19728	5.33166	5.40141	1.66419	1.57085	2.07425	1.23446	1.63594	activation-tagged BRI1(brassinosteroid-insensitive 1)-suppressor 1
AT1G74770	AT1G74770	Chr1	complement(28089172..28094956)	8.64349	-2.47273	-1.3061	6.10132e-25	3.56184e-23	1.42258e-20	8.88847	7.95832	8.6547	9.07246	8.64349	3.71191	4.54537	5.53686	5.70684	4.87524	zinc ion binding
AT1G75830	PDF1.1	Chr1	28472357..28472898	1.11915	-16.0976	-4.00877	3.77453e-05	0.000185136	0.880071	1.08382	0.530123	1.35099	1.51166	1.11915	0	0	0	0.28875	0.0721876	low-molecular-weight cysteine-rich 67
AT1G76930	AT1G76930	Chr1	complement(28895301..28897120)	85.5634	-4.24145	-2.08456	2.58366e-69	3.56335e-66	6.02405e-65	92.9286	87.0558	88.5802	73.6891	85.5634	26.6578	30.6912	28.8657	27.0292	28.311	extensin 4
AT1G77330	AT1G77330	Chr1	complement(29062945..29064637)	27.1756	-3.34496	-1.74199	2.03745e-37	3.01747e-35	4.75051e-33	28.3228	25.5486	23.9003	30.9305	27.1756	7.73711	12.391	12.3461	12.842	11.3291	2-oxoglutarate (2OG) and Fe(II)-dependent oxygenase superfamily protein
AT1G78090	TPPB	Chr1	29373803..29376639	12.5169	-2.91855	-1.54525	2.69967e-38	4.31693e-36	6.29456e-34	13.8654	12.8038	11.8669	11.5316	12.5169	4.95625	7.36718	5.506	6.22507	6.01363	trehalose-6-phosphate phosphatase
AT1G78340	GSTU22	Chr1	complement(29472845..29474003)	23.7962	-4.15065	-2.05334	3.16883e-32	3.32983e-30	7.38844e-28	21.8387	20.5174	23.0401	29.7885	23.7962	5.21391	6.29155	11.9968	8.26358	7.94146	glutathione S-transferase TAU 22
AT1G78820	AT1G78820	Chr1	complement(29634096..29635931)	30.6299	-2.08019	-1.05672	1.14995e-13	2.22596e-12	2.68122e-09	31.4749	28.7626	25.607	36.675	30.6299	15.5997	16.6327	25.0507	24.3208	20.401	D-mannose binding lectin protein with Apple-like carbohydrate-binding domain
AT1G79450	ALIS5	Chr1	29887616..29890211	2.34542	-2.19957	-1.13722	5.47262e-07	3.9934e-06	0.01276	2.77284	1.83455	1.75322	3.02106	2.34542	1.19315	1.39122	2.09544	1.27405	1.48847	ALA-interacting subunit 5
AT1G80340	GA3OX2	Chr1	complement(30200466..30202349)	1.50913	-5.02847	-2.33012	1.77337e-11	2.61934e-10	4.13478e-07	2.44664	1.36982	1.0933	1.12675	1.50913	0.442131	0.567083	0.277742	0.387408	0.418591	gibberellin 3-oxidase 2
AT2G01008	AT2G01008	Chr2	1025..3173	2.71584	-2.70648	-1.43642	1.11654e-10	1.48337e-09	2.60333e-06	2.52254	3.16684	3.03954	2.13444	2.71584	1.36906	0.985975	1.60202	1.56812	1.38129	0
AT2G01021	AT2G01021	Chr2	6571..6672	244.277	-7.66088	-2.93751	6.91839e-59	3.63495e-56	1.61309e-54	202.716	253.965	316.063	204.363	244.277	46.1668	30.2338	44.363	57.8775	44.6602	0
AT2G01290	RPI2	Chr2	complement(148919..150585)	29.8945	-2.01487	-1.01068	8.35404e-26	5.20759e-24	1.94783e-21	30.5447	29.788	25.282	33.9633	29.8945	22.1344	23.7785	19.0418	18.0084	20.7408	ribose-5-phosphate isomerase 2
AT2G01755	AT2G01755	Chr2	complement(332188..332808)	16.8087	-2.04876	-1.03475	4.18865e-11	5.89859e-10	9.76625e-07	14.7502	14.6061	15.0063	22.872	16.8087	12.6729	10.5375	12.507	9.91097	11.4071	0
AT2G02120	PDF2.1	Chr2	538250..539123	5.40558	-27.7009	-4.79186	8.65585e-22	3.84323e-20	2.0182e-17	5.42044	5.1333	4.31272	6.75586	5.40558	0.220914	0.128794	0.462587	0.215079	0.256844	Scorpion toxin-like knottin superfamily protein
AT2G02130	PDF2.3	Chr2	539898..540707	310.722	-2.00601	-1.00433	1.04381e-13	2.04199e-12	2.43374e-09	285.984	274.528	276.206	406.169	310.722	198.813	207.774	233.946	219.589	215.031	low-molecular-weight cysteine-rich 68
AT2G02990	RNS1	Chr2	873506..874886	1.01511	-4.45171	-2.15436	2.82911e-07	2.1844e-06	0.00659636	0.902034	0.823584	0.749592	1.58522	1.01511	0.172787	0.604413	0.241206	0.280371	0.324694	ribonuclease 1
AT2G03720	AT2G03720	Chr2	1132120..1133379	2.29684	-2.9597	-1.56545	6.4674e-08	5.56615e-07	0.00150794	2.7061	2.05896	1.78028	2.64203	2.29684	1.07992	0.419731	1.43216	1.33176	1.06589	Adenine nucleotide alpha hydrolases-like superfamily protein
AT2G04170	AT2G04170	Chr2	complement(1417178..1419621)	4.70067	-3.0788	-1.62237	5.8162e-26	3.67754e-24	1.3561e-21	5.34329	4.70543	3.98804	4.76594	4.70067	1.5795	2.39424	2.38135	2.21441	2.14237	TRAF-like family protein
AT2G04680	AT2G04680	Chr2	1640058..1642209	1.08346	-5.00398	-2.32307	2.99049e-14	6.22558e-13	6.97263e-10	0.970218	0.892981	1.24839	1.22225	1.08346	0.419655	0.20971	0.282453	0.262653	0.293618	Cysteine/Histidine-rich C1 domain family protein
AT2G04800	AT2G04800	Chr2	complement(1687173..1687939)	5.79249	-4.0715	-2.02556	9.11155e-20	3.437e-18	2.12445e-15	5.53216	5.21138	5.91073	6.51569	5.79249	1.59796	1.86323	1.67303	2.70209	1.95908	0
AT2G05160	AT2G05160	Chr2	complement(1858543..1862064)	2.19476	-2.75454	-1.46181	8.35595e-18	2.55743e-16	1.94827e-13	2.19836	2.34353	2.138	2.09913	2.19476	1.20314	1.16007	1.0901	0.968629	1.10549	CCCH-type zinc fingerfamily protein with RNA-binding domain
AT2G05440	AT2G05440	Chr2	1993038..1994177	51.8515	-2.25675	-1.17425	2.07134e-32	2.20813e-30	4.82954e-28	54.4327	56.4222	47.023	49.528	51.8515	28.459	40.0125	29.1051	31.3213	32.2245	GLYCINE RICH PROTEIN 9
AT2G07675	AT2G07675	Chr2	3270410..3270787	20.7987	-2.5935	-1.3749	4.34578e-16	1.1129e-14	1.01326e-11	23.8761	17.8952	21.7659	19.6575	20.7987	9.55659	13.7299	9.29089	12.2948	11.218	Ribosomal protein S12/S23 family protein
AT2G07687	AT2G07687	Chr2	complement(3311654..3312651)	3.37391	-3.32533	-1.7335	4.78689e-07	3.53049e-06	0.0111611	2.36204	3.38896	5.63621	2.10844	3.37391	1.55127	2.33636	0.473711	1.44737	1.45218	Cytochrome c oxidase, subunit III
AT2G07689	AT2G07689	Chr2	3336109..3336753	1.41811	-4.66674	-2.22241	0.00010543	0.000467831	1	0.208843	2.62185	1.82226	1.01949	1.41811	0.300032	0.583068	0.209419	0.584216	0.419184	NADH-Ubiquinone/plastoquinone (complex I) protein
AT2G07696	RPS7_1	Chr2	complement(3351050..3352228)	7.07729	-4.09559	-2.03407	6.27149e-15	1.41651e-13	1.46226e-10	6.16964	9.97522	8.26014	3.90415	7.07729	1.96968	3.76398	1.60395	2.50361	2.4603	Ribosomal protein S7p/S5e family protein
AT2G07698	AT2G07698	Chr2	3361463..3364127	50.751	-7.8365	-2.97021	8.83733e-41	1.68115e-38	2.06051e-36	46.022	54.7888	71.2787	30.9144	50.751	7.02081	14.4954	5.80315	9.84191	9.29031	ATPase, F1 complex, alpha subunit protein
AT2G07707	YMF19_1	Chr2	3386292..3386768	5.80932	-3.37963	-1.75687	6.5325e-09	6.67374e-08	0.000152312	5.08316	5.3179	8.97625	3.85995	5.80932	2.02852	2.04991	2.83177	2.63326	2.38586	Plant mitochondrial ATPase, F0 complex, subunit 8 protein
AT2G07708	AT2G07708	Chr2	3386851..3388160	18.0882	-5.19627	-2.37748	2.40115e-30	2.13654e-28	5.59853e-26	19.9485	19.9504	21.6615	10.7922	18.0882	4.48102	7.17708	2.83555	5.32149	4.95379	0
AT2G07715	AT2G07715	Chr2	3410597..3413161	2.63273	-2.60014	-1.37859	7.516e-12	1.1593e-10	1.75243e-07	2.60717	3.4006	2.55345	1.96968	2.63273	1.36743	1.24782	1.68066	1.33131	1.40681	Nucleic acid-binding, OB-fold-like protein
AT2G07725	AT2G07725	Chr2	3447398..3449059	26.8818	-6.56242	-2.71423	8.07906e-42	1.62073e-39	1.88371e-37	28.5698	33.9014	29.3487	15.7073	26.8818	5.66668	8.19137	3.53536	5.89489	5.82208	Ribosomal L5P family protein
AT2G07727	AT2G07727	Chr2	3449534..3452776	33.2078	-7.32341	-2.87252	2.22737e-44	5.06716e-42	5.19334e-40	30.6957	38.3273	42.7408	21.0674	33.2078	5.58941	9.78757	3.66532	6.89421	6.48413	Di-haem cytochrome, transmembrane;Cytochrome b/b6, C-terminal
AT2G07734	AT2G07734	Chr2	complement(3472305..3473692)	20.6936	-5.74434	-2.52214	2.43671e-23	1.25049e-21	5.68144e-19	24.0681	27.1917	16.8755	14.639	20.6936	4.27568	8.77879	1.80035	5.56541	5.10506	Alpha-L RNA-binding motif/Ribosomal protein S4 family protein
AT2G07773	AT2G07773	Chr2	complement(3240494..3242263)	1.67638	-2.40552	-1.26635	1.17136e-06	8.04742e-06	0.0273113	1.94065	2.30169	1.42295	1.04022	1.67638	0.765337	1.14736	0.915765	1.06446	0.973231	0
AT2G07776	AT2G07776	Chr2	complement(3246019..3246901)	2.32406	-3.10049	-1.6325	5.54137e-08	4.80477e-07	0.00129203	1.44925	2.61159	2.85235	2.38304	2.32406	1.31498	1.10737	0.764866	0.924622	1.02796	0
AT2G07777	AT2G07777	Chr2	complement(3249396..3251545)	2.55228	-4.74417	-2.24616	4.03637e-17	1.15676e-15	9.41119e-13	2.50612	2.03789	3.98295	1.68216	2.55228	0.660071	0.734666	0.722496	0.905534	0.755692	ATP synthase 9 mitochondrial
AT2G07825	AT2G07825	Chr2	complement(3474282..3474664)	5.59248	-3.2478	-1.69946	3.03134e-06	1.91286e-05	0.0706788	5.80317	7.02448	6.79526	2.74703	5.59248	1.85268	3.73133	0.705354	3.44352	2.43322	0
AT2G09990	RPS16A	Chr2	3781328..3782335	114.951	-2.03594	-1.02569	5.89276e-17	1.66499e-15	1.37396e-12	120.405	117.589	87.619	134.189	114.951	79.1618	78.5737	86.5661	69.2829	78.3961	Ribosomal protein S5 domain 2-like superfamily protein
AT2G13820	AT2G13820	Chr2	complement(5774089..5776342)	16.9791	-2.06533	-1.04637	2.022e-23	1.0474e-21	4.71449e-19	17.0289	16.7171	14.5618	19.6087	16.9791	9.8116	13.2468	12.0297	11.0188	11.5267	Bifunctional inhibitor/lipid-transfer protein/seed storage 2S albumin superfamily protein
AT2G14100	AT2G14100	Chr2	complement(5934483..5936371)	2.53387	-2.08878	-1.06266	5.58031e-06	3.33083e-05	0.13011	2.31091	2.55234	2.8341	2.43814	2.53387	1.21375	0.957368	2.42941	2.12009	1.68015	cytochrome P450, family 705, subfamily A, polypeptide 13
AT2G14247	AT2G14247	Chr2	6034282..6035375	10.8263	-3.18928	-1.67323	1.04263e-12	1.79888e-11	2.431e-08	6.649	8.50184	11.2041	16.9502	10.8263	6.54504	4.12518	5.37091	2.75553	4.69917	Expressed protein
AT2G14820	NPY2	Chr2	6358256..6361528	1.10527	-3.10134	-1.63289	3.99833e-12	6.38893e-11	9.3225e-08	1.35146	1.14979	0.888243	1.03158	1.10527	0.423614	0.493938	0.492796	0.572813	0.49579	Phototropic-responsive NPH3 family protein
AT2G15300	AT2G15300	Chr2	6649115..6652232	1.05718	-2.49041	-1.31638	3.95294e-08	3.50883e-07	0.000921668	1.06512	0.853512	0.960446	1.34966	1.05718	0.434098	0.430239	0.659015	0.824133	0.586871	Leucine-rich repeat protein kinase family protein
AT2G15370	FUT5	Chr2	complement(6697918..6699836)	2.31711	-3.24206	-1.69691	4.54229e-11	6.35604e-10	1.05908e-06	2.56648	1.88299	1.91948	2.89947	2.31711	0.526731	0.655119	1.25002	1.50427	0.984034	fucosyltransferase 5
AT2G15490	UGT73B4	Chr2	6761635..6763500	10.4435	-3.16958	-1.66429	3.87196e-32	4.0303e-30	9.02785e-28	9.10378	9.79237	11.1973	11.6805	10.4435	4.08956	3.82377	4.68563	5.70938	4.57708	UDP-glycosyltransferase 73B4
AT2G15830	AT2G15830	Chr2	6893949..6894685	2.78828	-2.22569	-1.15425	6.09262e-06	3.59193e-05	0.142055	2.37605	2.92035	2.73393	3.12279	2.78828	1.3129	1.53085	2.01605	2.04515	1.72624	0
AT2G15970	COR413PM1	Chr2	6949851..6951192	240.278	-2.21345	-1.1463	2.21892e-15	5.27072e-14	5.17364e-11	240.941	206.75	219.936	293.485	240.278	127.232	126.26	178.359	170.598	150.612	cold regulated 413 plasma membrane 1
AT2G16586	AT2G16586	Chr2	7190937..7192071	6.40913	-2.05989	-1.04256	2.28721e-09	2.52739e-08	5.33286e-05	6.11211	7.51747	6.21336	5.79358	6.40913	4.71725	3.84363	3.27275	5.42265	4.31407	0
AT2G16980	AT2G16980	Chr2	7376199..7381165	1.54042	-2.1574	-1.1093	1.7071e-07	1.37433e-06	0.00398027	1.68947	1.15115	1.35157	1.96951	1.54042	0.772828	0.872965	1.03671	1.29321	0.993929	Major facilitator superfamily protein
AT2G17130	IDH2	Chr2	complement(7460814..7462607)	24.2855	-2.19872	-1.13666	8.702e-30	7.32927e-28	2.02896e-25	23.3228	22.2417	23.7861	27.7915	24.2855	14.6901	16.9273	15.4255	14.7228	15.4415	isocitrate dehydrogenase subunit 2
AT2G17280	PGM	Chr2	7513128..7515117	5.26075	-2.19778	-1.13604	4.28335e-12	6.80984e-11	9.98705e-08	4.74463	4.91705	5.09844	6.28286	5.26075	3.5518	3.34969	3.55461	2.89861	3.33868	Phosphoglycerate mutase family protein
AT2G18450	SDH1-2	Chr2	complement(7997344..8000825)	2.04034	-3.50363	-1.80885	1.05118e-16	2.89232e-15	2.45093e-12	2.25688	2.0606	2.04963	1.79423	2.04034	0.95726	0.864136	0.614272	0.781658	0.804332	succinate dehydrogenase 1-2
AT2G18800	XTH21	Chr2	8144881..8146477	3.55146	-3.79404	-1.92373	1.21311e-14	2.64261e-13	2.82848e-10	3.60411	2.76364	3.4396	4.39847	3.55146	0.809034	1.06912	1.18586	2.10044	1.29111	xyloglucan endotransglucosylase/hydrolase 21
AT2G18940	AT2G18940	Chr2	complement(8203705..8206478)	21.431	-2.18711	-1.12903	1.64028e-32	1.75709e-30	3.82447e-28	23.5999	23.5259	17.3114	21.2869	21.431	13.1153	14.0996	13.0498	14.4216	13.6716	Tetratricopeptide repeat (TPR)-like superfamily protein
AT2G18980	PER16	Chr2	complement(8233335..8235440)	25.1875	-3.07745	-1.62174	1.38934e-52	5.37871e-50	3.23939e-48	25.327	23.8533	22.6299	28.9397	25.1875	8.53295	12.5777	12.7546	11.8605	11.4314	Peroxidase superfamily protein
AT2G20515	AT2G20515	Chr2	complement(8838750..8839857)	3.0234	-2.03804	-1.02718	5.76043e-06	3.42537e-05	0.13431	3.03446	2.8609	3.04242	3.15582	3.0234	2.21131	3.09409	1.58756	1.47627	2.09231	0
AT2G20520	FLA6	Chr2	8840557..8841565	1.53733	-4.23447	-2.08218	3.05686e-08	2.77139e-07	0.000712737	1.60203	2.1331	0.91526	1.49892	1.53733	0.319658	0.44727	0.870158	0.373458	0.502636	FASCICLIN-like arabinogalactan 6
AT2G20562	AT2G20562	Chr2	complement(8850148..8851035)	3.99876	-2.03921	-1.02801	1.42139e-05	7.7047e-05	0.331412	3.57249	3.47764	3.40532	5.5396	3.99876	2.21397	3.52024	2.73944	2.64538	2.77976	0
AT2G21045	STR19	Chr2	9027730..9029058	53.1776	-2.81864	-1.495	2.5645e-27	1.83737e-25	5.9794e-23	50.495	50.4688	46.3586	65.3881	53.1776	18.7512	25.5784	33.3519	27.1372	26.2047	Rhodanese/Cell cycle control phosphatase superfamily protein
AT2G21130	CYP19-2	Chr2	complement(9055398..9056481)	15.9472	-2.16105	-1.11173	9.52554e-23	4.61978e-21	2.22097e-18	17.1486	16.8769	14.1731	15.59	15.9472	9.52133	10.6163	10.7786	10.2548	10.2927	Cyclophilin-like peptidyl-prolyl cis-trans isomerase family protein
AT2G21280	GC1_2	Chr2	complement(9110136..9112776)	46.4447	-2.18472	-1.12745	2.97101e-33	3.34497e-31	6.92722e-29	48.134	48.8649	40.3894	48.3906	46.4447	33.0882	32.8414	28.3237	24.5462	29.6999	NAD(P)-binding Rossmann-fold superfamily protein
AT2G21550	AT2G21550	Chr2	9226917..9230205	1.72681	-2.18324	-1.12647	3.38898e-07	2.57789e-06	0.00790174	2.29909	1.7206	1.26848	1.61909	1.72681	1.01074	1.17854	1.2094	1.05433	1.11325	Bifunctional dihydrofolate reductase/thymidylate synthase
AT2G21660	RBG7	Chr2	complement(9265084..9266557)	872.894	-2.46626	-1.30232	1.92473e-20	7.72235e-19	4.48769e-16	975.938	968.667	816.194	730.778	872.894	468.215	588.427	431.545	500.97	497.289	cold, circadian rhythm, and rna binding 2
AT2G21840	AT2G21840	Chr2	complement(9307024..9310358)	2.1956	-2.10488	-1.07374	2.42429e-08	2.23836e-07	0.000565248	2.20752	2.28804	2.02164	2.26521	2.1956	1.07871	1.05654	1.98773	1.65935	1.44558	Cysteine/Histidine-rich C1 domain family protein
AT2G22470	AGP2	Chr2	complement(9538127..9538963)	42.3841	-2.97602	-1.57338	2.03639e-22	9.60192e-21	4.74805e-18	45.2231	38.4798	38.617	47.2163	42.3841	14.5661	14.1984	26.6277	23.5606	19.7382	arabinogalactan protein 2
AT2G23050	NPY4	Chr2	9810525..9812662	1.12272	-2.19556	-1.13459	2.94157e-05	0.000147728	0.685856	1.48026	1.26705	0.876446	0.867126	1.12272	0.637981	0.991857	0.593737	0.655638	0.719803	Phototropic-responsive NPH3 family protein
AT2G23410	DPS	Chr2	complement(9966127..9967788)	1.87018	-3.87596	-1.95455	1.0014e-11	1.52399e-10	2.33486e-07	1.99746	1.63852	1.71177	2.13299	1.87018	0.538056	0.697088	0.625928	0.81487	0.668986	cis-prenyltransferase
AT2G23590	MES8	Chr2	complement(10034484..10036048)	6.83532	-2.09081	-1.06406	7.337e-11	9.96341e-10	1.71069e-06	6.29958	7.41908	6.09817	7.52444	6.83532	5.19907	5.23891	3.83049	3.99941	4.56697	methyl esterase 8
AT2G23630	AT2G23630	Chr2	complement(10052365..10055427)	2.79769	-5.55746	-2.47443	2.49322e-23	1.27459e-21	5.81319e-19	3.13025	3.25844	2.78704	2.01503	2.79769	0.49418	1.11402	0.724357	0.513203	0.711441	SKU5 similar 16
AT2G23910	AT2G23910	Chr2	10177776..10180088	5.76752	-2.52995	-1.33911	3.45637e-15	8.02861e-14	8.05888e-11	5.25652	6.14553	3.78221	7.88584	5.76752	2.90609	3.10218	3.51401	3.14813	3.1676	NAD(P)-binding Rossmann-fold superfamily protein
AT2G24090	RPL35	Chr2	10241875..10243674	346.658	-2.14271	-1.09943	4.21745e-17	1.20553e-15	9.83342e-13	360.36	322.505	297.896	405.872	346.658	239.93	216.629	241.296	201.424	224.819	Ribosomal protein L35
AT2G24610	CNGC14	Chr2	10456879..10460571	1.6636	-3.89121	-1.96022	3.8559e-20	1.51672e-18	8.99042e-16	1.68558	1.76116	1.53882	1.66884	1.6636	0.432017	0.530249	0.618956	0.774802	0.589006	cyclic nucleotide-gated channel 14
AT2G24980	AT2G24980	Chr2	10622396..10624309	16.1534	-5.85561	-2.54982	1.02758e-58	5.27338e-56	2.3959e-54	18.1928	19.6788	14.1678	12.5742	16.1534	2.99954	3.57609	4.76363	4.06875	3.852	Proline-rich extensin-like family protein
AT2G25160	AT2G25160	Chr2	complement(10708993..10711281)	3.59113	-3.58939	-1.84374	1.73806e-17	5.16897e-16	4.05246e-13	4.45381	4.02258	2.19671	3.69141	3.59113	0.920651	1.07349	1.79929	1.73291	1.38159	cytochrome P450, family 82, subfamily F, polypeptide 1
AT2G25210	AT2G25210	Chr2	10739855..10740552	239.882	-2.22087	-1.15113	2.11752e-23	1.09432e-21	4.93721e-19	249.47	248.195	189.837	272.025	239.882	163.995	152.116	157.756	127.012	150.22	Ribosomal protein L39 family protein
AT2G25240	AT2G25240	Chr2	complement(10751656..10753380)	1.95176	-4.27876	-2.09719	1.07443e-12	1.84796e-11	2.50513e-08	1.28883	1.51838	2.28024	2.71958	1.95176	0.517649	0.510725	0.667038	0.814116	0.627382	Serine protease inhibitor (SERPIN) family protein
AT2G25260	AT2G25260	Chr2	complement(10755524..10757947)	6.0527	-2.62828	-1.39412	7.18334e-16	1.79926e-14	1.67487e-11	6.23167	6.14488	4.97139	6.86288	6.0527	2.19639	2.95073	4.04926	3.62594	3.20558	0
AT2G25810	TIP4-1	Chr2	11012499..11014171	17.9627	-4.52258	-2.17715	1.00341e-41	1.97699e-39	2.33955e-37	17.6698	18.0711	17.2342	18.8758	17.9627	3.40667	4.54883	7.70873	6.41941	5.52091	tonoplast intrinsic protein 4;1
AT2G25980	JAL20	Chr2	complement(11077438..11079968)	10.4128	-3.72605	-1.89765	4.24167e-34	5.1148e-32	9.88987e-30	12.2848	9.74757	8.65308	10.9659	10.4128	2.35318	5.09569	4.34087	3.85474	3.91112	Mannose-binding lectin superfamily protein
AT2G26080	GLDP2	Chr2	complement(11109003..11114291)	147.115	-2.28285	-1.19084	9.36028e-20	3.5248e-18	2.18244e-15	152.361	149.298	123.064	163.738	147.115	98.6223	94.4606	79.2167	86.9144	89.8035	glycine decarboxylase P-protein 2
AT2G26820	PP2A3_1	Chr2	11437689..11442379	1.80214	-2.66852	-1.41604	2.13295e-11	3.11089e-10	4.97318e-07	1.83717	2.13418	1.63574	1.60149	1.80214	0.879783	0.879289	1.01981	0.948319	0.9318	phloem protein 2-A3
AT2G27000	AT2G27000	Chr2	complement(11523287..11525140)	5.18723	-2.37209	-1.24616	2.71996e-12	4.44932e-11	6.34186e-08	6.06091	5.66349	4.43853	4.58598	5.18723	2.068	2.62282	3.38068	4.0974	3.04222	cytochrome P450, family 705, subfamily A, polypeptide 8
AT2G27010	AT2G27010	Chr2	complement(11526168..11527854)	1.67375	-3.95101	-1.98222	3.03111e-13	5.63976e-12	7.06734e-09	1.72145	1.57174	1.93122	1.47061	1.67375	0.453404	0.528674	0.647326	0.682207	0.577903	cytochrome P450, family 705, subfamily A, polypeptide 9
AT2G27380	EPR1	Chr2	11713411..11715774	1.97771	-28.9149	-4.85374	1.22282e-26	8.17697e-25	2.85113e-22	2.36472	2.37367	2.05979	1.11264	1.97771	0.136436	0.0318172	0.114277	0.0796995	0.0905574	extensin proline-rich 1
AT2G27385	AT2G27385	Chr2	complement(11716001..11717437)	62.7045	-3.11095	-1.63735	9.78348e-37	1.38392e-34	2.28112e-32	66.7181	51.1576	57.4538	75.4885	62.7045	26.5974	22.6484	32.9889	29.5481	27.9457	Pollen Ole e 1 allergen and extensin family protein
AT2G27430	AT2G27430	Chr2	complement(11729759..11733371)	1.61988	-2.08049	-1.05692	3.39518e-06	2.12025e-05	0.0791619	1.57007	1.97568	1.20437	1.72942	1.61988	0.963942	1.34876	1.21108	0.863403	1.09679	ARM repeat superfamily protein
AT2G27510	FD3	Chr2	complement(11757955..11759588)	87.6363	-2.00562	-1.00405	1.24583e-27	9.19459e-26	2.90479e-23	90.3468	84.3993	80.8166	94.9824	87.6363	53.4952	57.0577	67.1965	65.7213	60.8677	ferredoxin 3
AT2G28160	FIT	Chr2	12004658..12006276	14.2869	-5.40875	-2.43529	4.89831e-45	1.24242e-42	1.14209e-40	12.7383	12.5328	14.7224	17.154	14.2869	1.86977	3.8698	4.89403	4.09586	3.68236	FER-like regulator of iron uptake
AT2G28270	AT2G28270	Chr2	12053542..12054538	1.38273	-7.35012	-2.87777	1.00418e-09	1.16077e-08	2.34134e-05	1.21598	1.61908	1.1789	1.51696	1.38273	0.194103	0	0.745149	0.0629922	0.250561	Cysteine/Histidine-rich C1 domain family protein
AT2G28440	AT2G28440	Chr2	12160977..12162032	1.0341	-4.22452	-2.07879	1.0191e-06	7.09417e-06	0.0237614	1.02048	1.52862	0.71552	0.871779	1.0341	0.244345	0.213681	0.255824	0.594727	0.327144	proline-rich family protein
AT2G28710	AT2G28710	Chr2	12322386..12323584	1.53516	-2.86545	-1.51876	0.000128142	0.000556746	1	1.49229	1.47604	0.744056	2.42825	1.53516	0.571701	0.999915	1.09736	0.371068	0.760011	C2H2-type zinc finger family protein
AT2G28780	AT2G28780	Chr2	complement(12339851..12343443)	13.3787	-2.43469	-1.28374	2.84754e-37	4.13399e-35	6.63933e-33	13.4415	14.2155	12.8284	13.0293	13.3787	6.60961	8.53932	7.01658	8.56509	7.68265	0
AT2G28960	AT2G28960	Chr2	complement(12437718..12442592)	3.1258	-2.15788	-1.10961	1.76211e-12	2.94802e-11	4.10853e-08	3.1506	2.5956	3.35505	3.40193	3.1258	1.53874	1.93399	2.25962	2.33469	2.01676	Leucine-rich repeat protein kinase family protein
AT2G29630	THIC	Chr2	12666935..12671055	75.361	-2.0124	-1.00892	7.98006e-16	1.98754e-14	1.86063e-11	78.0783	81.861	65.1065	76.3981	75.361	53.2964	53.4225	48.8541	53.5169	52.2725	thiaminC
AT2G29740	UGT71C2	Chr2	12706627..12708367	3.83939	-3.09477	-1.62983	1.12245e-10	1.49032e-09	2.61711e-06	3.28829	2.86985	4.6293	4.57014	3.83939	1.0745	0.907256	2.36634	2.52511	1.7183	UDP-glucosyl transferase 71C2
AT2G29750	UGT71C1	Chr2	12709721..12711725	6.82719	-2.31346	-1.21005	4.81607e-12	7.59659e-11	1.12292e-07	7.35664	6.51747	5.69466	7.73999	6.82719	2.44515	3.33876	5.2548	5.32496	4.09092	UDP-glucosyl transferase 71C1
AT2G30340	LBD13	Chr2	complement(12931172..12932828)	2.92947	-3.49302	-1.80448	4.65348e-16	1.18578e-14	1.08501e-11	3.47227	2.62248	2.48235	3.14079	2.92947	0.782496	1.65372	1.28009	1.04751	1.19096	LOB domain-containing protein 13
AT2G31141	AT2G31141	Chr2	complement(13271726..13272534)	2.97309	-2.35112	-1.23335	8.3675e-06	4.76382e-05	0.195097	2.80216	2.96963	2.99391	3.12664	2.97309	2.20455	1.00586	2.40847	1.30646	1.73133	0
AT2G32060	RPS12C	Chr2	complement(13638762..13640431)	178.796	-2.05481	-1.03901	3.44943e-15	8.02092e-14	8.04268e-11	189.82	175.269	135.909	214.185	178.796	124.359	120.997	130.374	107	120.683	Ribosomal protein L7Ae/L30e/S12e/Gadd45 family protein
AT2G32270	ZIP3	Chr2	13704068..13706928	10.101	-2.25775	-1.17488	1.00449e-12	1.73852e-11	2.34208e-08	10.6735	10.6402	8.79728	10.2932	10.101	4.00561	5.54632	8.91182	6.41844	6.22055	zinc transporter 3 precursor
AT2G32530	CSLB3	Chr2	13809019..13813572	7.14223	-2.08991	-1.06344	4.61448e-13	8.34654e-12	1.07591e-08	5.97082	7.66622	5.7103	9.22157	7.14223	5.54607	5.71951	3.81948	3.9837	4.76719	cellulose synthase-like B3
AT2G32610	CSLB1	Chr2	13836117..13839640	1.26636	-4.50146	-2.17039	2.20995e-17	6.48498e-16	5.15273e-13	1.25716	1.22109	1.33367	1.25351	1.26636	0.333038	0.328584	0.429151	0.448951	0.384931	cellulose synthase-like B1
AT2G32620	CSLB2	Chr2	13840687..13844425	1.25285	-5.28023	-2.4006	1.47068e-13	2.81714e-12	3.42904e-09	1.75224	0.874918	0.887322	1.49691	1.25285	0.104889	0.366906	0.301998	0.536125	0.32748	cellulose synthase-like B
AT2G32640	AT2G32640	Chr2	complement(13846919..13850998)	13.6094	-2.07556	-1.0535	9.18836e-13	1.59653e-11	2.14236e-08	15.8735	15.2257	10.5723	12.7661	13.6094	10.7183	11.3794	7.0284	7.57922	9.17632	Lycopene beta/epsilon cyclase protein
AT2G33710	ERF112	Chr2	complement(14258509..14260904)	2.5088	-2.69019	-1.42771	4.18071e-10	5.10829e-09	9.74774e-06	1.77348	2.34606	2.96428	2.95139	2.5088	1.11951	1.30536	1.05085	1.69129	1.29175	Integrase-type DNA-binding superfamily protein
AT2G33790	AGP30	Chr2	complement(14293561..14295353)	23.986	-4.48356	-2.16464	2.90978e-50	9.87847e-48	6.78444e-46	27.3673	25.555	19.7149	23.307	23.986	4.99262	8.40142	8.37538	8.11967	7.47227	arabinogalactan protein 30
AT2G33855	AT2G33855	Chr2	complement(14324309..14325205)	26.4867	-2.00215	-1.00155	9.51107e-12	1.44945e-10	2.2176e-07	22.751	24.4229	19.1869	39.5862	26.4867	18.9853	19.37	17.9197	17.0136	18.3221	0
AT2G34020	AT2G34020	Chr2	complement(14371075..14373901)	1.6701	-2.58046	-1.36763	2.82998e-10	3.56445e-09	6.59838e-06	1.49224	1.73583	1.9674	1.48493	1.6701	0.797061	1.12167	0.892061	0.776009	0.8967	Calcium-binding EF-hand family protein
AT2G34080	AT2G34080	Chr2	complement(14393181..14394858)	1.72571	-2.25257	-1.17158	8.75302e-06	4.96154e-05	0.204085	1.62353	1.40372	2.14638	1.72919	1.72571	0.659677	1.20873	0.986671	1.37626	1.05783	Cysteine proteinases superfamily protein
AT2G34700	AT2G34700	Chr2	complement(14634090..14635627)	3.754	-3.79823	-1.92533	2.80093e-12	4.57161e-11	6.53065e-08	2.90158	4.41538	3.83603	3.86301	3.754	1.3474	0.687351	1.76338	1.55778	1.33898	Pollen Ole e 1 allergen and extensin family protein
AT2G34830	WRKY35	Chr2	complement(14693696..14696803)	1.5898	-2.75491	-1.462	3.38635e-09	3.64165e-08	7.89562e-05	1.56379	1.70172	1.49595	1.59777	1.5898	0.417972	0.852879	1.13049	0.813864	0.803801	WRKY DNA-binding protein 35
AT2G34910	AT2G34910	Chr2	14726800..14728128	2.3843	-4.59257	-2.1993	5.80599e-13	1.03658e-11	1.35372e-08	2.63529	2.02436	1.9583	2.91924	2.3843	0.291228	0.339575	1.118	1.08689	0.708924	0
AT2G35000	ATL9	Chr2	complement(14751541..14753319)	3.7373	-2.21416	-1.14676	8.91561e-09	8.91844e-08	0.000207876	3.33163	3.19743	4.0585	4.36163	3.7373	1.55919	2.28311	3.34082	2.22406	2.35179	RING/U-box superfamily protein
AT2G35120	GDH2_1	Chr2	complement(14805639..14807406)	52.6654	-2.24296	-1.1654	7.13086e-33	7.90738e-31	1.66263e-28	54.9874	50.5733	45.567	59.5338	52.6654	31.2605	34.7348	36.3486	28.8594	32.8008	Single hybrid motif superfamily protein
AT2G35270	AHL21	Chr2	14856664..14858134	1.92071	-2.48869	-1.31539	5.96947e-06	3.53254e-05	0.139184	1.37359	1.51541	2.1117	2.68214	1.92071	0.52623	1.22718	1.65286	0.896579	1.07571	Predicted AT-hook DNA-binding family protein
AT2G35770	SCPL28	Chr2	complement(15034037..15036556)	4.1013	-2.58566	-1.37053	3.58622e-13	6.58927e-12	8.36163e-09	4.19361	3.72253	3.4849	5.00416	4.1013	1.58225	1.84492	3.01583	2.36993	2.20323	serine carboxypeptidase-like 28
AT2G35960	NHL12	Chr2	15106940..15108086	27.0226	-3.05389	-1.61065	1.5159e-28	1.16963e-26	3.53447e-24	23.0183	20.0379	27.082	37.9522	27.0226	13.1601	12.8529	11.8942	11.3341	12.3103	NDR1/HIN1-like 12
AT2G36090	AT2G36090	Chr2	15158561..15159639	5.64289	-2.15732	-1.10924	5.80096e-10	6.94573e-09	1.35255e-05	5.55544	5.20051	4.74626	7.06934	5.64289	3.58704	2.64894	4.3815	3.89974	3.6293	F-box family protein
AT2G36100	CASP1	Chr2	complement(15159591..15160799)	31.7958	-2.21569	-1.14776	3.48234e-12	5.60502e-11	8.11942e-08	34.123	25.5092	30.0898	37.4612	31.7958	12.9157	15.8918	24.6542	26.1912	19.9132	Uncharacterised protein family (UPF0497)
AT2G36590	PROT3	Chr2	complement(15343006..15345673)	1.87703	-3.32394	-1.7329	6.90965e-16	1.73464e-14	1.61105e-11	2.15958	1.81001	1.43008	2.10844	1.87703	0.743317	0.866715	0.812076	0.755149	0.794314	proline transporter 3
AT2G37040	PAL1	Chr2	complement(15557367..15560755)	132.176	-2.88385	-1.52799	8.73133e-28	6.53133e-26	2.0358e-23	131.694	128.218	97.9037	170.888	132.176	60.7655	60.5627	63.8278	68.6314	63.4469	PHE ammonia lyase 1
AT2G37220	CP29B	Chr2	complement(15634466..15636522)	903.21	-2.58837	-1.37204	1.49299e-25	9.20273e-24	3.48105e-21	1009.06	978.205	758.805	866.774	903.21	492.646	513.419	470.312	472.375	487.188	RNA-binding (RRM/RBD/RNP motifs) family protein
AT2G37980	AT2G37980	Chr2	complement(15893800..15897805)	1.65292	-3.0418	-1.60492	7.34773e-14	1.46868e-12	1.7132e-09	1.91922	1.86913	1.49918	1.32414	1.65292	0.710753	0.685859	0.795466	0.811288	0.750841	O-fucosyltransferase family protein
AT2G38140	RPS31	Chr2	15980848..15981612	418.219	-2.11065	-1.07769	1.37225e-17	4.11991e-16	3.19953e-13	426.636	393.286	353.847	499.107	418.219	283.302	288.656	277.679	253.272	275.727	plastid-specific ribosomal protein 4
AT2G38210	PDX1L4	Chr2	16006749..16007722	3.91398	-3.54557	-1.82602	1.45855e-13	2.79877e-12	3.40076e-09	3.80324	4.97194	2.15488	4.72587	3.91398	1.78818	1.46725	1.52549	1.35407	1.53375	putative PDX1-like protein 4
AT2G38230	PDX11	Chr2	16011233..16012515	144.043	-3.16105	-1.66041	1.65683e-38	2.68833e-36	3.86307e-34	140.898	148.643	120.01	166.622	144.043	73.7079	67.4187	59.1152	53.6005	63.4606	pyridoxine biosynthesis 1.1
AT2G38380	PER22	Chr2	16076289..16078781	88.7155	-2.44324	-1.2888	1.5409e-18	5.06753e-17	3.59277e-14	86.4974	90.1162	70.188	108.06	88.7155	37.6387	42.0867	61.9196	59.4582	50.2758	Peroxidase superfamily protein
AT2G39040	PER24	Chr2	complement(16299242..16301245)	4.68101	-4.70219	-2.23333	1.74698e-25	1.07383e-23	4.07326e-21	6.20478	4.1118	4.30375	4.10371	4.68101	1.00642	1.73231	1.10388	1.72639	1.39225	Peroxidase superfamily protein
AT2G39510	AT2G39510	Chr2	complement(16491143..16493343)	2.66565	-2.57842	-1.36649	7.45443e-08	6.34144e-07	0.00173808	2.6553	2.93425	2.52178	2.55128	2.66565	1.978	2.21223	0.887541	0.746721	1.45612	nodulin MtN21 /EamA-like transporter family protein
AT2G39530	AT2G39530	Chr2	complement(16498364..16499524)	12.4894	-2.50484	-1.32472	4.44207e-17	1.26524e-15	1.03571e-12	11.6367	11.671	10.813	15.8368	12.4894	5.20109	5.98576	8.1328	8.35184	6.91787	Uncharacterised protein family (UPF0497)
AT2G39710	AT2G39710	Chr2	complement(16561788..16563441)	5.42867	-2.49506	-1.31907	1.71487e-18	5.62288e-17	3.99838e-14	5.98593	5.62334	4.61901	5.48638	5.42867	3.08105	2.54661	2.65414	3.75908	3.01022	Eukaryotic aspartyl protease family protein
AT2G40080	ELF4	Chr2	complement(16734294..16734953)	21.5952	-2.44587	-1.29035	1.41558e-21	6.18567e-20	3.30057e-17	21.022	21.3134	17.0453	27.0003	21.5952	10.6534	11.3963	13.4052	13.7025	12.2894	Protein of unknown function (DUF1313)
AT2G40100	LHCB4.3	Chr2	16745628..16747424	37.2061	-2.06282	-1.04462	3.70139e-11	5.24589e-10	8.63016e-07	40.9786	39.9203	29.2796	38.6459	37.2061	32.5653	32.0498	19.4964	16.6984	25.2025	light harvesting complex photosystem II
AT2G40205	RPL41D_2	Chr2	complement(16792175..16792622)	124.866	-2.03837	-1.02741	6.60805e-26	4.14261e-24	1.54073e-21	131.616	118.495	107.288	142.065	124.866	89.0899	79.7417	94.4366	77.9192	85.2968	Ribosomal protein L41 family
AT2G40230	AT2G40230	Chr2	complement(16803080..16804823)	5.33687	-2.29184	-1.19651	2.54511e-19	9.16198e-18	5.93418e-15	5.59978	5.06869	4.91017	5.76883	5.33687	2.73711	3.75217	3.52404	3.06094	3.26856	HXXXD-type acyl-transferase family protein
AT2G41660	MIZ1	Chr2	17367492..17369206	12.548	-2.44635	-1.29063	2.46546e-20	9.76754e-19	5.74846e-16	12.7242	10.4881	11.2592	15.7204	12.548	5.41633	6.75407	7.99425	8.34935	7.1285	Protein of unknown function, DUF617
AT2G41800	AT2G41800	Chr2	complement(17436443..17438168)	6.80543	-3.05694	-1.61209	5.70191e-25	3.34639e-23	1.32946e-20	6.98597	7.4619	6.08446	6.68938	6.80543	2.14451	3.60076	3.27809	3.42411	3.11187	Protein of unknown function, DUF642
AT2G41850	ADPG2	Chr2	complement(17461655..17464242)	2.05206	-4.66091	-2.22061	8.13777e-14	1.61433e-12	1.8974e-09	1.69536	2.41861	2.40144	1.69283	2.05206	0.295226	1.20483	0.502282	0.503	0.626335	polygalacturonase abscission zone A. thaliana
AT2G41970	AT2G41970	Chr2	complement(17520273..17522793)	2.41395	-4.82536	-2.27064	9.91432e-19	3.32491e-17	2.31162e-14	2.73412	1.88983	2.40007	2.63179	2.41395	0.295058	0.688081	1.11984	0.682253	0.696307	Protein kinase superfamily protein
AT2G42310	AT2G42310	Chr2	17624993..17625940	83.6786	-2.22845	-1.15604	2.14269e-19	7.76401e-18	4.99591e-15	81.1349	77.03	72.0874	104.462	83.6786	51.3062	45.2247	65.6141	45.9762	52.0303	0
AT2G42350	ATL40	Chr2	17639001..17640300	3.80731	-2.31638	-1.21187	1.41026e-09	1.59182e-08	3.28815e-05	3.57483	3.37036	3.68107	4.603	3.80731	1.93521	1.67789	3.27298	2.22227	2.27709	RING/U-box superfamily protein
AT2G42570	TBL39	Chr2	complement(17717332..17720366)	8.34578	-2.28082	-1.18955	1.36159e-23	7.15387e-22	3.17469e-19	8.63989	8.20222	7.14713	9.39387	8.34578	4.55122	5.65763	4.88319	5.41975	5.12795	TRICHOME BIREFRINGENCE-LIKE 39
AT2G43150	AT2G43150	Chr2	17945662..17947155	411.833	-2.86275	-1.5174	2.86371e-24	1.57984e-22	6.67702e-20	491.416	495.582	292.263	368.072	411.833	184.515	229.166	182.414	207.059	200.788	Proline-rich extensin-like family protein
AT2G43510	ATTI1	Chr2	18066960..18067860	11.2855	-2.62414	-1.39185	1.01365e-18	3.39427e-17	2.36343e-14	11.5941	12.1211	9.15665	12.27	11.2855	7.54418	5.73261	5.67991	5.03416	5.99771	trypsin inhibitor protein 1
AT2G43550	ATTI6	Chr2	18073305..18073651	133.907	-2.3862	-1.25472	5.68204e-26	3.60304e-24	1.32483e-21	114.997	133.522	138.058	149.049	133.907	83.8591	77.1659	83.5466	68.6183	78.2975	Scorpion toxin-like knottin superfamily protein
AT2G43590	AT2G43590	Chr2	complement(18081304..18082776)	56.0167	-4.93507	-2.30307	1.23662e-30	1.12763e-28	2.88331e-26	42.4135	40.7884	55.4401	85.425	56.0167	13.4244	9.82549	23.0601	16.2383	15.6371	Chitinase family protein
AT2G43610	AT2G43610	Chr2	complement(18087812..18089371)	16.4895	-2.70167	-1.43385	7.73038e-23	3.79847e-21	1.80241e-18	17.641	16.2871	17.7886	14.2414	16.4895	5.85052	9.70337	9.18808	9.52605	8.567	Chitinase family protein
AT2G43880	AT2G43880	Chr2	18172889..18174705	1.33375	-5.99403	-2.58353	7.65615e-14	1.52343e-12	1.78511e-09	1.8926	1.08	1.07699	1.28542	1.33375	0.315245	0.413526	0.123771	0.383648	0.309048	Pectin lyase-like superfamily protein
AT2G44110	MLO15	Chr2	complement(18245357..18248459)	3.36687	-3.42816	-1.77743	5.98155e-15	1.35379e-13	1.39466e-10	3.45492	3.55308	3.12344	3.33604	3.36687	0.581799	1.22957	2.05582	1.59309	1.36507	Seven transmembrane MLO family protein
AT2G44380	AT2G44380	Chr2	complement(18323366..18324561)	9.08556	-2.51066	-1.32807	1.14053e-16	3.12646e-15	2.65926e-12	9.62974	8.48374	8.00233	10.2264	9.08556	3.99123	4.02493	6.66341	5.40864	5.02205	Cysteine/Histidine-rich C1 domain family protein
AT2G44650	AT2G44650	Chr2	complement(18419370..18421110)	143.825	-2.24604	-1.16738	2.50059e-22	1.16415e-20	5.83038e-18	155.122	139.754	113.421	167.004	143.825	89.6267	88.1907	91.0114	87.1522	88.9953	chloroplast chaperonin 10
AT2G44790	AT2G44790	Chr2	complement(18461863..18463533)	101.822	-2.04174	-1.0298	3.24001e-10	4.03712e-09	7.55442e-06	96.3971	86.6249	105.541	118.727	101.822	42.8297	60.4052	90.5081	84.0612	69.4511	uclacyanin 2
AT2G45220	PME17	Chr2	complement(18644061..18646606)	20.0515	-4.16728	-2.05911	1.8393e-24	1.03277e-22	4.28852e-20	21.4239	20.7012	19.0689	19.0121	20.0515	3.31057	5.00674	8.75107	9.73322	6.7004	Plant invertase/pectin methylesterase inhibitor superfamily
AT2G45430	AHL22	Chr2	18727504..18729272	7.03361	-2.29797	-1.20036	5.24964e-13	9.42587e-12	1.22401e-08	7.27202	6.3441	6.78658	7.73175	7.03361	2.95368	3.40151	5.53587	5.1123	4.25084	AT-hook motif nuclear-localized protein 22
AT2G45750	AT2G45750	Chr2	18842516..18845576	4.90551	-3.27953	-1.71349	9.91895e-23	4.80003e-21	2.3127e-18	6.38477	4.27044	4.18291	4.78391	4.90551	1.59276	2.32148	1.6676	2.7691	2.08773	S-adenosyl-L-methionine-dependent methyltransferases superfamily protein
AT2G46740	GULLO5	Chr2	complement(19205157..19207608)	11.699	-3.16022	-1.66003	1.67772e-40	3.13748e-38	3.91177e-36	10.0113	10.756	11.7045	14.3243	11.699	4.43052	5.66721	5.33101	5.24701	5.16894	D-arabinono-1,4-lactone oxidase family protein
AT2G46860	PPA3	Chr2	19253670..19255328	1.6188	-6.22701	-2.63854	1.72745e-11	2.55836e-10	4.02772e-07	1.9951	1.57033	1.02906	1.88069	1.6188	0.329453	0.230488	0.551891	0.320752	0.358146	pyrophosphorylase 3
AT2G47140	SDR3B	Chr2	complement(19350672..19352088)	5.8208	-3.33181	-1.7363	8.33449e-21	3.44414e-19	1.94327e-16	6.54555	4.6777	5.4902	6.56974	5.8208	2.28499	1.98116	3.0671	2.39576	2.43225	NAD(P)-binding Rossmann-fold superfamily protein
AT2G47360	AT2G47360	Chr2	19437648..19438920	5.39478	-3.17106	-1.66497	4.11509e-20	1.60721e-18	9.59473e-16	6.08442	5.31372	4.55055	5.63042	5.39478	1.5202	2.65885	2.54659	2.81208	2.38443	0
AT2G47460	MYB12	Chr2	19476326..19479597	2.29677	-2.37715	-1.24923	4.38081e-08	3.86685e-07	0.00102143	2.29754	2.57359	2.2805	2.03544	2.29677	0.814997	1.33041	1.74924	1.46792	1.34064	myb domain protein 12
AT2G47485	AT2G47485	Chr2	19485809..19486833	5.22625	-2.13407	-1.09361	2.14058e-07	1.69063e-06	0.00499097	4.9939	4.64957	5.48775	5.77379	5.22625	2.58028	2.42158	5.20534	3.36993	3.39428	0
AT2G47530	AT2G47530	Chr2	19504171..19505048	2.06651	-5.87339	-2.55419	5.39628e-09	5.59406e-08	0.00012582	2.10475	1.9217	3.25323	0.986356	2.06651	0.483802	0.376079	0.759798	0.314016	0.483424	Pollen Ole e 1 allergen and extensin family protein
AT2G47540	AT2G47540	Chr2	19505827..19506681	10.8382	-5.32481	-2.41273	6.69741e-30	5.77311e-28	1.56157e-25	11.1527	9.94409	9.66615	12.59	10.8382	1.25175	2.43259	3.93169	3.65607	2.81803	Pollen Ole e 1 allergen and extensin family protein
AT2G47550	PME20	Chr2	19508929..19511792	3.49643	-3.94836	-1.98125	2.91939e-21	1.24849e-19	6.80685e-17	4.04248	4.14445	2.98922	2.80956	3.49643	0.918716	1.10949	1.71764	1.18195	1.23195	Plant invertase/pectin methylesterase inhibitor superfamily
AT2G47890	COL13	Chr2	19607996..19610287	9.48171	-2.11968	-1.08385	1.44793e-16	3.92525e-15	3.376e-12	11.2862	9.82547	8.38026	8.43496	9.48171	5.71065	5.57154	6.43651	7.20506	6.23094	B-box type zinc finger protein with CCT domain
AT2G47910	CRR6	Chr2	19614564..19615769	38.145	-2.32281	-1.21587	1.88322e-35	2.43024e-33	4.39093e-31	37.8086	39.5175	32.997	42.2568	38.145	23.2674	22.8267	23.7446	21.8197	22.9146	chlororespiratory reduction 6
AT2G48080	AT2G48080	Chr2	complement(19664990..19667192)	6.16817	-4.18113	-2.06389	2.37389e-34	2.87828e-32	5.53497e-30	5.61612	7.02683	4.71887	7.31086	6.16817	1.99219	1.62604	2.37779	2.17232	2.04208	oxidoreductase, 2OG-Fe(II) oxygenase family protein
AT2G48130	AT2G48130	Chr2	complement(19682456..19686056)	5.43565	-2.08931	-1.06302	5.07795e-08	4.43256e-07	0.00118398	5.5245	4.69524	4.98158	6.54128	5.43565	2.12021	2.47219	5.16649	4.63991	3.5997	Bifunctional inhibitor/lipid-transfer protein/seed storage 2S albumin superfamily protein
AT3G01190	PER27	Chr3	complement(67032..68665)	76.9125	-4.48855	-2.16625	1.87934e-39	3.29138e-37	4.38187e-35	76.5272	66.6792	69.488	94.9555	76.9125	14.5829	19.164	31.879	29.3205	23.7366	Peroxidase superfamily protein
AT3G01260	AT3G01260	Chr3	complement(80003..82182)	9.56185	-3.53561	-1.82196	3.67888e-49	1.21167e-46	8.57769e-45	9.83124	9.72724	8.54861	10.1403	9.56185	3.41709	3.89582	4.05464	3.73344	3.77525	Galactose mutarotase-like superfamily protein
AT3G01440	PNSL3	Chr3	168408..169662	50.0721	-2.03695	-1.02641	1.17644e-15	2.88451e-14	2.743e-11	44.3105	44.4246	42.402	69.1514	50.0721	35.061	37.8363	32.47	31.338	34.1763	PsbQ-like 1
AT3G01513	AT3G01513	Chr3	complement(201887..202754)	2.23354	-3.15802	-1.65902	2.96256e-08	2.69032e-07	0.00069075	2.7158	1.85971	1.93443	2.42422	2.23354	0.817485	0.433271	1.40055	1.23002	0.970331	0
AT3G02230	RGP1	Chr3	415389..417723	123.595	-2.05273	-1.03754	1.12928e-19	4.23808e-18	2.63304e-15	133.156	123.764	113.582	123.877	123.595	81.632	88.2718	84.6483	81.8806	84.1082	reversibly glycosylated polypeptide 1
AT3G02850	SKOR	Chr3	complement(619678..623739)	3.89358	-3.00241	-1.58612	2.91351e-18	9.31775e-17	6.79315e-14	4.27933	3.55443	3.58576	4.15479	3.89358	0.910794	2.12399	1.93101	2.28335	1.81229	STELAR K+ outward rectifier
AT3G03500	AT3G03500	Chr3	832718..834600	2.29822	-3.21003	-1.68259	2.07221e-12	3.43557e-11	4.83156e-08	2.40048	1.73861	1.8989	3.1549	2.29822	0.795837	1.28882	1.01839	0.946998	1.01251	TatD related DNase
AT3G03700	AT3G03700	Chr3	916435..918490	1.97102	-2.03871	-1.02766	4.70562e-06	2.85115e-05	0.109716	1.60362	2.19622	2.04889	2.03534	1.97102	0.921528	1.20883	1.40703	1.79438	1.33294	Plasma-membrane choline transporter family protein
AT3G04060	AT3G04060	Chr3	complement(1053360..1055196)	2.55617	-2.56651	-1.35981	4.72217e-10	5.73181e-09	1.10102e-05	2.64817	2.21637	2.86083	2.49929	2.55617	1.18361	1.03508	1.77032	1.4816	1.36765	NAC domain containing protein 46
AT3G04290	LTL1	Chr3	complement(1133320..1136397)	99.8611	-2.23792	-1.16216	3.59615e-23	1.81178e-21	8.38477e-19	106.181	90.9237	81.5556	120.784	99.8611	64.466	58.931	62.9922	61.4076	61.9492	Li-tolerant lipase 1
AT3G04320	AT3G04320	Chr3	1143694..1144672	2.31354	-3.2169	-1.68567	2.41386e-10	3.07013e-09	5.62816e-06	2.54547	2.43402	2.05812	2.21653	2.31354	0.790688	1.07561	1.31074	0.833955	1.00275	Kunitz family trypsin and protease inhibitor protein
AT3G04400	RPL23A_2	Chr3	1167250..1168723	818.929	-2.25554	-1.17347	4.69607e-18	1.47409e-16	1.09494e-13	847.906	791.48	656.744	979.586	818.929	502.181	482.961	565.705	463.182	503.507	Ribosomal protein L14p/L23e family protein
AT3G04550	RAF2	Chr3	1225919..1227436	145.648	-2.33521	-1.22355	2.52133e-22	1.17133e-20	5.87874e-18	163.987	151.406	120.567	146.632	145.648	89.1114	91.8644	76.8808	90.2744	87.0328	0
AT3G04570	AHL19	Chr3	1230746..1232451	4.83792	-2.6465	-1.40409	3.83734e-15	8.8391e-14	8.94714e-11	4.57961	5.31677	3.78926	5.66606	4.83792	1.81497	2.11627	2.88995	3.31318	2.53359	AT-hook motif nuclear-localized protein 19
AT3G04790	RPI3	Chr3	1313297..1314288	580.19	-2.84455	-1.5082	2.03422e-27	1.46697e-25	4.74299e-23	579.416	551.79	456.417	733.138	580.19	311.675	288.049	290.984	240.45	282.79	Ribose 5-phosphate isomerase, type A protein
AT3G05890	RCI2B	Chr3	complement(1757440..1758807)	36.455	-2.08499	-1.06004	1.43572e-07	1.17211e-06	0.00334753	27.4969	21.7733	30.0387	66.5112	36.455	23.1545	23.4618	21.7638	27.8725	24.0632	Low temperature and salt responsive protein family
AT3G06145	AT3G06145	Chr3	complement(1859822..1860797)	14.2874	-2.95243	-1.5619	2.19416e-23	1.13128e-21	5.11591e-19	12.4215	14.2552	12.2147	18.2584	14.2874	7.99728	5.54871	7.75022	5.53389	6.70752	0
AT3G06460	AT3G06460	Chr3	1982659..1983767	3.94298	-3.29298	-1.7194	2.89083e-15	6.77196e-14	6.74025e-11	4.85857	3.2577	3.86084	3.79482	3.94298	1.16334	1.83122	1.70519	1.98207	1.67045	GNS1/SUR4 membrane protein family
AT3G06890	AT3G06890	Chr3	2176788..2177616	3.17867	-3.33271	-1.73669	1.31316e-10	1.73207e-09	3.06176e-06	2.27485	3.61622	2.93688	3.88673	3.17867	1.40063	1.1795	1.62938	1.06061	1.31753	0
AT3G07070	AT3G07070	Chr3	2237897..2240266	1.6058	-2.97349	-1.57216	9.12644e-11	1.22651e-09	2.12792e-06	1.98302	1.37408	1.5449	1.52119	1.6058	0.50873	0.90955	0.958736	0.660391	0.759352	Protein kinase superfamily protein
AT3G07195	AT3G07195	Chr3	2288732..2290515	2.65349	-2.02341	-1.01679	7.55418e-06	4.35016e-05	0.176133	3.01576	1.8484	3.13262	2.6172	2.65349	1.49767	1.5592	1.90405	2.29133	1.81306	RPM1-interacting protein 4 (RIN4) family protein
AT3G07425	AT3G07425	Chr3	2378219..2378805	1.29571	-3.33419	-1.73734	7.58283e-05	0.00034723	1	1.49161	0.785702	1.00116	1.90438	1.29571	0.769249	0.384408	0.460222	0.534951	0.537207	0
AT3G07720	AT3G07720	Chr3	2465235..2467270	44.5343	-3.96716	-1.98811	3.76171e-38	5.88721e-36	8.77081e-34	33.6524	38.2996	55.5002	50.6849	44.5343	12.9825	15.5057	19.1616	15.3168	15.7417	Galactose oxidase/kelch repeat superfamily protein
AT3G07900	AT3G07900	Chr3	2520701..2523115	1.38818	-3.26963	-1.70913	7.55308e-11	1.02379e-09	1.76108e-06	1.46863	1.16939	1.44749	1.4672	1.38818	0.294403	0.648412	0.753462	0.668797	0.591269	O-fucosyltransferase family protein
AT3G08700	UBC12	Chr3	2643144..2644775	1.16213	-5.82237	-2.54161	1.60475e-08	1.52666e-07	0.000374164	1.38711	1.05539	1.15269	1.05332	1.16213	0.369033	0.172119	0.154548	0.359286	0.263747	ubiquitin-conjugating enzyme 12
AT3G08920	STR10	Chr3	2712236..2713325	47.7199	-2.06958	-1.04934	9.0394e-27	6.11878e-25	2.10763e-22	49.4367	45.2062	40.5167	55.7201	47.7199	35.982	31.4877	31.7601	29.3223	32.138	Rhodanese/Cell cycle control phosphatase superfamily protein
AT3G09162	AT3G09162	Chr3	complement(2807214..2808327)	6.53333	-2.78366	-1.47699	4.4407e-19	1.54563e-17	1.03539e-14	7.3156	6.07215	5.42613	7.31946	6.53333	3.70597	3.03834	3.27382	3.1007	3.27971	0
AT3G09270	GSTU8	Chr3	complement(2848183..2849686)	32.7623	-2.33094	-1.22091	1.76888e-15	4.26135e-14	4.12433e-11	29.5377	27.8285	27.8612	45.8219	32.7623	14.7146	16.6593	25.3452	20.9806	19.4249	glutathione S-transferase TAU 8
AT3G09390	MT2A	Chr3	complement(2889406..2890574)	266.254	-2.00955	-1.00687	7.5178e-12	1.1593e-10	1.75285e-07	223.807	248.563	213.329	379.315	266.254	189.234	163.71	198.475	181.171	183.147	metallothionein 2A
AT3G09925	AT3G09925	Chr3	complement(3051609..3052850)	11.8985	-5.29236	-2.40391	3.98256e-31	3.80447e-29	9.28574e-27	10.331	12.0649	11.2804	13.9177	11.8985	1.61076	2.2359	4.25624	4.33126	3.10854	Pollen Ole e 1 allergen and extensin family protein
AT3G09940	MDAR3	Chr3	complement(3056375..3059244)	7.91834	-2.56571	-1.35936	1.05592e-21	4.67892e-20	2.46199e-17	7.94862	8.2031	7.43098	8.09064	7.91834	3.32051	4.10783	4.96039	4.77036	4.28977	monodehydroascorbate reductase
AT3G10185	AT3G10185	Chr3	3145526..3146283	4.81153	-12.1928	-3.60796	8.04907e-19	2.7284e-17	1.87672e-14	3.9932	4.55738	4.97753	5.71801	4.81153	0.637421	0.594591	0.800842	0.124117	0.539243	Gibberellin-regulated family protein
AT3G10710	PME24	Chr3	3352077..3354375	3.7743	-4.786	-2.25882	3.76955e-25	2.25427e-23	8.78908e-21	3.44037	3.96421	3.75238	3.94026	3.7743	0.633664	0.738859	1.7581	1.23385	1.09112	root hair specific 12
AT3G11120	RPL41D_4	Chr3	3481020..3481485	256.705	-2.05645	-1.04015	9.83419e-15	2.17011e-13	2.29294e-10	251.973	227.671	199.935	347.24	256.705	177.174	159.859	198.932	154.356	172.58	Ribosomal protein L41 family
AT3G11340	AT3G11340	Chr3	3556554..3558361	24.4106	-2.37309	-1.24677	2.38494e-16	6.32555e-15	5.56074e-12	24.3713	21.9495	23.5363	27.7852	24.4106	9.91841	11.5215	19.1292	16.5902	14.2898	UDP-Glycosyltransferase superfamily protein
AT3G11510	RPS14B	Chr3	complement(3623448..3624961)	521.89	-2.08161	-1.0577	2.10063e-15	5.02216e-14	4.89782e-11	566.007	508.745	411.249	601.558	521.89	344.514	344.659	383.869	318.853	347.974	Ribosomal protein S11 family protein
AT3G11550	CASP2	Chr3	3638178..3639348	10.76	-2.13023	-1.09101	7.81672e-12	1.20203e-10	1.82255e-07	10.2889	9.27049	11.9814	11.4992	10.76	5.89963	5.74513	7.46647	8.96287	7.01853	Uncharacterised protein family (UPF0497)
AT3G12700	AT3G12700	Chr3	4036945..4039185	16.1807	-2.07766	-1.05496	1.30586e-13	2.51453e-12	3.04475e-09	15.0894	15.4384	15.2684	18.9264	16.1807	8.6372	8.88157	13.2797	12.4812	10.8199	Eukaryotic aspartyl protease family protein
AT3G12900	AT3G12900	Chr3	4104463..4106341	2.54929	-7.40059	-2.88764	2.95052e-18	9.42246e-17	6.87944e-14	1.66477	1.68284	3.32023	3.52933	2.54929	0.364446	0.584304	0.429265	0.53223	0.477561	2-oxoglutarate (2OG) and Fe(II)-dependent oxygenase superfamily protein
AT3G13720	PRA1F3	Chr3	complement(4494979..4496800)	26.0643	-2.06247	-1.04437	6.57498e-11	9.0118e-10	1.53302e-06	23.1407	21.1787	25.4351	34.5026	26.0643	15.3301	12.5084	23.6493	18.4756	17.4909	PRA1 (Prenylated rab acceptor) family protein
AT3G14060	AT3G14060	Chr3	complement(4656782..4657723)	4.65934	-4.37001	-2.12764	5.72e-19	1.97224e-17	1.33367e-14	4.79042	3.18243	5.08004	5.58447	4.65934	1.16414	1.43725	1.7207	1.60008	1.48054	0
AT3G14280	AT3G14280	Chr3	complement(4761432..4762457)	5.92048	-3.20222	-1.67907	8.93794e-15	1.98424e-13	2.08397e-10	6.24999	4.8805	6.04799	6.50345	5.92048	1.81155	2.47964	3.87579	2.14712	2.57852	0
AT3G14530	GGPPS9	Chr3	complement(4879091..4880483)	1.14654	-4.58416	-2.19666	1.58123e-08	1.50596e-07	0.00036868	1.63277	0.698799	1.20843	1.04614	1.14654	0.293214	0.398872	0.511649	0.190313	0.348512	Terpenoid synthases superfamily protein
AT3G14680	CYP72A14	Chr3	4934330..4936644	8.54913	-2.05842	-1.04154	6.32436e-11	8.68714e-10	1.47459e-06	9.83792	8.59571	8.44484	7.31807	8.54913	4.1417	4.90975	7.73304	6.38449	5.79225	cytochrome P450, family 72, subfamily A, polypeptide 14
AT3G14850	TBL41	Chr3	4995426..4997785	2.13718	-2.17742	-1.12262	1.9276e-09	2.14722e-08	4.49439e-05	2.44436	1.88494	2.05871	2.16073	2.13718	1.26546	1.43865	1.05993	1.69405	1.36453	TRICHOME BIREFRINGENCE-LIKE 41
AT3G14940	PPC3	Chr3	5025184..5029886	91.2348	-4.83894	-2.27469	7.13694e-60	4.03823e-57	1.66405e-55	96.1598	94.2104	81.2549	93.3143	91.2348	21.5779	23.27	28.5224	31.6986	26.2672	phosphoenolpyruvate carboxylase 3
AT3G15300	VQ19	Chr3	complement(5147244..5148340)	2.09986	-2.02403	-1.01723	2.01463e-05	0.000105049	0.469732	2.33306	1.96199	2.06633	2.03805	2.09986	1.23486	1.43987	1.84697	1.2595	1.4453	VQ motif-containing protein
AT3G16080	RPL37C	Chr3	5454762..5455942	162.368	-2.09155	-1.06457	6.07522e-17	1.71216e-15	1.4165e-12	172.982	165.678	124.404	186.409	162.368	113.855	115.301	110.504	92.0126	107.918	Zinc-binding ribosomal protein family protein
AT3G16390	NSP3	Chr3	5562400..5564574	6.90548	-38.8051	-5.27817	2.74145e-63	2.24058e-60	6.39196e-59	8.27745	6.8624	5.35361	7.12845	6.90548	0.261767	0.218017	0.195761	0.291261	0.241702	nitrile specifier protein 3
AT3G16440	JAL32	Chr3	5585872..5587798	13.1007	-4.15519	-2.05491	2.11333e-33	2.4289e-31	4.92744e-29	14.3622	11.0065	10.9871	16.047	13.1007	2.43329	4.45852	5.82311	4.78639	4.37533	myrosinase-binding protein-like protein-300B
AT3G18170	AT3G18170	Chr3	6227341..6229721	6.3337	-3.69784	-1.88668	1.53578e-31	1.51973e-29	3.58083e-27	5.56653	6.3179	5.67362	7.77675	6.3337	1.85568	1.92333	2.96055	2.75302	2.37314	Glycosyltransferase family 61 protein
AT3G18450	PCR5	Chr3	complement(6331033..6332259)	2.71611	-4.15758	-2.05574	2.17241e-13	4.10083e-12	5.0652e-09	2.79374	2.41289	2.63534	3.02247	2.71611	0.650855	0.674581	1.28715	0.9857	0.899572	PLAC8 family protein
AT3G18560	AT3G18560	Chr3	6393747..6394842	7.9148	-2.09547	-1.06727	1.06497e-10	1.41667e-09	2.48308e-06	6.82122	6.52254	8.65587	9.65957	7.9148	4.3554	4.80393	6.4703	5.38641	5.25401	0
AT3G19390	RD21C	Chr3	6722825..6725110	9.98834	-2.6411	-1.40114	9.34477e-18	2.84429e-16	2.17883e-13	10.4218	10.2356	9.98614	9.30982	9.98834	3.05559	5.18593	6.32721	6.57781	5.28664	Granulin repeat cysteine protease family protein
AT3G19450	CAD4	Chr3	6744377..6747238	97.4665	-2.88702	-1.52958	8.29607e-39	1.38689e-36	1.93431e-34	95.6969	90.5624	83.4449	120.162	97.4665	45.1157	50.7385	46.0061	46.1758	47.009	GroES-like zinc-binding alcohol dehydrogenase family protein
AT3G20110	CYP705A20	Chr3	7021263..7023299	3.23786	-2.47667	-1.3084	6.44421e-12	1.00215e-10	1.50253e-07	3.45217	3.86112	2.06551	3.57266	3.23786	1.42173	1.77341	2.31933	1.77046	1.82124	cytochrome P450, family 705, subfamily A, polypeptide 20
AT3G20160	AT3G20160	Chr3	7038957..7040198	1.14062	-3.66362	-1.87327	1.53653e-07	1.2501e-06	0.00358256	1.30149	1.2997	0.743557	1.21772	1.14062	0.311628	0.423922	0.271891	0.707927	0.428842	Terpenoid synthases superfamily protein
AT3G20210	dVPE	Chr3	7052347..7054743	1.28764	-3.08348	-1.62456	8.87762e-08	7.47719e-07	0.00206991	1.26717	1.2709	1.67526	0.937245	1.28764	0.514879	0.986296	0.385049	0.465474	0.587925	delta vacuolar processing enzyme
AT3G20810	JMJ30	Chr3	7275645..7278420	18.1732	-3.26171	-1.70563	5.28283e-51	1.88026e-48	1.23174e-46	18.8982	18.8109	16.0483	18.9355	18.1732	7.10052	8.8337	6.57123	8.64123	7.78667	2-oxoglutarate (2OG) and Fe(II)-dependent oxygenase superfamily protein
AT3G21180	ACA9	Chr3	7425476..7432365	1.67167	-5.24224	-2.39018	2.80729e-23	1.4241e-21	6.54549e-19	2.03122	1.4682	1.66685	1.52039	1.67167	0.226966	0.321354	0.458285	0.757616	0.441055	autoinhibited Ca(2+)-ATPase 9
AT3G21340	AT3G21340	Chr3	complement(7511756..7516073)	1.14576	-2.99793	-1.58397	1.58188e-10	2.06675e-09	3.68831e-06	1.27416	1.04599	0.975241	1.28764	1.14576	0.47101	0.299565	0.470724	0.854607	0.523977	Leucine-rich repeat protein kinase family protein
AT3G21460	GRXS10	Chr3	complement(7557297..7557969)	1.11366	-3.75865	-1.91021	1.98056e-05	0.000103444	0.461788	1.00077	1.25638	1.12272	1.07478	1.11366	0.575099	0.55881	0.200706	0.279955	0.403643	Glutaredoxin family protein
AT3G21510	AHP1	Chr3	complement(7577712..7579789)	9.86818	-2.38131	-1.25176	2.65283e-18	8.53352e-17	6.18533e-14	9.60831	9.41457	9.05562	11.3942	9.86818	4.44411	5.39125	7.42585	5.81268	5.76847	histidine-containing phosphotransmitter 1
AT3G22240	AT3G22240	Chr3	complement(7863606..7864895)	72.6483	-2.9865	-1.57846	1.33422e-19	4.96496e-18	3.11086e-15	65.9419	57.3105	63.6755	103.665	72.6483	24.307	24.103	44.8076	40.9586	33.544	0
AT3G22540	AT3G22540	Chr3	complement(7984076..7984833)	2.22793	-2.67434	-1.41918	1.44918e-06	9.72464e-06	0.0337891	2.13251	2.12958	1.43985	3.20978	2.22793	1.02122	1.09152	1.3365	1.24281	1.17301	Protein of unknown function (DUF1677)
AT3G22570	AT3G22570	Chr3	complement(7999707..8001263)	5.24902	-2.85999	-1.51601	3.95252e-08	3.50883e-07	0.00092157	4.74031	4.28296	5.41641	6.55642	5.24902	1.32419	1.43373	3.76309	3.59139	2.5281	Bifunctional inhibitor/lipid-transfer protein/seed storage 2S albumin superfamily protein
AT3G22840	ELIP1	Chr3	complement(8084405..8085669)	14.3312	-7.60599	-2.92714	3.88117e-59	2.08892e-56	9.04934e-55	18.2859	13.8882	10.2205	14.9304	14.3312	3.1786	3.12491	1.95761	2.24514	2.62657	Chlorophyll A-B binding family protein
AT3G23175	AT3G23175	Chr3	complement(8273772..8275565)	9.21863	-2.8842	-1.52817	6.89153e-21	2.86394e-19	1.60683e-16	10.968	7.35258	7.89768	10.6563	9.21863	3.62055	3.80539	5.65928	4.6668	4.438	HR-like lesion-inducing protein-related
AT3G23190	AT3G23190	Chr3	8279271..8280912	10.7811	-3.20065	-1.67837	5.44301e-20	2.09984e-18	1.26909e-15	8.96771	9.37587	10.9438	13.8372	10.7811	3.42355	3.92187	6.72861	4.6196	4.67341	HR-like lesion-inducing protein-related
AT3G24210	AT3G24210	Chr3	complement(8753385..8756151)	1.56934	-4.28526	-2.09938	8.59398e-19	2.90864e-17	2.00377e-14	1.58697	1.44281	1.77699	1.47061	1.56934	0.360662	0.480612	0.620354	0.551785	0.503353	Ankyrin repeat family protein
AT3G24300	AMT1-3	Chr3	complement(8805519..8807460)	31.5741	-3.31832	-1.73045	1.70322e-31	1.67044e-29	3.97122e-27	30.9708	29.6468	29.0079	36.6709	31.5741	9.20105	10.9996	16.5192	16.1374	13.2143	ammonium transporter 1;3
AT3G24420	AT3G24420	Chr3	complement(8862813..8865239)	3.01121	-3.19879	-1.67753	8.64179e-12	1.32338e-10	2.01492e-07	2.37283	2.34353	3.18526	4.14323	3.01121	0.786671	1.17206	1.55575	1.70198	1.30412	alpha/beta-Hydrolases superfamily protein
AT3G24670	AT3G24670	Chr3	complement(9005939..9008801)	10.4089	-2.06763	-1.04798	4.34731e-16	1.1129e-14	1.01362e-11	11.4867	9.77175	10.1971	10.1801	10.4089	5.92701	6.15359	8.03311	7.90474	7.00461	Pectin lyase-like superfamily protein
AT3G24830	RPL13AB	Chr3	9064525..9066180	450.481	-2.11336	-1.07954	5.81591e-16	1.4701e-14	1.35604e-11	493.627	448.069	362.208	498.023	450.481	295.224	280.692	330.987	277.124	296.007	Ribosomal protein L13 family protein
AT3G25190	AT3G25190	Chr3	9174398..9175866	21.7217	-2.25451	-1.17281	7.73656e-18	2.38107e-16	1.80386e-13	23.3319	21.2726	21.5035	20.779	21.7217	9.62224	13.8031	14.7138	15.7162	13.4638	Vacuolar iron transporter (VIT) family protein
AT3G25250	OXI1	Chr3	9195334..9197126	3.05392	-3.80143	-1.92654	3.0583e-17	8.85663e-16	7.13073e-13	2.81471	2.01921	3.80927	3.57247	3.05392	0.885768	1.30224	1.29027	1.01235	1.12266	AGC (cAMP-dependent, cGMP-dependent and protein kinase C) kinase family protein
AT3G25640	AT3G25640	Chr3	9333662..9334889	2.12225	-2.99239	-1.5813	5.57994e-08	4.83632e-07	0.00130102	1.6454	1.5649	2.11937	3.15934	2.12225	0.840482	0.612507	1.37495	1.074	0.975484	Protein of unknown function, DUF617
AT3G25670	AT3G25670	Chr3	complement(9344313..9346424)	2.26564	-2.26213	-1.17768	4.46152e-07	3.30488e-06	0.0104025	1.48402	1.9977	2.60875	2.97207	2.26564	1.45778	1.6573	1.48812	0.993497	1.39917	Leucine-rich repeat (LRR) family protein
AT3G25790	AT3G25790	Chr3	9413052..9415240	2.07945	-2.72659	-1.4471	2.40922e-09	2.64895e-08	5.61735e-05	1.83576	2.42103	1.83062	2.2304	2.07945	0.664215	0.820039	1.55447	1.17922	1.05449	myb-like transcription factor family protein
AT3G25870	AT3G25870	Chr3	complement(9463305..9464676)	3.13983	-2.1809	-1.12492	2.18625e-08	2.02876e-07	0.000509746	3.68177	2.46515	2.38646	4.02594	3.13983	2.39785	1.86395	2.1167	1.69367	2.01804	0
AT3G26650	GAPA1	Chr3	9794862..9797045	1222.89	-2.12602	-1.08815	1.83854e-16	4.92965e-15	4.28674e-12	1180.89	1166.84	1018.71	1525.14	1222.89	857.405	773.409	819.048	743.279	798.285	glyceraldehyde 3-phosphate dehydrogenase A subunit
AT3G27650	LBD25	Chr3	10238514..10240648	1.09063	-3.85326	-1.94608	1.94105e-06	1.2748e-05	0.0452576	0.741612	0.846393	1.26058	1.51393	1.09063	0.322858	0.225873	0.608447	0.377196	0.383594	LOB domain-containing protein 25
AT3G27750	AT3G27750	Chr3	10284808..10285874	19.5868	-2.72892	-1.44833	3.33654e-38	5.2591e-36	7.77947e-34	19.8205	19.0909	15.8939	23.5419	19.5868	10.0358	10.3624	9.11473	10.6536	10.0416	0
AT3G27950	AT3G27950	Chr3	10377957..10379907	1.25217	-5.60446	-2.48658	1.69731e-11	2.5205e-10	3.95746e-07	1.39177	1.13458	0.929384	1.55293	1.25217	0.238033	0.610608	0.199373	0.231746	0.31994	GDSL-like Lipase/Acylhydrolase superfamily protein
AT3G28345	ABCB15	Chr3	complement(10593690..10599042)	23.9734	-3.23839	-1.69528	7.33492e-31	6.80082e-29	1.71021e-26	23.4878	23.3281	24.2455	24.8322	23.9734	7.56478	8.2504	11.9043	13.5843	10.3259	ABC transporter family protein
AT3G28550	AT3G28550	Chr3	complement(10700562..10704018)	63.5894	-4.44574	-2.15242	1.43227e-45	3.80794e-43	3.33948e-41	80.191	75.9117	48.1335	50.1215	63.5894	16.6819	22.2362	18.5011	22.5997	20.0047	Proline-rich extensin-like family protein
AT3G29034	AT3G29034	Chr3	complement(11030035..11030906)	6.69911	-2.13419	-1.09369	2.38226e-09	2.62322e-08	5.55448e-05	6.87422	5.46537	6.16178	8.29504	6.69911	3.84675	4.05406	5.80886	3.81717	4.38171	0
AT3G29250	SDR4	Chr3	complement(11193389..11195171)	10.9131	-2.51563	-1.33092	9.65748e-19	3.25361e-17	2.25174e-14	12.2294	9.18514	9.63961	12.5983	10.9131	4.34927	5.22193	7.34889	7.16912	6.0223	NAD(P)-binding Rossmann-fold superfamily protein
AT3G29590	5MAT	Chr3	complement(11398592..11400332)	5.55936	-3.80854	-1.92924	2.82519e-11	4.06942e-10	6.58722e-07	8.27875	7.81482	2.55576	3.58812	5.55936	3.26055	1.94412	1.66807	1.22648	2.02481	HXXXD-type acyl-transferase family protein
AT3G29780	RALFL27	Chr3	11671637..11672239	4.70917	-3.56344	-1.83327	1.49228e-09	1.67926e-08	3.47941e-05	4.57948	3.18689	5.29065	5.77964	4.70917	0.855814	1.12262	2.68807	2.60378	1.81757	ralf-like 27
AT3G32980	PER32	Chr3	complement(13526071..13530098)	237.435	-2.27544	-1.18614	1.93141e-14	4.08632e-13	4.50327e-10	247.773	225.815	197.165	278.988	237.435	107.372	122.122	180.918	167.991	144.601	Peroxidase superfamily protein
AT3G43980	RPS29C_1	Chr3	complement(15778275..15779360)	87.203	-2.23024	-1.1572	9.71446e-19	3.26782e-17	2.26502e-14	90.3872	84.4746	62.5285	111.422	87.203	52.7479	50.1439	62.7303	50.8095	54.1079	Ribosomal protein S14p/S29e family protein
AT3G44010	RPS29C_2	Chr3	complement(15799481..15801227)	285.214	-2.39633	-1.26083	3.338e-19	1.17855e-17	7.78287e-15	292.43	267.127	212.583	368.718	285.214	167.562	151.161	188.942	150.347	164.503	Ribosomal protein S14p/S29e family protein
AT3G44020	AT3G44020	Chr3	15801372..15802855	17.0154	-2.01527	-1.01098	3.68219e-11	5.2254e-10	8.5854e-07	15.8071	13.7264	14.4564	24.0718	17.0154	13.0001	13.6233	10.5958	9.85305	11.7681	thylakoid lumenal P17.1 protein
AT3G44190	AT3G44190	Chr3	complement(15901714..15903628)	25.919	-2.10277	-1.07229	7.16062e-23	3.53498e-21	1.66957e-18	23.8299	24.0485	24.9762	30.8213	25.919	16.4019	15.1031	18.6708	18.398	17.1435	FAD/NAD(P)-binding oxidoreductase family protein
AT3G44300	NIT2	Chr3	15983199..15985535	13.8033	-2.05124	-1.03649	4.31994e-09	4.56116e-08	0.000100724	10.6183	12.6694	15.8611	16.0644	13.8033	6.68183	8.13409	13.7275	9.00111	9.38614	nitrilase 2
AT3G44450	AT3G44450	Chr3	complement(16073765..16074929)	8.89618	-2.00859	-1.00618	1.13379e-08	1.11098e-07	0.000264353	9.30786	10.425	6.99019	8.86168	8.89618	8.58247	6.9728	4.98561	4.20485	6.18643	0
AT3G44970	AT3G44970	Chr3	16432286..16435124	18.5634	-2.00828	-1.00596	1.54015e-12	2.60234e-11	3.59102e-08	17.0639	16.8173	15.162	25.2103	18.5634	16.7425	12.9241	10.9775	10.6616	12.8264	Cytochrome P450 superfamily protein
AT3G45700	NPF2.4	Chr3	16778713..16781268	4.09452	-3.15112	-1.65587	1.83413e-15	4.4089e-14	4.27645e-11	4.46885	3.52159	4.50939	3.87825	4.09452	0.883192	2.05962	1.9205	2.41424	1.81939	Major facilitator superfamily protein
AT3G45840	AT3G45840	Chr3	complement(16847904..16849944)	1.02691	-2.80152	-1.48621	6.57743e-08	5.64763e-07	0.00153359	1.30429	0.86833	0.767737	1.16729	1.02691	0.520497	0.606906	0.544951	0.4054	0.519439	Cysteine/Histidine-rich C1 domain family protein
AT3G46270	AT3G46270	Chr3	complement(17000328..17004344)	1.26233	-3.39199	-1.76213	3.11178e-11	4.46183e-10	7.25542e-07	1.16627	1.33104	1.41337	1.13865	1.26233	0.43439	0.361788	0.617227	0.604167	0.504393	receptor protein kinase-related
AT3G46320	AT3G46320	Chr3	complement(17019785..17020428)	64.6275	-2.08198	-1.05796	4.9224e-27	3.41581e-25	1.14771e-22	62.1227	60.5155	54.4921	81.3795	64.6275	42.3703	42.5133	46.4583	41.4462	43.197	Histone superfamily protein
AT3G46700	UGT76E3	Chr3	complement(17200167..17202074)	2.41126	-2.4202	-1.27513	1.52643e-10	1.99903e-09	3.55902e-06	2.13116	2.26452	2.70229	2.54706	2.41126	1.3373	1.06689	1.69489	1.3705	1.36739	UDP-Glycosyltransferase superfamily protein
AT3G46720	UGT76E5	Chr3	complement(17210619..17212541)	1.10012	-2.20577	-1.14128	7.79347e-06	4.47861e-05	0.181713	1.2756	1.16466	0.999456	0.960737	1.10012	0.628315	0.732622	0.840566	0.577735	0.694809	UDP-Glycosyltransferase superfamily protein
AT3G46900	COPT2	Chr3	17268700..17269510	21.1487	-5.45924	-2.4487	2.92566e-66	3.07431e-63	6.82146e-62	20.845	19.2407	22.0497	22.4596	21.1487	6.68136	4.63723	5.66284	4.49147	5.36823	copper transporter 2
AT3G46970	PHS2	Chr3	complement(17301394..17306633)	92.8107	-2.08731	-1.06165	6.29959e-14	1.26606e-12	1.46881e-09	113.082	101.908	76.4016	79.8508	92.8107	60.5771	62.4662	54.8743	70.6139	62.1329	alpha-glucan phosphorylase 2
AT3G47340	ASN1	Chr3	complement(17437840..17441431)	3.71644	-2.17467	-1.1208	4.63423e-08	4.0775e-07	0.00108052	4.07153	5.09466	2.87389	2.82569	3.71644	1.99676	1.88998	3.51707	2.10411	2.37698	glutamine-dependent asparagine synthase 1
AT3G47400	PME33	Chr3	17465510..17468118	2.36522	-2.04212	-1.03007	6.51994e-09	6.66399e-08	0.000152019	2.7774	1.98113	2.36048	2.34186	2.36522	1.60209	1.33936	1.70901	1.76579	1.60406	Plant invertase/pectin methylesterase inhibitor superfamily
AT3G47780	ABCA7	Chr3	17624340..17629285	5.22636	-2.43665	-1.2849	6.65635e-29	5.26246e-27	1.55199e-24	5.91202	4.84963	4.9129	5.2309	5.22636	2.73285	3.11775	3.08767	3.0435	2.99544	ABC2 homolog 6
AT3G48340	CEP2	Chr3	17897506..17899351	6.00782	-3.48521	-1.80125	2.69079e-27	1.92161e-25	6.27385e-23	6.28786	5.8277	6.31235	5.60336	6.00782	1.65713	2.59202	2.28511	3.06933	2.4009	Cysteine proteinases superfamily protein
AT3G48920	AT3G48920	Chr3	18139172..18140772	2.75643	-2.69211	-1.42874	4.14089e-07	3.08602e-06	0.00965489	1.8263	2.33698	3.24228	3.62015	2.75643	1.32512	1.60691	0.610447	2.16741	1.42747	myb domain protein 45
AT3G48940	AT3G48940	Chr3	complement(18142618..18144311)	1.66285	-4.46632	-2.15909	2.44264e-08	2.25436e-07	0.000569525	1.38945	1.75269	1.36733	2.14192	1.66285	0.14008	0.816676	0.879969	0.272761	0.527372	Remorin family protein
AT3G49190	AT3G49190	Chr3	complement(18231845..18234391)	2.04217	-4.7672	-2.25314	3.27468e-19	1.15823e-17	7.63525e-15	2.10597	1.95842	1.8959	2.2084	2.04217	0.298816	0.871058	0.547497	0.690944	0.602079	O-acyltransferase (WSD1-like) family protein
AT3G49760	AT3G49760	Chr3	complement(18455231..18456125)	1.3387	-2.98347	-1.57699	6.40767e-05	0.000298876	1	1.65558	0.944744	0.844233	1.91026	1.3387	0.360374	0.67232	1.13192	0.350856	0.628866	basic leucine-zipper 5
AT3G49845	AT3G49845	Chr3	18487130..18488381	6.5493	-4.23732	-2.08315	6.54312e-29	5.19378e-27	1.52559e-24	7.34168	6.48459	5.88874	6.48221	6.5493	1.5286	2.06754	2.36862	2.61928	2.14601	0
AT3G49960	PER35	Chr3	complement(18524084..18525792)	11.3692	-3.92774	-1.9737	3.59664e-26	2.32748e-24	8.38593e-22	13.0281	11.083	10.0074	11.3585	11.3692	2.94679	2.25486	5.7366	5.0655	4.00094	Peroxidase superfamily protein
AT3G50300	AT3G50300	Chr3	18643860..18645510	3.39304	-2.11408	-1.08003	8.47046e-09	8.50012e-08	0.000197497	3.18198	4.28337	3.00018	3.10663	3.39304	1.79729	2.09566	2.82259	2.20629	2.23046	HXXXD-type acyl-transferase family protein
AT3G50640	AT3G50640	Chr3	complement(18803665..18804731)	4.3715	-2.89616	-1.53414	4.55681e-11	6.36828e-10	1.06247e-06	4.93679	4.58792	3.69223	4.26905	4.3715	1.21584	2.04776	3.1824	1.97288	2.10472	0
AT3G50970	XERO2	Chr3	18940643..18941611	15.1809	-4.57812	-2.19476	5.81444e-37	8.27789e-35	1.3557e-32	15.0134	12.5337	13.4292	19.7475	15.1809	3.46167	3.88111	6.48194	4.53687	4.5904	dehydrin family protein
AT3G51240	F3H	Chr3	19025192..19026872	42.1158	-5.3434	-2.41776	4.66587e-65	4.4766e-62	1.08789e-60	44.8864	45.927	29.1168	48.5329	42.1158	14.1162	10.3247	10.1665	9.07898	10.9216	flavanone 3-hydroxylase
AT3G51330	AT3G51330	Chr3	complement(19053272..19056447)	15.3933	-2.84194	-1.50688	3.7893e-15	8.73757e-14	8.83514e-11	15.7588	14.6785	14.9997	16.1362	15.3933	4.30424	5.31596	10.9104	9.5666	7.52429	Eukaryotic aspartyl protease family protein
AT3G51340	AT3G51340	Chr3	complement(19056766..19060087)	1.19643	-2.31788	-1.2128	3.08451e-07	2.36504e-06	0.00719184	1.20379	0.893013	1.4255	1.26343	1.19643	0.66294	0.739387	0.724264	0.729617	0.714052	Eukaryotic aspartyl protease family protein
AT3G51350	AT3G51350	Chr3	complement(19060261..19063538)	5.15676	-2.58931	-1.37257	8.11615e-17	2.26135e-15	1.89236e-12	5.64204	5.52453	4.51539	4.94508	5.15676	1.90359	2.7924	3.69673	2.72018	2.77822	Eukaryotic aspartyl protease family protein
AT3G51540	AT3G51540	Chr3	19115184..19117461	1.02352	-4.72747	-2.24107	1.38051e-09	1.56304e-08	3.2188e-05	0.760425	0.950516	1.53465	0.848478	1.02352	0.208087	0.202193	0.326795	0.438947	0.294006	0
AT3G52561	AT3G52561	Chr3	complement(19497034..19497650)	1.26619	-6.30164	-2.65573	2.12499e-06	1.38284e-05	0.0495463	1.74656	1.495	0.544274	1.27891	1.26619	0.627296	0	0.218923	0.203576	0.262449	0
AT3G52740	AT3G52740	Chr3	complement(19546227..19547171)	6.91748	-3.06652	-1.6166	1.40298e-16	3.80806e-15	3.27118e-12	7.19846	7.07672	4.97507	8.41969	6.91748	2.73045	3.02455	4.43104	2.3925	3.14464	0
AT3G52930	FBA8	Chr3	complement(19626748..19629204)	389.419	-2.528	-1.338	3.31626e-25	1.994e-23	7.7322e-21	394.942	393.261	351.07	418.404	389.419	198.954	209.956	234.232	215.659	214.7	Aldolase superfamily protein
AT3G53010	AT3G53010	Chr3	complement(19656488..19658124)	1.19928	-2.81841	-1.49488	2.08954e-05	0.00010857	0.487197	1.50913	1.33961	1.18442	0.763983	1.19928	0.321197	0.936297	0.448383	0.677545	0.595855	Domain of unknown function (DUF303)
AT3G53460	CP29A	Chr3	complement(19818975..19821519)	649.749	-2.26311	-1.17831	3.13776e-19	1.1132e-17	7.31601e-15	721.352	705.03	567.85	604.763	649.749	382.967	429.976	395.619	397.054	401.404	chloroplast RNA-binding protein 29
AT3G53480	ABCG37	Chr3	19825267..19831880	27.7159	-2.83496	-1.50333	6.67734e-29	5.26246e-27	1.55689e-24	26.5356	27.3169	28.1161	28.895	27.7159	10.0586	13.397	15.7607	15.4463	13.6656	pleiotropic drug resistance 9
AT3G54580	AT3G54580	Chr3	complement(20200573..20203919)	52.346	-5.36326	-2.42311	2.25492e-62	1.50786e-59	5.25757e-58	63.5889	61.8709	43.57	40.3541	52.346	11.8722	12.6071	14.7505	15.3114	13.6353	Proline-rich extensin-like family protein
AT3G54590	EXT2	Chr3	20206128..20208783	26.7233	-5.17235	-2.37082	1.34923e-60	8.27038e-58	3.14585e-56	33.2449	30.996	20.4196	22.2326	26.7233	6.89758	6.17359	7.32336	8.37061	7.19128	hydroxyproline-rich glycoprotein
AT3G54770	ARP1_2	Chr3	complement(20273672..20276016)	4.89813	-3.70812	-1.89069	4.32798e-31	4.08144e-29	1.00911e-26	5.20933	5.35503	4.37502	4.65313	4.89813	1.6631	2.02171	1.70419	1.96368	1.83817	RNA-binding (RRM/RBD/RNP motifs) family protein
AT3G54990	SMZ	Chr3	complement(20373718..20376522)	15.9158	-2.05057	-1.03603	3.92272e-20	1.54026e-18	9.14622e-16	16.3353	15.8468	13.0787	18.4022	15.9158	10.7712	11.0158	10.7103	10.9554	10.8632	Integrase-type DNA-binding superfamily protein
AT3G55120	CHI1	Chr3	complement(20430059..20431597)	32.2267	-2.21423	-1.14681	2.19134e-20	8.72857e-19	5.10932e-16	34.0394	34.2172	22.2721	38.378	32.2267	20.9996	19.548	21.0751	19.2024	20.2063	Chalcone-flavanone isomerase family protein
AT3G55150	AT3G55150	Chr3	complement(20440491..20442650)	2.67924	-2.16905	-1.11706	1.02035e-08	1.00833e-07	0.000237905	2.86869	2.27757	2.5264	3.04431	2.67924	1.16471	1.39289	1.96985	2.32604	1.71337	exocyst subunit exo70 family protein H1
AT3G57020	SSL9	Chr3	complement(21098315..21100519)	24.7964	-2.67725	-1.42075	4.97323e-29	3.97625e-27	1.15956e-24	23.1701	22.8743	21.3592	31.7819	24.7964	13.627	11.1668	14.3114	12.2813	12.8466	Calcium-dependent phosphotriesterase superfamily protein
AT3G58060	MTPC3	Chr3	complement(21497633..21499943)	1.6224	-6.56026	-2.71375	3.66948e-15	8.50571e-14	8.55575e-11	2.16126	0.956443	1.6494	1.72252	1.6224	0.506931	0.246286	0.353832	0.246771	0.338455	Cation efflux family protein
AT3G58070	GIS	Chr3	complement(21506572..21507739)	1.18081	-2.73169	-1.44979	6.22044e-06	3.66044e-05	0.145036	1.26861	1.18461	0.862544	1.40747	1.18081	0.7732	0.708368	0.52041	0.430159	0.608034	C2H2 and C2HC zinc fingers superfamily protein
AT3G58540	AT3G58540	Chr3	21648561..21649390	1.6282	-5.5514	-2.47285	3.77815e-07	2.8445e-06	0.00880913	1.60362	1.52516	1.16603	2.218	1.6282	0.63995	0.447713	0.268006	0.249219	0.401222	0
AT3G58810	MTPA2	Chr3	21749966..21752141	7.89461	-4.01277	-2.0046	1.0091e-26	6.80971e-25	2.35281e-22	7.42852	6.60583	8.02504	9.51906	7.89461	1.48224	2.52332	4.15903	2.77073	2.73383	metal tolerance protein A2
AT3G59370	AT3G59370	Chr3	complement(21941765..21942571)	10.7703	-2.36514	-1.24192	6.42771e-10	7.63403e-09	1.49868e-05	13.7519	9.26863	10.1231	9.93757	10.7703	4.25207	5.32073	7.16637	8.58243	6.3304	Vacuolar calcium-binding protein-related
AT3G59540	RPL38A_2	Chr3	complement(21995610..21996840)	303.48	-2.16589	-1.11496	1.14507e-17	3.45668e-16	2.66985e-13	312.875	301.012	227.594	372.439	303.48	202.628	189.493	212.261	172.26	194.161	Ribosomal L38e protein family
AT3G59930	AT3G59930	Chr3	complement(22139492..22140320)	37.3982	-3.67973	-1.8796	3.60415e-46	9.81885e-44	8.40343e-42	42.9886	37.6824	29.4309	39.491	37.3982	11.0815	15.0222	14.9979	15.6131	14.1787	0
AT3G59980	AT3G59980	Chr3	complement(22154244..22155641)	53.7848	-2.05206	-1.03708	1.18673e-24	6.7668e-23	2.76698e-20	55.3922	53.4222	44.3667	61.958	53.7848	39.6249	41.1546	35.4616	29.9876	36.5572	Nucleic acid-binding, OB-fold-like protein
AT3G60140	BGLU30	Chr3	22216540..22220824	7.98779	-3.87498	-1.95419	2.62301e-39	4.45246e-37	6.11581e-35	7.3265	8.1312	9.31228	7.18118	7.98779	2.84549	3.70442	2.77671	2.2862	2.9032	Glycosyl hydrolase superfamily protein
AT3G60280	UCC3	Chr3	complement(22279485..22280691)	2.00822	-5.32332	-2.41233	1.12252e-13	2.18243e-12	2.61726e-09	2.18636	2.21801	1.96827	1.66023	2.00822	0.407168	0.203469	0.791695	0.622935	0.506317	uclacyanin 3
AT3G60330	AHA7	Chr3	22298373..22303718	4.41447	-3.13262	-1.64737	1.41477e-31	1.4063e-29	3.29869e-27	4.18141	4.01399	4.57888	4.88361	4.41447	1.77783	1.59291	2.40996	2.0406	1.95532	H(+)-ATPase 7
AT3G60750	TKL-1	Chr3	22453668..22457458	914.456	-2.18066	-1.12477	3.80604e-18	1.20672e-16	8.87416e-14	992.155	942.689	744.504	978.476	914.456	628.438	632.251	516.337	560.906	584.483	Transketolase
AT3G61270	AT3G61270	Chr3	22678034..22680509	2.57685	-2.69276	-1.42908	1.69586e-13	3.22887e-12	3.95408e-09	3.09446	2.34243	2.55838	2.31213	2.57685	0.907271	1.33999	1.61482	1.47218	1.33357	Arabidopsis thaliana protein of unknown function (DUF821)
AT3G61410	AT3G61410	Chr3	22720921..22722696	1.32999	-2.32733	-1.21867	3.98353e-06	2.45133e-05	0.0928801	1.32149	1.20656	1.3727	1.41922	1.32999	0.717213	0.639507	1.14845	0.657195	0.790591	0
AT3G61920	AT3G61920	Chr3	complement(22932454..22933362)	6.80763	-3.35303	-1.74546	1.46805e-14	3.15437e-13	3.4229e-10	8.52087	6.34223	3.32492	9.0425	6.80763	3.05149	2.31688	3.19485	2.62544	2.79716	0
AT3G61990	AT3G61990	Chr3	complement(22957054..22959018)	14.334	-2.11482	-1.08053	6.87283e-20	2.62392e-18	1.60247e-15	12.9294	13.8918	12.61	17.9049	14.334	8.75637	9.24339	9.11351	10.6438	9.43926	S-adenosyl-L-methionine-dependent methyltransferases superfamily protein
AT3G62270	BOR2	Chr3	complement(23042212..23046153)	21.183	-3.00751	-1.58857	5.62171e-61	3.54441e-58	1.31076e-56	21.5215	20.4164	20.5329	22.261	21.183	9.05899	10.3077	9.7366	10.2045	9.82694	HCO3- transporter family
AT3G62280	AT3G62280	Chr3	complement(23049324..23051309)	1.8429	-5.18958	-2.37562	3.76206e-15	8.70202e-14	8.77161e-11	2.1953	2.30503	0.985122	1.88612	1.8429	0.420515	0.490325	0.484299	0.573171	0.492077	GDSL-like Lipase/Acylhydrolase superfamily protein
AT3G62410	CP12-2	Chr3	23090944..23091580	280.921	-2.98956	-1.57993	8.3872e-31	7.74395e-29	1.95556e-26	242.34	263.426	255.685	362.232	280.921	156.761	135.79	119.172	111.409	130.783	CP12 domain-containing protein 2
AT3G62680	PRP3	Chr3	23182722..23184042	22.2869	-5.20035	-2.37861	2.14023e-48	6.55951e-46	4.99016e-44	26.3119	23.2303	20.9714	18.6339	22.2869	4.01518	5.23615	7.96513	6.68666	5.97578	proline-rich protein 3
AT3G63160	AT3G63160	Chr3	complement(23333399..23334034)	774.846	-4.02129	-2.00766	6.4631e-52	2.37702e-49	1.50694e-47	760.039	773.029	658.434	907.882	774.846	306.915	279.339	248.169	238.573	268.249	0
AT4G00080	AT4G00080	Chr4	32748..33756	8.07432	-3.39035	-1.76144	4.92337e-24	2.70933e-22	1.14793e-19	9.21166	7.31349	7.82131	7.95081	8.07432	2.49333	3.35452	3.74837	3.67234	3.31714	Plant invertase/pectin methylesterase inhibitor superfamily protein
AT4G00680	ADF8	Chr4	complement(279596..281072)	3.44517	-3.63092	-1.86034	2.56954e-15	6.05143e-14	5.99113e-11	2.88651	3.78849	2.87843	4.22724	3.44517	0.967605	0.805884	1.83316	1.61494	1.3054	actin depolymerizing factor 8
AT4G00700	AT4G00700	Chr4	285876..289575	2.8912	-2.33403	-1.22282	1.2199e-12	2.08356e-11	2.84433e-08	3.18947	3.04406	2.83645	2.4948	2.8912	1.28621	1.43725	1.77681	2.40012	1.7251	C2 calcium/lipid-binding plant phosphoribosyltransferase family protein
AT4G00810	RPP1B	Chr4	complement(345911..347293)	186.08	-2.46081	-1.29913	3.59423e-27	2.53399e-25	8.38031e-23	202.3	176.722	152.663	212.636	186.08	113.239	105.448	112.754	88.9585	105.1	60S acidic ribosomal protein family
AT4G01060	ETC3	Chr4	460395..461246	5.02839	-2.15804	-1.10972	2.68954e-07	2.08979e-06	0.00627093	5.57822	4.95161	3.73416	5.84956	5.02839	3.85855	3.11477	3.83266	2.31177	3.27944	CAPRICE-like MYB3
AT4G01080	TBL26	Chr4	complement(466298..468294)	7.01207	-3.09246	-1.62875	6.75258e-18	2.08989e-16	1.57443e-13	7.7961	8.57654	3.90718	7.76844	7.01207	4.11829	3.41074	2.69989	2.36074	3.14742	TRICHOME BIREFRINGENCE-LIKE 26
AT4G01140	AT4G01140	Chr4	complement(490749..492418)	2.15955	-2.55962	-1.35593	4.26232e-10	5.1965e-09	9.93803e-06	2.09718	2.07129	1.91034	2.55941	2.15955	0.811166	1.08095	1.57723	1.24102	1.17759	Protein of unknown function (DUF1191)
AT4G01480	PPA5	Chr4	626069..628070	26.9251	-2.31062	-1.20828	8.63992e-21	3.55704e-19	2.01448e-16	27.3336	23.5728	23.3673	33.4265	26.9251	13.439	15.6073	17.4472	18.3176	16.2028	pyrophosphorylase 5
AT4G01630	EXPA17	Chr4	700566..701769	2.24597	-5.84204	-2.54647	4.09092e-16	1.05584e-14	9.53838e-12	2.51725	2.10213	1.60715	2.75736	2.24597	0.470425	0.617085	0.800355	0.28625	0.543529	expansin A17
AT4G01970	RFS4	Chr4	complement(853922..857401)	1.06196	-3.37183	-1.75353	3.21189e-10	4.00434e-09	7.48885e-06	1.58475	1.2375	0.753769	0.671822	1.06196	0.459338	0.558879	0.376371	0.369431	0.441005	stachyose synthase
AT4G02270	AT4G02270	Chr4	complement(992111..993039)	29.3841	-5.53623	-2.4689	2.50107e-38	4.02855e-36	5.83149e-34	27.2556	24.6771	28.3978	37.2057	29.3841	5.31607	4.07072	10.6332	9.26984	7.32247	root hair specific 13
AT4G02280	SUS3	Chr4	994726..998991	2.91958	-2.18781	-1.12949	2.89836e-14	6.04637e-13	6.75783e-10	3.15109	2.74004	2.2712	3.51597	2.91958	1.72457	1.74754	2.1925	1.81893	1.87088	sucrose synthase 3
AT4G03610	AT4G03610	Chr4	1604886..1607496	1.20397	-2.29332	-1.19744	2.70411e-06	1.72362e-05	0.063049	1.44679	0.95596	1.18647	1.22667	1.20397	0.583444	0.850377	0.572676	0.923054	0.732388	Metallo-hydrolase/oxidoreductase superfamily protein
AT4G04330	AT4G04330	Chr4	complement(2116553..2118617)	28.6543	-2.86321	-1.51763	1.8768e-31	1.83254e-29	4.37594e-27	28.1097	28.5872	26.944	30.9765	28.6543	11.5508	13.054	12.7447	18.3392	13.9222	Chaperonin-like RbcX protein
AT4G04450	WRKY42	Chr4	2218042..2221260	1.21099	-2.38356	-1.25312	4.79767e-07	3.53726e-06	0.0111862	1.51038	1.46841	1.04594	0.819233	1.21099	0.589349	0.780895	0.785321	0.678108	0.708418	WRKY family transcription factor
AT4G04460	APA3	Chr4	2224422..2227874	4.0166	-2.89763	-1.53487	2.97592e-19	1.05919e-17	6.93866e-15	3.95112	3.92481	3.5114	4.67908	4.0166	1.4366	2.12451	2.31117	1.91036	1.94566	Saposin-like aspartyl protease family protein
AT4G04745	AT4G04745	Chr4	complement(2412618..2413447)	10.1219	-2.97988	-1.57526	5.14312e-13	9.2572e-12	1.19917e-08	8.76386	8.89074	7.38393	15.449	10.1219	5.12947	3.8061	6.59102	3.17799	4.67615	0
AT4G05020	NDB2	Chr4	2572427..2576599	10.1327	-2.04327	-1.03088	6.07051e-23	3.01029e-21	1.4154e-18	9.59541	9.69099	8.84764	12.3968	10.1327	5.86656	6.84047	7.30208	7.62365	6.90819	NAD(P)H dehydrogenase B2
AT4G05100	AT4G05100	Chr4	2618372..2619947	2.12476	-2.25395	-1.17246	3.15483e-06	1.98341e-05	0.0735581	1.89219	1.98444	1.97615	2.64626	2.12476	0.734704	1.37068	1.17947	1.95515	1.31	myb domain protein 74
AT4G05631	AT4G05631	Chr4	complement(2990006..2992618)	8.2327	-2.08942	-1.0631	0.000226751	0.000922685	1	7.48354	9.41239	8.28121	7.75367	8.2327	2.48666	10.9157	2.60349	6.40849	5.60358	0
AT4G06534	AT4G06534	Chr4	3356535..3358162	2.04298	-2.99279	-1.58149	1.28514e-12	2.18315e-11	2.99643e-08	2.06855	1.84143	1.95962	2.30231	2.04298	0.911339	0.646819	1.07861	1.11873	0.938875	0
AT4G07820	AT4G07820	Chr4	complement(4636624..4637450)	5.79917	-2.0709	-1.05026	0.000133099	0.000576355	1	4.72359	4.74034	6.49707	7.23566	5.79917	1.79403	2.36471	5.96161	5.39181	3.87804	CAP (Cysteine-rich secretory proteins, Antigen 5, and Pathogenesis-related 1 protein) superfamily protein
AT4G07960	CSLC12	Chr4	complement(4802253..4805647)	1.62119	-2.1589	-1.1103	1.89265e-09	2.11042e-08	4.41291e-05	1.70691	1.54223	1.15249	2.08312	1.62119	1.13529	1.16491	0.879582	1.06109	1.06022	Cellulose-synthase-like C12
AT4G08400	AT4G08400	Chr4	complement(5323606..5325374)	7.4985	-6.58211	-2.71855	2.72051e-52	1.03506e-49	6.34314e-48	8.87111	8.25601	6.02725	6.83963	7.4985	1.27628	1.3606	1.90892	1.7751	1.58023	Proline-rich extensin-like family protein
AT4G08410	AT4G08410	Chr4	complement(5338819..5341209)	5.51099	-5.45774	-2.4483	1.32072e-42	2.80234e-40	3.07939e-38	5.94364	7.04059	4.49442	4.56532	5.51099	1.40291	1.22686	1.2711	1.70732	1.40205	Proline-rich extensin-like family protein
AT4G10120	SPS4	Chr4	6313914..6320094	24.499	-2.09596	-1.06761	1.58421e-17	4.71778e-16	3.69375e-13	23.415	24.3115	21.815	28.4546	24.499	17.4409	18.4199	12.2447	17.2051	16.3276	Sucrose-phosphate synthase family protein
AT4G10960	UGE5	Chr4	complement(6715874..6718550)	1.7589	-2.85714	-1.51457	1.05583e-08	1.04199e-07	0.000246176	1.80541	1.60261	1.37528	2.25229	1.7589	0.576384	1.28813	0.905195	0.748214	0.879482	UDP-D-glucose/UDP-D-galactose 4-epimerase 5
AT4G12320	AT4G12320	Chr4	complement(7313779..7316871)	31.0977	-2.5783	-1.36642	2.48759e-25	1.50393e-23	5.80006e-21	34.8324	34.5526	23.6362	31.3693	31.0977	19.8281	19.4625	13.9393	14.0939	16.8309	cytochrome P450, family 706, subfamily A, polypeptide 6
AT4G12330	AT4G12330	Chr4	complement(7317508..7319774)	1.06616	-2.21921	-1.15005	3.5325e-05	0.000174155	0.823637	0.728691	1.10886	1.03807	1.389	1.06616	0.531742	0.465013	0.869882	0.776546	0.660796	cytochrome P450, family 706, subfamily A, polypeptide 7
AT4G12510	AT4G12510	Chr4	complement(7417068..7417873)	63.8449	-3.40057	-1.76578	3.90548e-18	1.2347e-16	9.10601e-14	69.7752	50.6412	61.4554	73.5076	63.8449	11.925	21.2769	33.685	37.4014	26.0721	Bifunctional inhibitor/lipid-transfer protein/seed storage 2S albumin superfamily protein
AT4G12520	AT4G12520	Chr4	complement(7420951..7421828)	68.6041	-3.19427	-1.67549	5.89801e-24	3.22157e-22	1.37518e-19	67.5053	56.6441	65.7865	84.4806	68.6041	18.8084	24.2438	38.9995	37.124	29.7939	Bifunctional inhibitor/lipid-transfer protein/seed storage 2S albumin superfamily protein
AT4G12545	AIR1B	Chr4	7434199..7434858	37.0841	-4.26856	-2.09375	1.61145e-37	2.41904e-35	3.75725e-33	40.8193	33.6588	30.02	43.8381	37.0841	8.0145	9.68689	17.3961	12.9413	12.0097	Bifunctional inhibitor/lipid-transfer protein/seed storage 2S albumin superfamily protein
AT4G12550	AIR1	Chr4	7439115..7439805	8.90125	-2.42148	-1.27589	2.54739e-08	2.34125e-07	0.00059395	8.77232	9.23304	6.56083	11.0388	8.90125	4.38759	2.39472	7.33042	6.08946	5.05055	Auxin-Induced in Root cultures 1
AT4G12830	AT4G12830	Chr4	7531141..7533587	29.8442	-2.13145	-1.09184	1.97478e-16	5.27572e-15	4.6044e-12	31.0542	28.1677	23.834	36.3209	29.8442	21.6033	25.0383	14.9127	16.607	19.5403	alpha/beta-Hydrolases superfamily protein
AT4G13390	AT4G13390	Chr4	7783791..7785366	15.295	-6.03648	-2.59371	3.18855e-56	1.37964e-53	7.43442e-52	18.1628	17.3635	13.6372	12.0165	15.295	2.45585	3.67488	4.41394	3.62633	3.54275	Proline-rich extensin-like family protein
AT4G13410	CSLA15	Chr4	complement(7792016..7796041)	3.28018	-3.01157	-1.59052	8.49467e-23	4.13801e-21	1.98062e-18	2.86661	3.17989	3.07231	4.00192	3.28018	1.64218	1.55578	1.42382	1.44892	1.51768	Nucleotide-diphospho-sugar transferases superfamily protein
AT4G13440	AT4G13440	Chr4	7810014..7812610	1.7382	-5.26299	-2.39588	2.46024e-10	3.12372e-09	5.7363e-06	1.94284	1.3304	2.09886	1.5807	1.7382	0.124052	0.289292	0.6494	0.724652	0.446849	Calcium-binding EF-hand family protein
AT4G13510	AMT1-1	Chr4	7858183..7860288	50.2777	-2.48402	-1.31268	1.99017e-25	1.21318e-23	4.64029e-21	49.4745	48.3983	48.3156	54.9225	50.2777	22.4212	25.6077	33.5764	31.1929	28.1995	ammonium transporter 1;1
AT4G13620	ERF062	Chr4	7932131..7933579	2.65128	-2.37579	-1.24841	1.2233e-07	1.01004e-06	0.00285225	2.83538	2.175	2.7811	2.81362	2.65128	0.756811	1.66108	1.72456	2.08044	1.55572	Integrase-type DNA-binding superfamily protein
AT4G13930	SHM4	Chr4	complement(8047692..8050157)	171.768	-2.06116	-1.04346	1.56482e-17	4.66632e-16	3.64852e-13	180.732	171.629	148.007	186.704	171.768	115.823	123.446	109.69	116.218	116.294	serine hydroxymethyltransferase 4
AT4G14090	UGT75C1	Chr4	complement(8122188..8123835)	14.2932	-4.1808	-2.06378	4.10596e-15	9.43816e-14	9.57347e-11	20.3936	20.0099	5.75658	11.0127	14.2932	6.6151	4.19894	5.28662	2.78194	4.72065	UDP-Glycosyltransferase superfamily protein
AT4G14305	AT4G14305	Chr4	complement(8235093..8236744)	1.96976	-2.7458	-1.45723	1.05146e-07	8.76895e-07	0.00245159	2.22354	1.96467	1.51994	2.17089	1.96976	0.755673	0.881123	1.29465	1.07013	1.00039	Peroxisomal membrane 22 kDa (Mpv17/PMP22) family protein
AT4G14630	GLP9	Chr4	8392825..8393860	5.79794	-2.44656	-1.29075	5.4923e-09	5.68474e-08	0.000128059	5.4224	5.45566	5.06928	7.24442	5.79794	1.98168	3.02776	5.22272	2.92727	3.28985	germin-like protein 9
AT4G14690	ELIP2	Chr4	8418242..8419325	7.02359	-6.1999	-2.63225	4.92355e-32	4.98385e-30	1.14797e-27	8.74315	6.93417	6.55749	5.85954	7.02359	2.05798	1.8204	1.41168	1.03636	1.5816	Chlorophyll A-B binding family protein
AT4G15160	AT4G15160	Chr4	8646150..8647252	40.6942	-5.13782	-2.36116	3.22387e-57	1.48211e-54	7.51677e-53	49.5827	45.0893	33.1098	34.9949	40.6942	8.53855	11.1835	10.0419	14.4624	11.0566	Bifunctional inhibitor/lipid-transfer protein/seed storage 2S albumin superfamily protein
AT4G15290	CSLB5	Chr4	complement(8721482..8726733)	3.73546	-3.12417	-1.64347	4.71007e-14	9.57064e-13	1.0982e-09	4.44898	4.31446	2.78886	3.38954	3.73546	0.738912	1.60828	1.90828	2.39798	1.66336	Cellulose synthase family protein
AT4G15300	AT4G15300	Chr4	complement(8730499..8732851)	1.02141	-5.11265	-2.35407	5.64739e-11	7.79368e-10	1.31674e-06	0.859652	0.853139	1.3511	1.02175	1.02141	0.357974	0.166961	0.337313	0.209112	0.26784	cytochrome P450, family 702, subfamily A, polypeptide 2
AT4G15390	AT4G15390	Chr4	complement(8792707..8794442)	34.9799	-2.0237	-1.01699	4.564e-11	6.3743e-10	1.06414e-06	37.4393	33.6961	31.9665	36.8179	34.9799	17.3901	17.9807	31.7458	28.9054	24.0055	HXXXD-type acyl-transferase family protein
AT4G15440	CYP74B2	Chr4	8835368..8838676	1.36034	-2.1796	-1.12406	1.34247e-05	7.31286e-05	0.313011	1.08051	1.76755	1.25707	1.33624	1.36034	1.13836	0.804447	0.939026	0.570938	0.863192	hydroperoxide lyase 1
AT4G15610	AT4G15610	Chr4	8908763..8910945	19.0235	-2.08219	-1.0581	1.20402e-08	1.17148e-07	0.00028073	16.4399	16.354	21.6463	21.6539	19.0235	7.58906	10.1308	18.416	14.8117	12.7369	Uncharacterised protein family (UPF0497)
AT4G16146	AT4G16146	Chr4	complement(9142072..9144583)	13.7631	-3.15625	-1.65821	1.17408e-26	7.87487e-25	2.73748e-22	13.9648	14.8703	8.99511	17.2221	13.7631	6.3995	6.41722	5.22613	6.23048	6.06833	cAMP-regulated phosphoprotein 19-related protein
AT4G16270	PER40	Chr4	9205080..9206483	1.19165	-4.23909	-2.08376	5.67769e-07	4.1268e-06	0.0132381	1.41523	1.39493	1.20278	0.753663	1.19165	0.0616113	0.287357	0.580553	0.59984	0.38234	Peroxidase superfamily protein
AT4G16370	AT4G16370	Chr4	complement(9247302..9250343)	89.8267	-2.06885	-1.04883	2.7962e-16	7.34568e-15	6.51961e-12	82.9542	86.2983	84.5455	105.509	89.8267	67.3761	63.6742	57.1492	54.0973	60.5742	oligopeptide transporter
AT4G17090	BAM3_1	Chr4	complement(9604962..9607402)	104.227	-2.08413	-1.05944	1.5548e-14	3.33105e-13	3.62518e-10	88.0731	101.357	89.3038	138.174	104.227	76.8685	73.1772	64.4225	63.6095	69.5194	chloroplast beta-amylase
AT4G17280	AT4G17280	Chr4	complement(9678625..9680389)	9.87026	-2.38454	-1.25371	2.23052e-14	4.69664e-13	5.20067e-10	8.63704	8.01212	9.70539	13.1265	9.87026	4.27873	4.75147	6.91162	7.02221	5.74101	Auxin-responsive family protein
AT4G18360	GLO5	Chr4	complement(10145895..10148764)	5.57516	-2.36161	-1.23977	1.8135e-16	4.87436e-15	4.22836e-12	5.86096	5.38112	4.85686	6.20169	5.57516	2.35198	3.14466	3.84147	3.81643	3.28863	Aldolase-type TIM barrel family protein
AT4G18430	RABA1E	Chr4	complement(10183671..10185383)	3.48965	-2.59481	-1.37563	1.14698e-08	1.1222e-07	0.000267429	3.2195	3.01298	3.45128	4.27484	3.48965	1.29507	1.22244	2.13073	2.7619	1.85253	RAB GTPase homolog A1E
AT4G18730	RPL11C_2	Chr4	10302163..10303432	270.128	-2.01989	-1.01428	6.2175e-15	1.40575e-13	1.44967e-10	281.769	276.815	219.368	302.56	270.128	198.226	204.676	186.404	155.678	186.246	ribosomal protein L16B
AT4G18940	AT4G18940	Chr4	10372658..10373895	1.9772	-2.11788	-1.08262	0.000109697	0.000484815	1	1.92631	1.25627	1.97237	2.75387	1.9772	0.98836	1.15244	1.72466	1.34716	1.30315	RNA ligase/cyclic nucleotide phosphodiesterase family protein
AT4G19030	NIP1-1	Chr4	complement(10421521..10423508)	23.9005	-3.97578	-1.99124	7.93542e-49	2.57516e-46	1.85022e-44	25.0946	24.4579	18.5601	27.4894	23.9005	5.95312	8.28824	9.95389	9.21287	8.35203	NOD26-like major intrinsic protein 1
AT4G19230	CYP707A1	Chr4	10521259..10523961	4.09366	-2.25806	-1.17508	3.95533e-16	1.02444e-14	9.22225e-12	3.63031	3.77979	4.20764	4.7569	4.09366	2.31798	2.9873	2.42688	2.40523	2.53435	cytochrome P450, family 707, subfamily A, polypeptide 1
AT4G19680	IRT2	Chr4	10703348..10704838	4.05811	-7.55274	-2.917	2.26981e-21	9.84044e-20	5.29228e-17	2.65736	3.63937	5.36007	4.57564	4.05811	0.277648	0.485611	1.35657	0.855998	0.743956	iron regulated transporter 2
AT4G19690	IRT1	Chr4	10707344..10709015	91.9029	-8.28662	-3.05078	3.20001e-59	1.76536e-56	7.46114e-55	79.2375	76.5729	110.096	101.705	91.9029	9.73379	12.7925	24.6573	14.7371	15.4802	iron-regulated transporter 1
AT4G19830	FKBP17-1	Chr4	complement(10772335..10774087)	12.0043	-2.3705	-1.24519	2.43231e-24	1.35198e-22	5.67117e-20	11.8237	12.0813	11.4203	12.6921	12.0043	7.82621	7.74281	6.7041	6.00325	7.06909	FKBP-like peptidyl-prolyl cis-trans isomerase family protein
AT4G20460	AT4G20460	Chr4	complement(11029736..11032677)	6.47909	-3.02713	-1.59795	6.07162e-29	4.83691e-27	1.41566e-24	6.79515	6.20417	5.58035	7.33669	6.47909	2.60325	3.03542	3.36686	2.98175	2.99682	NAD(P)-binding Rossmann-fold superfamily protein
AT4G21830	MSRB7	Chr4	complement(11584346..11585542)	8.81208	-2.79623	-1.48349	2.4462e-17	7.14971e-16	5.70356e-13	9.88783	7.85033	6.87711	10.6331	8.81208	3.15672	5.76121	4.742	4.07553	4.43387	methionine sulfoxide reductase B7
AT4G22070	WRKY31	Chr4	complement(11691172..11694590)	2.80973	-2.02698	-1.01933	3.98329e-08	3.53435e-07	0.000928744	2.37676	3.10008	2.80874	2.95334	2.80973	1.41904	1.79249	2.56903	1.92842	1.92725	WRKY DNA-binding protein 31
AT4G22080	AT4G22080	Chr4	complement(11700555..11702785)	1.80183	-5.58927	-2.48266	1.51642e-15	3.70165e-14	3.53569e-11	1.43481	1.87835	1.99891	1.89525	1.80183	0.121254	0.424149	0.677069	0.550905	0.443344	root hair specific 14
AT4G22212	AT4G22212	Chr4	11753842..11754752	72.2326	-3.36418	-1.75025	8.26778e-42	1.64365e-39	1.92772e-37	74.8544	61.4943	63.0189	89.5628	72.2326	24.6596	27.8965	35.3931	31.2426	29.798	Arabidopsis defensin-like protein
AT4G22217	AT4G22217	Chr4	11758578..11759098	1.54353	-37.0053	-5.20966	1.51066e-05	8.13265e-05	0.352225	1.82443	2.25572	0.758053	1.33592	1.54353	0	0.169787	0	0	0.0424469	Arabidopsis defensin-like protein
AT4G22270	AT4G22270	Chr4	11773221..11776039	2.91793	-3.45075	-1.78691	3.61785e-21	1.53234e-19	8.43537e-17	2.94665	2.62049	2.48047	3.62411	2.91793	1.0629	1.28209	1.11284	1.28461	1.18561	Protein of unknown function (DUF3537)
AT4G22460	AT4G22460	Chr4	complement(11838960..11839659)	9.33324	-4.82543	-2.27066	6.37287e-25	3.70079e-23	1.4859e-20	8.75575	8.56527	9.11504	10.8969	9.33324	1.29014	2.14902	3.76281	3.49904	2.67525	Bifunctional inhibitor/lipid-transfer protein/seed storage 2S albumin superfamily protein
AT4G22666	AT4G22666	Chr4	11917057..11917959	15.7383	-3.23764	-1.69494	3.68518e-35	4.64691e-33	8.59237e-31	16.403	14.3714	14.8701	17.3088	15.7383	5.23673	7.21628	6.5627	8.11111	6.7817	Bifunctional inhibitor/lipid-transfer protein/seed storage 2S albumin superfamily protein
AT4G22810	AHL24	Chr4	11983974..11986016	3.17977	-2.56227	-1.35742	2.46922e-10	3.13151e-09	5.75723e-06	3.19781	2.63375	2.67109	4.21644	3.17977	0.978814	1.43584	2.14877	2.30555	1.71724	Predicted AT-hook DNA-binding family protein
AT4G22880	LDOX	Chr4	complement(12004726..12006209)	19.0854	-3.13361	-1.64783	8.19269e-10	9.5858e-09	1.91021e-05	26.8926	24.8173	7.67582	16.9559	19.0854	13.8229	7.95139	7.28442	4.57566	8.4086	leucoanthocyanidin dioxygenase
AT4G24310	AT4G24310	Chr4	12600803..12601726	4.96651	-5.05644	-2.33812	1.04514e-23	5.55735e-22	2.43684e-19	4.73796	4.65866	4.63384	5.83558	4.96651	0.837753	1.38384	1.38876	1.83516	1.36138	Protein of unknown function (DUF679)
AT4G24580	REN1	Chr4	complement(12687879..12694656)	1.25695	-2.38881	-1.25629	3.5031e-10	4.34774e-09	8.16782e-06	1.41581	1.29267	1.13452	1.18481	1.25695	0.600515	0.67762	0.689573	0.942991	0.727675	Rho GTPase activation protein (RhoGAP) with PH domain
AT4G25070	AT4G25070	Chr4	12872379..12876734	2.03806	-2.05608	-1.0399	1.23676e-09	1.40896e-08	2.88362e-05	2.31813	2.04176	1.94731	1.84504	2.03806	1.18251	1.37882	1.4402	1.50371	1.37631	0
AT4G25090	RBOHG	Chr4	complement(12878667..12883805)	4.45415	-2.61869	-1.38884	2.51964e-16	6.65878e-15	5.87478e-12	4.74434	3.79532	4.75317	4.52378	4.45415	1.86854	1.68357	2.57879	3.32828	2.36479	Riboflavin synthase-like superfamily protein
AT4G25220	AT4G25220	Chr4	12920742..12922885	1.59016	-6.60184	-2.72287	2.31378e-19	8.35648e-18	5.3948e-15	1.4619	1.4301	1.73549	1.73313	1.59016	0.200022	0.194356	0.453741	0.45439	0.325627	root hair specific 15
AT4G25250	AT4G25250	Chr4	12934562..12935470	3.37899	-2.62658	-1.39318	1.23998e-08	1.20354e-07	0.000289113	4.44567	3.12883	3.04785	2.8936	3.37899	1.2064	1.57217	2.08037	2.27998	1.78473	Plant invertase/pectin methylesterase inhibitor superfamily protein
AT4G25560	LAF1	Chr4	13052503..13053742	1.03622	-4.16967	-2.05993	2.79779e-07	2.164e-06	0.00652334	1.20919	0.690017	0.828992	1.41667	1.03622	0.173717	0.202556	0.48501	0.507387	0.342167	myb domain protein 18
AT4G25790	AT4G25790	Chr4	complement(13122047..13123354)	3.84098	-3.66368	-1.87329	5.02642e-12	7.90014e-11	1.17196e-07	3.6751	4.10875	3.55263	4.02744	3.84098	0.574672	1.00511	2.03064	2.16804	1.44462	CAP (Cysteine-rich secretory proteins, Antigen 5, and Pathogenesis-related 1 protein) superfamily protein
AT4G25820	XTH14	Chr4	13130291..13131860	18.7203	-4.56436	-2.19041	1.04995e-34	1.30165e-32	2.44807e-30	17.949	18.9041	19.2081	18.8199	18.7203	3.64821	4.12495	8.7388	6.29646	5.70211	xyloglucan endotransglucosylase/hydrolase 14
AT4G26010	PER44	Chr4	13200414..13202164	24.2862	-5.09318	-2.34857	2.46849e-36	3.38336e-34	5.75553e-32	25.5839	23.4615	23.281	24.8185	24.2862	3.79683	4.65535	9.38478	8.65068	6.62191	Peroxidase superfamily protein
AT4G26150	GATA22	Chr4	13253084..13255106	5.2903	-3.17612	-1.66726	3.94018e-16	1.02172e-14	9.18693e-12	4.82854	4.85134	5.1957	6.2856	5.2903	2.64826	3.68705	1.69672	1.34688	2.34473	cytokinin-responsive gata factor 1
AT4G26220	AT4G26220	Chr4	13283526..13285323	6.52062	-2.79767	-1.48422	6.25726e-14	1.2587e-12	1.45894e-09	6.87014	7.91081	4.89351	6.40802	6.52062	2.64373	2.19208	3.87511	4.17544	3.22159	S-adenosyl-L-methionine-dependent methyltransferases superfamily protein
AT4G26320	AGP13	Chr4	complement(13317053..13317640)	33.6688	-7.44628	-2.89652	4.76933e-45	1.22378e-42	1.11202e-40	38.1432	25.2304	27.1281	44.1735	33.6688	3.51058	4.2213	9.41851	7.69019	6.21015	arabinogalactan protein 13
AT4G26370	AT4G26370	Chr4	complement(13333652..13336231)	46.0124	-2.01222	-1.00879	3.0367e-19	1.07908e-17	7.08037e-15	53.1067	50.6158	38.6824	41.6448	46.0124	32.2342	35.3771	26.3433	34.0168	31.9929	antitermination NusB domain-containing protein
AT4G26530	FBA5	Chr4	13390754..13393265	88.4269	-4.73312	-2.24279	2.84606e-82	6.97823e-79	6.63588e-78	94.4506	93.9265	78.4255	86.9049	88.4269	26.0705	27.82	22.7867	27.7614	26.1097	Aldolase superfamily protein
AT4G26670	TIM22-2	Chr4	13452117..13454139	46.89	-2.11691	-1.08196	2.49136e-30	2.20791e-28	5.80887e-26	48.455	47.2279	40.6231	51.254	46.89	28.6967	36.1126	29.7915	29.5406	31.0354	Mitochondrial import inner membrane translocase subunit Tim17/Tim22/Tim23 family protein
AT4G27400	AT4G27400	Chr4	13705267..13706843	1.41697	-3.75178	-1.90757	8.49207e-09	8.51794e-08	0.000198001	1.23771	1.76572	1.60709	1.05735	1.41697	0.444535	0.69111	0.31028	0.625147	0.517768	Late embryogenesis abundant (LEA) protein-related
AT4G27652	AT4G27652	Chr4	13809779..13810462	3.2901	-2.85049	-1.51121	2.97259e-07	2.28638e-06	0.00693089	2.85556	2.35998	2.94577	4.99908	3.2901	1.03739	1.97936	2.17226	1.28545	1.61862	0
AT4G27657	AT4G27657	Chr4	13812989..13813701	2.82211	-6.5924	-2.7208	5.21553e-13	9.37224e-12	1.21605e-08	2.55049	2.04837	2.35496	4.33462	2.82211	0.633308	0.52746	0.757786	0.440415	0.589742	0
AT4G27820	BGLU9	Chr4	complement(13857650..13860745)	10.8255	-2.26949	-1.18237	2.8462e-27	2.02604e-25	6.6362e-23	11.0711	11.1097	9.44219	11.679	10.8255	6.43428	8.00005	5.22429	7.06336	6.6805	beta glucosidase 9
AT4G28650	MIK1	Chr4	complement(14143958..14147537)	3.14424	-3.13849	-1.65007	1.29855e-24	7.38536e-23	3.02771e-20	3.52154	3.18452	2.90242	2.96846	3.14424	0.995251	1.33239	1.54372	1.70466	1.39401	Leucine-rich repeat transmembrane protein kinase family protein
AT4G28660	PSB28	Chr4	14149849..14151163	257.435	-2.68811	-1.42659	4.04134e-27	2.83112e-25	9.4228e-23	287.578	257.577	208.353	276.233	257.435	152.37	135.633	132.061	112.931	133.249	photosystem II reaction center PSB28 protein
AT4G28850	XTH26	Chr4	14244290..14246037	2.94813	-7.11568	-2.831	1.13718e-20	4.61291e-19	2.65146e-16	2.85148	2.21296	3.55437	3.17371	2.94813	0.655448	0.318441	0.800616	0.478602	0.563277	xyloglucan endotransglucosylase/hydrolase 26
AT4G28890	ATL42	Chr4	complement(14256243..14257965)	2.63033	-2.02669	-1.01912	1.44227e-05	7.80254e-05	0.336279	3.04901	2.31987	2.29011	2.86232	2.63033	0.973408	1.39693	2.78304	2.0412	1.79864	RING/U-box superfamily protein
AT4G29180	AT4G29180	Chr4	14385471..14389775	1.82426	-3.69049	-1.88381	6.67933e-18	2.07012e-16	1.55735e-13	1.9828	1.73332	1.60389	1.97704	1.82426	0.424255	0.424017	0.972982	0.904775	0.681507	root hair specific 16
AT4G29690	AT4G29690	Chr4	complement(14540878..14542565)	3.55238	-3.5256	-1.81787	6.29983e-24	3.43255e-22	1.46887e-19	3.99004	3.55195	3.08363	3.58392	3.55238	1.37574	1.69325	1.44038	1.15338	1.41569	Alkaline-phosphatase-like family protein
AT4G29840	TS1	Chr4	complement(14599216..14601164)	70.6838	-2.03024	-1.02165	8.64478e-30	7.30898e-28	2.01562e-25	75.853	74.2648	60.3489	72.2687	70.6838	49.3483	52.022	47.3353	45.7893	48.6237	Pyridoxal-5'-phosphate-dependent enzyme family protein
AT4G30170	PER45	Chr4	14762819..14764636	96.578	-4.82093	-2.26931	2.08608e-56	9.20673e-54	4.86392e-52	106.236	89.5028	88.237	102.336	96.578	18.8559	25.7622	30.6244	36.3597	27.9005	Peroxidase family protein
AT4G30190	AHA2	Chr4	complement(14770395..14776247)	379.826	-2.15879	-1.11022	1.40071e-16	3.80659e-15	3.2659e-12	380.708	362.742	357.43	418.423	379.826	218.012	222.8	268.47	271.236	245.129	H(+)-ATPase 2
AT4G30320	AT4G30320	Chr4	14835792..14836531	2.67662	-5.22911	-2.38657	9.56845e-11	1.28279e-09	2.23098e-06	2.09337	2.70076	2.26904	3.6433	2.67662	0.435858	0.203286	1.36901	0.763823	0.692993	CAP (Cysteine-rich secretory proteins, Antigen 5, and Pathogenesis-related 1 protein) superfamily protein
AT4G30420	AT4G30420	Chr4	14876905..14878914	1.59616	-2.47005	-1.30454	2.44324e-06	1.57554e-05	0.0569666	1.62357	1.91273	1.10982	1.73852	1.59616	0.501609	0.935811	1.2079	0.976722	0.905512	nodulin MtN21 /EamA-like transporter family protein
AT4G30450	AT4G30450	Chr4	complement(14886027..14886784)	16.0867	-2.49892	-1.3213	5.1109e-18	1.59975e-16	1.19166e-13	15.8161	15.1099	14.5093	18.9117	16.0867	6.29752	8.93064	11.0484	9.61104	8.97189	glycine-rich protein
AT4G30650	AT4G30650	Chr4	14954204..14955114	86.7466	-12.0167	-3.58696	3.90333e-152	8.61347e-148	9.101e-148	91.1705	82.8373	62.9908	109.988	86.7466	10.7126	9.25595	10.6511	9.30418	9.98096	Low temperature and salt responsive protein family
AT4G30660	AT4G30660	Chr4	14955373..14956171	55.3722	-3.68136	-1.88024	6.08794e-45	1.49269e-42	1.41946e-40	58.4513	49.7291	41.0664	72.242	55.3722	20.9934	21.5114	18.383	22.6686	20.8891	Low temperature and salt responsive protein family
AT4G30670	AT4G30670	Chr4	complement(14957294..14958080)	21.2354	-2.79809	-1.48444	6.30825e-17	1.7733e-15	1.47083e-12	19.5124	17.4833	17.2816	30.6644	21.2354	8.6064	7.45468	14.3314	11.4115	10.451	Putative membrane lipoprotein
AT4G31320	AT4G31320	Chr4	complement(15193709..15194665)	4.14667	-3.358	-1.7476	3.37305e-16	8.80865e-15	7.8646e-12	4.64496	4.01608	3.59679	4.32884	4.14667	1.2133	2.04348	1.76431	1.90313	1.73105	SAUR-like auxin-responsive protein family
AT4G31470	AT4G31470	Chr4	complement(15261444..15262412)	3.49679	-4.16706	-2.05903	6.84546e-16	1.72049e-14	1.59609e-11	3.82286	3.41106	3.29233	3.4609	3.49679	0.465995	1.31958	1.32427	1.5555	1.16633	CAP (Cysteine-rich secretory proteins, Antigen 5, and Pathogenesis-related 1 protein) superfamily protein
AT4G31940	CYP82C4	Chr4	15451988..15454224	21.2627	-9.25138	-3.20967	3.29654e-46	9.0931e-44	7.68622e-42	13.5418	14.0686	24.7186	32.7216	21.2627	2.05327	2.67345	4.55028	3.465	3.1855	cytochrome P450, family 82, subfamily C, polypeptide 4
AT4G31985	RPL39C	Chr4	15469841..15470733	349.409	-2.5074	-1.32619	7.74602e-23	3.79847e-21	1.80606e-18	352.801	328.789	277.2	438.845	349.409	200.256	175.217	222.334	173.861	192.917	Ribosomal protein L39 family protein
AT4G32340	AT4G32340	Chr4	complement(15612337..15614544)	35.6926	-2.40291	-1.26478	5.74412e-21	2.40523e-19	1.3393e-16	33.0239	35.5102	33.036	41.2005	35.6926	16.3275	17.5816	23.4	25.3211	20.6575	Tetratricopeptide repeat (TPR)-like superfamily protein
AT4G32870	AT4G32870	Chr4	15862117..15862814	6.61059	-2.76643	-1.46802	5.53756e-12	8.6542e-11	1.29114e-07	6.65799	5.61642	6.25448	7.91346	6.61059	2.49526	2.90949	4.9347	2.96921	3.32716	Polyketide cyclase/dehydrase and lipid transport superfamily protein
AT4G33010	GLDP1	Chr4	complement(15926652..15931422)	678.785	-2.67962	-1.42203	3.75771e-23	1.88887e-21	8.76148e-19	734.241	716.697	511.241	752.961	678.785	429.207	388.727	288.834	303.298	352.516	glycine decarboxylase P-protein 1
AT4G33020	ZIP9	Chr4	complement(15932420..15934762)	1.07873	-5.97108	-2.57799	2.35368e-10	3.00223e-09	5.48783e-06	0.716986	0.86943	1.28473	1.44377	1.07873	0.343351	0.350307	0.0898704	0.208926	0.248113	ZIP metal ion transporter family
AT4G33070	PDC1	Chr4	complement(15952257..15954803)	2.86708	-3.1901	-1.6736	8.14632e-20	3.08874e-18	1.8994e-15	2.55651	2.57037	3.07289	3.26854	2.86708	1.39916	1.52947	1.00711	1.07841	1.25354	Thiamine pyrophosphate dependent pyruvate decarboxylase family protein
AT4G33360	AT4G33360	Chr4	complement(16067672..16069374)	33.3361	-2.16136	-1.11194	3.84485e-30	3.35353e-28	8.96466e-26	36.1112	31.7241	29.4361	36.0727	33.3361	20.1673	19.8341	22.9401	22.9835	21.4812	NAD(P)-binding Rossmann-fold superfamily protein
AT4G33730	AT4G33730	Chr4	16185044..16185654	2.24579	-2.97885	-1.57475	2.06835e-05	0.000107608	0.482256	2.09441	1.50968	2.47329	2.9058	2.24579	1.05576	0.246206	1.65804	1.13066	1.02267	CAP (Cysteine-rich secretory proteins, Antigen 5, and Pathogenesis-related 1 protein) superfamily protein
AT4G33790	FAR3	Chr4	complement(16204096..16207956)	2.27564	-2.30081	-1.20214	9.90138e-08	8.28255e-07	0.00230861	2.75468	2.39721	1.63101	2.31965	2.27564	0.758518	1.23052	1.93359	1.57329	1.37398	Jojoba acyl CoA reductase-related male sterility protein
AT4G33865	RPS29C_3	Chr4	complement(16233045..16234273)	363.237	-2.35445	-1.23539	5.83483e-19	2.00556e-17	1.36045e-14	371.327	341.384	278.778	461.46	363.237	219.324	193.902	246.711	193.582	213.38	Ribosomal protein S14p/S29e family protein
AT4G33880	BHLH85	Chr4	complement(16239363..16241169)	1.42626	-4.06783	-2.02426	1.3146e-08	1.27011e-07	0.000306512	0.976822	1.72799	1.52201	1.47822	1.42626	0.23389	0.163631	0.734637	0.774224	0.476596	ROOT HAIR DEFECTIVE 6-LIKE 2
AT4G33980	AT4G33980	Chr4	complement(16282281..16285229)	3.30443	-2.41003	-1.26905	5.65088e-13	1.01134e-11	1.31756e-08	3.35575	3.87493	2.90346	3.08357	3.30443	1.62591	1.984	1.97941	2.02472	1.90351	0
AT4G34131	UGT73B3	Chr4	complement(16343057..16344818)	16.7106	-2.35285	-1.23441	3.36423e-19	1.18592e-17	7.84403e-15	14.7165	16.7085	16.5336	18.8837	16.7106	7.76134	8.3668	11.2307	12.19	9.8872	UDP-glucosyl transferase 73B3
AT4G34870	CYP18-4	Chr4	16614204..16615313	566.704	-2.14165	-1.09872	5.20741e-16	1.32235e-14	1.21416e-11	573.341	550.748	449.496	693.234	566.704	374.373	367.88	399.202	326.69	367.036	rotamase cyclophilin 5
AT4G34881	AT4G34881	Chr4	16617608..16618573	46.9845	-2.08379	-1.05921	1.41817e-27	1.03283e-25	3.30661e-23	48.1085	44.1632	37.8055	57.8608	46.9845	33.4555	35.1163	28.665	28.541	31.4445	0
AT4G34950	AT4G34950	Chr4	complement(16642142..16644928)	36.7178	-2.75503	-1.46207	1.28182e-38	2.1109e-36	2.9887e-34	40.1151	40.3092	28.1201	38.327	36.7178	17.6366	16.8285	20.7214	18.8824	18.5172	Major facilitator superfamily protein
AT4G35160	AT4G35160	Chr4	complement(16730703..16732923)	7.79172	-3.34162	-1.74055	4.91289e-29	3.94228e-27	1.14549e-24	6.82209	6.89331	7.31215	10.1393	7.79172	3.45424	3.25126	2.65793	3.60612	3.24239	O-methyltransferase family protein
AT4G35380	BIG4	Chr4	16819792..16826147	2.91619	-3.11542	-1.63942	4.10782e-31	3.89044e-29	9.57778e-27	2.57753	2.95591	3.10425	3.02709	2.91619	1.0614	1.23761	1.27359	1.63713	1.30243	SEC7-like guanine nucleotide exchange family protein
AT4G37070	PLP1	Chr4	complement(17464594..17467186)	6.70092	-2.52769	-1.33782	7.19337e-07	5.12879e-06	0.0167721	6.65159	4.93647	7.65692	7.55869	6.70092	1.7058	1.90779	5.90453	5.18559	3.67593	Acyl transferase/acyl hydrolase/lysophospholipase superfamily protein
AT4G37160	AT4G37160	Chr4	complement(17494512..17497276)	3.04883	-3.62626	-1.85848	1.84008e-17	5.43574e-16	4.29032e-13	3.38156	3.04497	3.55771	2.21109	3.04883	1.01024	1.80158	0.902161	1.04142	1.18885	SKU5 similar 15
AT4G37400	CYP81F3	Chr4	17583992..17586442	3.0827	-3.80636	-1.92841	2.49523e-23	1.27459e-21	5.81787e-19	3.30406	3.64656	2.57973	2.80044	3.0827	0.97369	1.17588	1.05584	1.28653	1.12299	cytochrome P450, family 81, subfamily F, polypeptide 3
AT4G38950	KIN7F	Chr4	complement(18154395..18160158)	11.2832	-2.32751	-1.21879	1.13863e-29	9.51745e-28	2.65482e-25	10.9144	11.8794	9.21476	13.1242	11.2832	7.81498	7.0095	5.57714	6.61685	6.75462	ATP binding microtubule motor family protein
AT4G39670	AT4G39670	Chr4	18409846..18411069	1.53536	-2.46657	-1.30251	1.37494e-05	7.48601e-05	0.320581	1.92591	1.25601	1.50898	1.45052	1.53536	0.527018	0.614508	1.37945	0.923576	0.861137	Glycolipid transfer protein (GLTP) family protein
AT4G39960	AT4G39960	Chr4	18533734..18536618	47.1041	-2.15545	-1.10799	4.12851e-22	1.88231e-20	9.62603e-18	50.5389	52.0178	39.5079	46.3518	47.1041	33.2579	34.5777	26.4408	27.9401	30.5542	Molecular chaperone Hsp40/DnaJ family protein
AT4G40010	SRK2F	Chr4	complement(18548444..18551183)	5.3548	-3.21992	-1.68702	6.25035e-20	2.39872e-18	1.45733e-15	5.3788	5.49819	4.60583	5.9364	5.3548	1.74706	1.67146	2.67336	3.09655	2.29711	SNF1-related protein kinase 2.7
AT4G40070	ATL32	Chr4	18576216..18577774	1.96163	-2.15083	-1.10489	3.39259e-05	0.000167895	0.791016	1.85769	1.57779	1.66939	2.74164	1.96163	0.744789	1.06142	2.07941	1.16824	1.26347	RING/U-box superfamily protein
AT4G40090	AGP3	Chr4	complement(18580827..18581696)	24.7168	-4.12934	-2.04591	1.64931e-29	1.35298e-27	3.84552e-25	25.7795	25.8877	22.4843	24.7156	24.7168	6.15411	4.84148	12.2655	9.8897	8.28769	arabinogalactan protein 3
AT5G01015	AT5G01015	Chr5	complement(5256..5907)	22.9611	-2.63459	-1.39758	1.96681e-20	7.87689e-19	4.58582e-16	19.3854	20.9897	23.0797	28.3896	22.9611	13.3299	11.9346	13.2085	10.081	12.1385	0
AT5G01330	PDC3	Chr5	complement(132264..134920)	1.49789	-2.92784	-1.54984	1.9957e-11	2.92813e-10	4.65317e-07	1.80351	1.49051	1.24032	1.45722	1.49789	0.655196	0.659788	0.530074	0.98583	0.707722	pyruvate decarboxylase-3
AT5G01490	AT5G01490	Chr5	195452..198651	1.04539	-2.44551	-1.29014	4.65185e-06	2.82167e-05	0.108463	0.90673	1.03484	0.858983	1.381	1.04539	0.347372	0.648063	0.836492	0.574935	0.601716	cation exchanger 4
AT5G02260	EXPA9	Chr5	463073..465273	18.1469	-2.13387	-1.09347	4.81028e-25	2.83819e-23	1.12156e-20	19.4979	18.5251	15.9149	18.6497	18.1469	11.8966	14.9768	10.5698	10.2903	11.9334	expansin A9
AT5G02270	ABCI20	Chr5	complement(467038..469272)	26.5172	-2.96211	-1.56662	5.67737e-54	2.36382e-51	1.32373e-49	28.2728	26.1763	24.576	27.0435	26.5172	11.4059	12.8561	12.7379	12.9555	12.4889	non-intrinsic ABC protein 9
AT5G02350	AT5G02350	Chr5	complement(495189..497372)	1.17871	-2.5671	-1.36014	1.67016e-07	1.34938e-06	0.00389415	1.1102	1.37264	1.26854	0.963474	1.17871	0.472579	0.895426	0.463857	0.718901	0.637691	Cysteine/Histidine-rich C1 domain family protein
AT5G02550	AT5G02550	Chr5	complement(572970..573634)	3.39913	-2.12683	-1.08871	1.30177e-05	7.11747e-05	0.30352	3.24099	4.04568	2.65119	3.65866	3.39913	1.64905	3.05388	2.03121	2.26658	2.25018	0
AT5G03570	IREG2	Chr5	903470..906833	1.63145	-3.5509	-1.82818	1.15571e-12	1.98006e-11	2.69466e-08	2.10831	1.23561	1.84671	1.33517	1.63145	0.382021	0.572709	0.828507	0.770428	0.638417	iron regulated 2
AT5G03850	RPS28A_2	Chr5	complement(1027887..1029131)	271.711	-2.49416	-1.31855	1.38466e-23	7.25779e-22	3.22847e-19	279.619	262.095	216.205	328.927	271.711	160.782	150.593	160.13	133.237	151.186	Nucleic acid-binding, OB-fold-like protein
AT5G04340	ZAT6	Chr5	complement(1216058..1217362)	2.5746	-2.04013	-1.02866	6.55842e-07	4.70649e-06	0.0152916	2.32248	2.70952	2.44465	2.82176	2.5746	1.48292	1.49855	1.81135	2.16563	1.73961	zinc finger of Arabidopsis thaliana 6
AT5G04960	PME46	Chr5	1461786..1464066	7.86472	-3.81304	-1.93094	4.20702e-30	3.65497e-28	9.80909e-26	7.60879	7.61174	7.92316	8.31517	7.86472	1.91932	2.09807	4.08177	3.35768	2.86421	Plant invertase/pectin methylesterase inhibitor superfamily
AT5G04970	PME47	Chr5	complement(1464079..1467161)	3.32259	-2.97438	-1.57259	6.16084e-20	2.36849e-18	1.43646e-15	3.64393	3.43098	2.68745	3.52799	3.32259	1.25059	1.79731	1.79654	1.44408	1.57213	Plant invertase/pectin methylesterase inhibitor superfamily
AT5G05270	CHI3	Chr5	1563286..1565324	46.764	-3.21782	-1.68608	2.7343e-29	2.22649e-27	6.3753e-25	46.5234	48.3201	30.209	62.0036	46.764	23.3045	17.4996	23.0331	16.2907	20.032	Chalcone-flavanone isomerase family protein
AT5G05370	AT5G05370	Chr5	complement(1590797..1591939)	85.222	-2.48656	-1.31415	1.85667e-39	3.27769e-37	4.32901e-35	83.7231	76.7039	77.6891	102.772	85.222	48.8272	44.4238	53.5693	43.9221	47.6856	Cytochrome b-c1 complex, subunit 8 protein
AT5G05500	AT5G05500	Chr5	1629610..1630478	16.7679	-4.73426	-2.24314	2.37347e-40	4.36461e-38	5.53397e-36	17.2836	16.4527	17.2932	16.042	16.7679	3.7858	3.54873	6.76154	5.56484	4.91523	Pollen Ole e 1 allergen and extensin family protein
AT5G05580	FAD8	Chr5	1664040..1666531	47.0659	-2.67541	-1.41976	2.96108e-27	2.10103e-25	6.90404e-23	48.8631	50.6854	38.6143	50.1006	47.0659	30.3562	28.9907	19.9018	19.0345	24.5708	fatty acid desaturase 8
AT5G05840	AT5G05840	Chr5	complement(1757065..1760666)	1.68079	-3.14802	-1.65444	2.52496e-10	3.19485e-09	5.88719e-06	1.47855	1.82067	1.60052	1.82342	1.68079	1.08071	0.869045	0.429182	0.580503	0.739859	Protein of unknown function (DUF620)
AT5G06330	AT5G06330	Chr5	complement(1933890..1935840)	1.62524	-2.12706	-1.08886	6.45589e-06	3.78185e-05	0.150526	1.93322	1.06378	1.54913	1.95485	1.62524	0.760462	0.848154	1.31544	1.3198	1.06096	Late embryogenesis abundant (LEA) hydroxyproline-rich glycoprotein family
AT5G06630	AT5G06630	Chr5	complement(2036312..2037855)	12.449	-5.9313	-2.56835	5.75126e-51	2.01449e-48	1.34096e-46	14.3952	15.035	10.0593	10.3065	12.449	2.13074	2.87418	3.89304	2.80662	2.92614	proline-rich extensin-like family protein
AT5G06640	AT5G06640	Chr5	complement(2039598..2041928)	11.8657	-5.43728	-2.44289	5.92897e-53	2.37881e-50	1.3824e-48	14.2447	13.3884	10.0126	9.81702	11.8657	2.49062	2.45234	3.88247	3.31394	3.03484	Proline-rich extensin-like family protein
AT5G07190	AT5G07190	Chr5	2237474..2238720	1.16752	-11.2227	-3.48835	3.91767e-11	5.53465e-10	9.13445e-07	1.04184	1.25898	0.99309	1.37617	1.16752	0	0.13688	0.0614537	0.342875	0.135302	seed gene 3
AT5G07990	CYP75B1	Chr5	2560328..2563137	5.88517	-2.90763	-1.53984	1.84969e-12	3.08752e-11	4.31273e-08	8.30988	7.41183	3.04655	4.77242	5.88517	3.74535	2.61247	2.55586	2.31157	2.80631	Cytochrome P450 superfamily protein
AT5G08640	FLS1	Chr5	2803833..2805606	42.6228	-3.16046	-1.66013	4.90583e-35	6.15097e-33	1.14384e-30	42.0845	42.5671	28.9015	56.938	42.6228	19.8943	18.2229	19.1593	17.3116	18.647	flavonol synthase 1
AT5G09978	PEP7	Chr5	3120655..3121879	4.09689	-3.80903	-1.92942	1.6473e-12	2.76779e-11	3.84084e-08	3.5057	3.63728	4.36986	4.87474	4.09689	1.01746	1.30501	2.024	1.58494	1.48285	elicitor peptide 7 precursor
AT5G09980	PEP4	Chr5	3122731..3124003	1.4657	-2.95998	-1.56559	0.000167049	0.000703219	1	1.50961	0.927715	1.15799	2.26749	1.4657	0.333657	0.778095	1.048	0.649688	0.702359	elicitor peptide 4 precursor
AT5G10130	DFC	Chr5	complement(3171266..3172701)	8.7088	-5.20245	-2.37919	1.58155e-36	2.20887e-34	3.68755e-32	10.5537	7.00789	8.53097	8.74263	8.7088	1.65403	2.50005	2.56553	2.62426	2.33597	Pollen Ole e 1 allergen and extensin family protein
AT5G10230	ANNAT7	Chr5	complement(3209497..3211483)	1.82414	-5.0278	-2.32993	8.31419e-11	1.12077e-09	1.93854e-06	1.68511	1.3222	1.05025	3.23901	1.82414	0.403484	0.294042	0.63366	0.638344	0.492382	annexin 7
AT5G10580	AT5G10580	Chr5	3347381..3350071	10.8615	-2.69261	-1.42901	7.40971e-30	6.3376e-28	1.72765e-25	10.5909	11.2464	11.0587	10.5499	10.8615	4.55724	5.65661	6.37206	5.92537	5.62782	Protein of unknown function, DUF599
AT5G10605	AT5G10605	Chr5	complement(3351196..3353392)	1.12593	-2.44031	-1.28706	2.9664e-07	2.28321e-06	0.00691646	0.983982	0.929384	1.09965	1.49071	1.12593	0.617447	0.71995	0.612432	0.632778	0.645652	methyltransferases
AT5G10720	AHK5	Chr5	3385901..3390686	1.0704	-2.12832	-1.08972	1.43307e-06	9.62373e-06	0.0334135	1.0642	1.28463	1.17347	0.759273	1.0704	0.607632	0.754215	0.759311	0.667916	0.697269	histidine kinase 5
AT5G10990	AT5G10990	Chr5	3476820..3477723	1.08394	-4.01388	-2.005	5.51289e-06	3.29415e-05	0.128539	1.63909	0.935339	0.742959	1.01836	1.08394	0.214072	0.49922	0.672388	0.138945	0.381156	SAUR-like auxin-responsive protein family
AT5G11230	AT5G11230	Chr5	3580396..3582090	8.91973	-2.71248	-1.43961	7.80722e-29	6.13103e-27	1.82033e-24	9.2584	8.02691	7.18193	11.2117	8.91973	4.03406	4.61501	5.0205	4.70561	4.5938	Nucleotide-sugar transporter family protein
AT5G11440	CID5	Chr5	complement(3652714..3654202)	1.21062	-5.58582	-2.48177	7.28991e-09	7.38936e-08	0.000169972	1.55381	1.09129	0.446962	1.75041	1.21062	0.228951	0.400439	0.299635	0.27863	0.301914	CTC-interacting domain 5
AT5G12880	AT5G12880	Chr5	complement(4068426..4069094)	5.12899	-2.18393	-1.12693	3.97761e-06	2.44837e-05	0.092742	5.43648	3.33209	4.76871	6.9787	5.12899	2.60342	2.5859	4.7448	3.09792	3.25801	proline-rich family protein
AT5G13650	AT5G13650	Chr5	4397578..4402692	171.423	-2.14484	-1.10087	4.31599e-16	1.10745e-14	1.00632e-11	196.646	181.328	135.288	172.429	171.423	122.643	121.814	97.6467	103.69	111.448	elongation factor family protein
AT5G13870	XTH5	Chr5	complement(4474922..4477090)	3.25186	-2.37764	-1.24953	3.32465e-13	6.15479e-12	7.75176e-09	3.39913	3.43946	3.36341	2.80545	3.25186	1.67812	2.15238	1.75696	1.99323	1.89517	xyloglucan endotransglucosylase/hydrolase 5
AT5G13900	VAS	Chr5	complement(4481122..4481950)	4.31488	-2.88472	-1.52843	1.01387e-07	8.47467e-07	0.00236394	3.84102	2.95646	4.00843	6.45361	4.31488	1.2833	1.29682	3.31418	2.33221	2.05663	Bifunctional inhibitor/lipid-transfer protein/seed storage 2S albumin superfamily protein
AT5G13930	CHS	Chr5	4488476..4490264	253.504	-3.51765	-1.81461	1.52917e-34	1.88515e-32	3.56541e-30	251.373	252.901	174.12	335.62	253.504	107.688	91.9992	106.601	91.6787	99.4918	Chalcone and stilbene synthase family protein
AT5G13990	AT5G13990	Chr5	complement(4514568..4516892)	1.90895	-3.50527	-1.80953	3.53782e-16	9.19542e-15	8.24878e-12	2.0278	1.65307	1.80547	2.14948	1.90895	0.471664	0.647018	0.987647	0.918412	0.756185	exocyst subunit exo70 family protein C2
AT5G14020	AT5G14020	Chr5	complement(4523421..4526167)	1.35713	-4.004	-2.00144	1.21731e-10	1.61142e-09	2.83828e-06	1.88097	1.24284	0.822678	1.48203	1.35713	0.252845	0.700196	0.264724	0.676958	0.473681	Endosomal targeting BRO1-like domain-containing protein
AT5G14150	AT5G14150	Chr5	complement(4565135..4566988)	1.39492	-3.59569	-1.84627	4.96343e-11	6.89723e-10	1.15727e-06	1.64376	1.34687	1.31343	1.27564	1.39492	0.282571	0.658962	0.591694	0.628818	0.540511	Protein of unknown function, DUF642
AT5G14330	AT5G14330	Chr5	complement(4619727..4620551)	46.8279	-3.37871	-1.75647	4.3499e-26	2.7823e-24	1.01422e-21	48.378	45.5888	44.8125	48.5324	46.8279	14.2404	13.2588	28.9288	20.4861	19.2285	0
AT5G14750	WER	Chr5	complement(4763372..4764834)	1.11524	-2.34703	-1.23084	3.36733e-05	0.000166907	0.785126	1.01886	1.10161	1.13632	1.20415	1.11524	0.770386	0.658737	0.53772	0.650033	0.654219	myb domain protein 66
AT5G15180	PER56	Chr5	4930425..4932406	5.43671	-3.55261	-1.82888	2.68295e-18	8.61785e-17	6.25557e-14	5.86334	5.41159	4.44875	6.02317	5.43671	1.12313	1.82203	2.30068	3.23287	2.11968	Peroxidase superfamily protein
AT5G15265	AT5G15265	Chr5	4956314..4957633	2.98406	-3.41525	-1.77199	1.26485e-09	1.43799e-08	2.94912e-05	3.23128	2.30488	3.14671	3.25335	2.98406	1.16055	1.91704	0.708791	1.12989	1.22907	0
AT5G15290	CASP5	Chr5	4967011..4968092	6.21588	-2.43364	-1.28312	2.56438e-09	2.80695e-08	5.97911e-05	6.93883	3.78744	6.1109	8.02634	6.21588	2.96169	2.94799	3.32772	4.92298	3.5401	Uncharacterised protein family (UPF0497)
AT5G15640	AT5G15640	Chr5	5087219..5090047	12.7239	-2.10955	-1.07693	2.5537e-24	1.41234e-22	5.95421e-20	11.552	13.1442	11.127	15.0722	12.7239	8.08014	10.0861	7.58219	8.02993	8.44459	Mitochondrial substrate carrier family protein
AT5G15890	TBL21	Chr5	complement(5187587..5189348)	1.29056	-2.90439	-1.53823	5.85499e-07	4.23358e-06	0.0136515	1.5626	0.914549	1.19863	1.48648	1.29056	0.422116	0.268468	0.924072	0.821934	0.609147	TRICHOME BIREFRINGENCE-LIKE 21
AT5G15960	KIN1_2	Chr5	5209717..5210826	2.21703	-11.4506	-3.51736	9.79798e-15	2.16645e-13	2.2845e-10	2.76232	1.94719	1.62035	2.53827	2.21703	0.077813	0.272192	0.325875	0.378789	0.263667	stress-responsive protein (KIN1) / stress-induced protein (KIN1)
AT5G15970	KIN2	Chr5	5211719..5212743	27.7107	-2.46558	-1.30193	3.21691e-18	1.02435e-16	7.50054e-14	27.5694	26.8525	22.052	34.369	27.7107	13.0734	11.7337	20.3513	16.9987	15.5393	stress-responsive protein (KIN2) / stress-induced protein (KIN2) / cold-responsive protein (COR6.6) / cold-regulated protein (COR6.6)
AT5G17050	UGT78D2	Chr5	complement(5607788..5609589)	29.0671	-2.35934	-1.23839	4.80524e-20	1.86357e-18	1.12039e-15	31.223	33.4043	18.3974	33.2439	29.0671	18.1973	17.9682	17.5098	14.6928	17.092	UDP-glucosyl transferase 78D2
AT5G17220	GSTF12	Chr5	5658416..5659661	19.0402	-3.9958	-1.99848	2.67457e-17	7.76575e-16	6.23602e-13	24.2123	23.916	7.81327	20.2191	19.0402	9.24051	6.45099	6.84003	3.72464	6.56404	glutathione S-transferase phi 12
AT5G17330	GAD1	Chr5	5710910..5715075	56.811	-2.07156	-1.05072	1.01756e-12	1.75838e-11	2.37254e-08	59.1374	53.1773	53.831	61.0982	56.811	25.8224	33.9156	45.6289	47.4202	38.1968	glutamate decarboxylase
AT5G17460	AT5G17460	Chr5	complement(5757073..5759817)	6.12655	-4.08079	-2.02885	2.66773e-36	3.61158e-34	6.22008e-32	5.22195	5.22278	5.56429	8.49716	6.12655	2.20491	1.97524	2.13958	2.01578	2.08388	0
AT5G17670	AT5G17670	Chr5	5820969..5822736	31.7508	-2.09021	-1.06365	6.1449e-19	2.10232e-17	1.43274e-14	36.2181	35.1414	26.4182	29.2254	31.7508	24.3474	22.5201	18.8464	19.1765	21.2226	alpha/beta-Hydrolases superfamily protein
AT5G17820	PER57	Chr5	complement(5887871..5890260)	84.5662	-5.17147	-2.37057	3.97579e-38	6.17844e-36	9.26996e-34	78.4118	74.6562	81.1853	104.012	84.5662	13.1277	16.4155	31.3754	29.7489	22.6669	Peroxidase superfamily protein
AT5G17870	PSRP6	Chr5	5907589..5908464	329.356	-2.22466	-1.15359	2.56946e-17	7.49013e-16	5.99095e-13	334.376	305.892	276.685	400.473	329.356	217.748	186.151	234.994	182.172	205.266	plastid-specific 50S ribosomal protein 6
AT5G18380	RPS16C	Chr5	complement(6089712..6090804)	655.117	-2.41331	-1.27101	4.29075e-21	1.8104e-19	1.00043e-16	682.269	640.894	527.23	770.074	655.117	378.543	356.191	429.88	341.424	376.51	Ribosomal protein S5 domain 2-like superfamily protein
AT5G18430	AT5G18430	Chr5	complement(6110151..6112039)	6.49258	-2.35611	-1.23641	2.24656e-14	4.72141e-13	5.23807e-10	6.46693	5.5218	6.03086	7.95071	6.49258	4.40446	2.78181	4.41925	3.66278	3.81707	GDSL-like Lipase/Acylhydrolase superfamily protein
AT5G18661	AT5G18661	Chr5	complement(6222337..6222811)	1.97432	-6.72232	-2.74896	6.18385e-07	4.45653e-06	0.0144183	0.850761	2.10375	3.00468	1.9381	1.97432	0.407413	0.316698	0.710922	0.132217	0.391813	0
AT5G19040	IPT5	Chr5	complement(6361776..6363713)	3.22633	-3.12684	-1.6447	7.66421e-19	2.60595e-17	1.78699e-14	3.02126	3.02762	2.75561	4.10082	3.22633	1.09394	1.72815	1.40396	1.58039	1.45161	isopentenyltransferase 5
AT5G19520	MSL9	Chr5	6585355..6588966	2.66912	-2.30791	-1.20659	9.2024e-13	1.59771e-11	2.14563e-08	2.80828	3.25847	2.18783	2.42191	2.66912	1.38966	1.67262	1.47841	1.8985	1.6098	mechanosensitive channel of small conductance-like 9
AT5G19750	AT5G19750	Chr5	6677016..6679384	51.9224	-2.23512	-1.16035	7.43915e-20	2.83034e-18	1.73451e-15	57.8942	57.3389	39.4558	53.0006	51.9224	35.0809	37.73	31.0827	25.7432	32.4092	Peroxisomal membrane 22 kDa (Mpv17/PMP22) family protein
AT5G19790	RAP2-11	Chr5	complement(6689108..6690040)	2.52605	-2.8203	-1.49585	1.67059e-07	1.34938e-06	0.00389515	2.81535	2.14208	2.60951	2.53725	2.52605	0.483975	1.12864	1.7373	1.61552	1.24136	related to AP2 11
AT5G19800	AT5G19800	Chr5	6690520..6691176	2.09642	-3.5611	-1.83232	7.46922e-06	4.31023e-05	0.174152	1.84526	1.52098	1.91677	3.10269	2.09642	0.294552	0.343451	0.925173	1.62504	0.797055	hydroxyproline-rich glycoprotein family protein
AT5G20630	GER3	Chr5	complement(6975029..6976036)	1379.59	-4.1395	-2.04946	5.86326e-45	1.45376e-42	1.36708e-40	1245.27	1276.71	1194.77	1801.6	1379.59	374.819	430.626	505.795	538.251	462.373	germin 3
AT5G20820	AT5G20820	Chr5	complement(7046747..7047446)	1.81608	-3.55728	-1.83077	8.65366e-07	6.08542e-06	0.0201769	2.30921	1.64717	0.959478	2.34847	1.81608	0.552917	1.07451	0.771859	0.538313	0.7344	SAUR-like auxin-responsive protein family
AT5G20935	AT5G20935	Chr5	7103384..7103945	21.2898	-2.42826	-1.27993	3.49115e-16	9.09554e-15	8.13996e-12	17.7394	18.9289	21.0335	27.4575	21.2898	12.9843	13.3681	11.7142	10.8931	12.2399	0
AT5G22410	PER60	Chr5	7426310..7427964	4.51706	-6.81212	-2.7681	5.94531e-33	6.62602e-31	1.38621e-28	4.27883	4.09962	4.01664	5.67316	4.51706	0.607125	0.707914	1.21833	1.13292	0.916571	root hair specific 18
AT5G22630	ADT5	Chr5	7524086..7526270	11.3761	-2.23703	-1.16158	7.35175e-28	5.5369e-26	1.71413e-23	10.8811	10.9057	10.5663	13.1514	11.3761	6.22928	6.88474	7.82015	7.41566	7.08746	arogenate dehydratase 5
AT5G23220	NIC3	Chr5	complement(7819608..7820760)	7.02051	-2.40153	-1.26396	9.81918e-15	2.16897e-13	2.28944e-10	7.36022	7.33345	5.46104	7.92735	7.02051	3.30088	3.78362	5.21323	4.03073	4.08212	nicotinamidase 3
AT5G23240	AT5G23240	Chr5	complement(7826732..7828724)	25.1269	-3.26832	-1.70855	2.59607e-44	5.84567e-42	6.05301e-40	27.0902	28.2253	21.1234	24.0687	25.1269	9.86622	9.87949	9.89606	13.1986	10.7101	DNAJ heat shock N-terminal domain-containing protein
AT5G23950	AT5G23950	Chr5	8082650..8083772	1.40445	-7.00952	-2.80932	7.51367e-11	1.01908e-09	1.75189e-06	1.01957	1.50587	1.56994	1.52243	1.40445	0.0574417	0.200933	0.601404	0.223698	0.270869	Calcium-dependent lipid-binding (CaLB domain) family protein
AT5G23980	FRO4	Chr5	complement(8097978..8101330)	3.79701	-8.32801	-3.05797	4.82558e-41	9.25965e-39	1.12513e-36	4.61117	4.60483	3.01761	2.95443	3.79701	0.772869	0.74025	0.520187	0.510595	0.635975	ferric reduction oxidase 4
AT5G23990	AT5G23990	Chr5	complement(8105461..8108642)	1.80654	-17.8419	-4.15719	2.60087e-16	6.86393e-15	6.0642e-12	2.57306	3.32384	0.52868	0.800569	1.80654	0.054162	0.284191	0.17012	0.0527315	0.140301	ferric reduction oxidase 5
AT5G24070	PER61	Chr5	complement(8134172..8136150)	1.73882	-4.76357	-2.25204	2.73587e-14	5.72793e-13	6.37894e-10	1.54123	1.99352	1.665	1.75553	1.73882	0.393635	0.631101	0.412129	0.574858	0.502931	Peroxidase superfamily protein
AT5G24090	CHIB1	Chr5	complement(8143545..8145252)	7.76803	-2.66246	-1.41276	1.27616e-12	2.17124e-11	2.97549e-08	6.10841	7.27456	7.68036	10.0088	7.76803	3.00151	2.61001	5.37958	5.15105	4.03554	chitinase A
AT5G24100	AT5G24100	Chr5	8148544..8151385	2.18412	-3.41184	-1.77055	7.52718e-18	2.32222e-16	1.75504e-13	2.38836	1.89203	2.20656	2.24951	2.18412	0.538231	0.784479	1.07068	1.15283	0.886557	Leucine-rich repeat protein kinase family protein
AT5G24105	AT5G24105	Chr5	8151907..8153007	8.70388	-3.25875	-1.70432	2.0936e-19	7.62367e-18	4.88143e-15	8.63721	9.3332	6.52851	10.3166	8.70388	4.2242	2.46273	3.86982	4.1983	3.68876	arabinogalactan protein 41
AT5G24313	AT5G24313	Chr5	complement(8276785..8277406)	1.72719	-3.95866	-1.98501	2.09694e-06	1.36549e-05	0.0488923	0.974545	1.85373	1.75467	2.32581	1.72719	0.829672	0.483703	0.76007	0.302909	0.594089	0
AT5G24410	AT5G24410	Chr5	complement(8332420..8334129)	2.37847	-2.405	-1.26604	4.90053e-05	0.000234221	1	2.46751	1.60008	1.8874	3.55888	2.37847	0.859377	0.626277	2.30561	1.62107	1.35308	6-phosphogluconolactonase 4
AT5G24470	APRR5	Chr5	complement(8356204..8358546)	9.58422	-2.27087	-1.18325	1.25319e-12	2.13545e-11	2.92193e-08	12.6511	9.534	9.21145	6.94037	9.58422	4.76975	5.42702	5.55766	7.86444	5.90472	pseudo-response regulator 5
AT5G24850	CRYD	Chr5	complement(8535258..8538211)	12.7318	-2.33782	-1.22516	2.20283e-30	1.97374e-28	5.13612e-26	13.632	12.0695	11.299	13.9266	12.7318	7.60489	8.04342	7.08141	7.73164	7.61534	cryptochrome 3
AT5G24880	AT5G24880	Chr5	8552647..8554275	1.10953	-3.66405	-1.87344	8.98881e-09	8.97539e-08	0.000209583	1.3644	1.03812	0.824597	1.211	1.10953	0.237595	0.323211	0.704813	0.424085	0.422426	0
AT5G24910	CYP714A1	Chr5	complement(8567504..8570367)	1.01812	-2.73474	-1.4514	3.51017e-06	2.18625e-05	0.081843	1.51013	0.919197	0.627461	1.01568	1.01812	0.257128	0.599628	0.437464	0.782302	0.51913	cytochrome P450, family 714, subfamily A, polypeptide 1
AT5G24980	AT5G24980	Chr5	8609023..8610005	14.5529	-2.12079	-1.0846	5.31317e-14	1.07368e-12	1.23882e-09	14.1553	13.1153	12.1425	18.7984	14.5529	9.18404	7.90404	11.2181	9.79304	9.52481	0
AT5G25810	TINY	Chr5	complement(8986542..8987898)	14.8987	-6.5186	-2.70456	3.04254e-81	5.59498e-78	7.09399e-77	14.8402	15.5775	12.9922	16.1849	14.8987	1.99653	3.65825	3.53366	3.60991	3.19959	Integrase-type DNA-binding superfamily protein
AT5G25820	AT5G25820	Chr5	complement(8997100..9000345)	4.65434	-2.08706	-1.06147	5.68204e-14	1.14507e-12	1.32482e-09	4.30639	4.52164	4.68799	5.10136	4.65434	2.55718	2.88552	3.56976	3.37306	3.09638	Exostosin family protein
AT5G25830	GATA12	Chr5	complement(9004236..9005941)	2.68449	-2.86139	-1.51671	4.0655e-13	7.41432e-12	9.47911e-09	3.03653	2.79169	1.94509	2.96463	2.68449	0.969422	1.74263	1.26871	1.33707	1.32946	GATA transcription factor 12
AT5G26010	AT5G26010	Chr5	complement(9085247..9087585)	4.79468	-2.63075	-1.39547	5.55463e-11	7.67527e-10	1.29512e-06	5.94013	3.54614	3.75915	5.93331	4.79468	1.79429	1.93908	3.52809	2.81208	2.51838	Protein phosphatase 2C family protein
AT5G26310	UGT72E3	Chr5	9234600..9236408	2.49877	-2.35694	-1.23691	8.01722e-06	4.59164e-05	0.18693	3.05299	2.33705	1.62432	2.9807	2.49877	0.99845	0.582101	1.90405	2.32604	1.45266	UDP-Glycosyltransferase superfamily protein
AT5G26340	STP13	Chr5	complement(9243398..9247540)	7.94534	-2.03133	-1.02243	5.63972e-21	2.366e-19	1.31496e-16	7.85772	7.68678	8.59067	7.64617	7.94534	5.32558	6.09306	5.28783	5.11189	5.45459	Major facilitator superfamily protein
AT5G26790	AT5G26790	Chr5	9422879..9423699	4.07385	-3.87602	-1.95458	2.20986e-15	5.25964e-14	5.15251e-11	4.34793	3.65146	3.17002	5.12601	4.07385	1.88571	1.8323	1.23394	0.994448	1.4866	0
AT5G27850	RPL18C	Chr5	9873067..9874973	372.839	-2.03614	-1.02584	2.87293e-14	6.00919e-13	6.69852e-10	403.531	376.082	288.161	423.584	372.839	258.156	265.4	270.419	223.393	254.342	Ribosomal protein L18e/L15 superfamily protein
AT5G33355	AT5G33355	Chr5	12599250..12599944	1.94797	-3.11398	-1.63876	6.10036e-05	0.000285932	1	3.22368	2.10237	1.00458	1.46127	1.94797	0.992415	1.41431	0.692694	0.429424	0.882212	Defensin-like (DEFL) family protein
AT5G35190	AT5G35190	Chr5	13434151..13435424	19.0961	-5.95738	-2.57468	3.86438e-52	1.44534e-49	9.01018e-48	22.9969	22.8673	15.552	14.9683	19.0961	3.84814	3.30619	5.08918	5.57046	4.45349	proline-rich extensin-like family protein
AT5G35580	AT5G35580	Chr5	13761823..13764106	2.03386	-2.21131	-1.1449	7.60269e-06	4.37581e-05	0.177264	1.70421	1.62083	2.52261	2.28781	2.03386	0.782109	1.14985	2.06494	1.12562	1.28063	Protein kinase superfamily protein
AT5G35740	AT5G35740	Chr5	complement(13910312..13911225)	22.9439	-2.02347	-1.01683	9.00553e-15	1.99724e-13	2.09973e-10	24.6957	17.8333	21.7162	27.5303	22.9439	14.8796	19.4558	15.3085	13.9004	15.8861	Carbohydrate-binding X8 domain superfamily protein
AT5G35940	JAL41	Chr5	14090574..14093007	3.44041	-2.3268	-1.21835	3.76942e-11	5.33888e-10	8.78878e-07	2.707	3.13558	3.77719	4.14187	3.44041	2.28309	1.84994	1.78264	2.26046	2.04403	Mannose-binding lectin superfamily protein
AT5G36180	SCPL1	Chr5	14238935..14242135	2.81279	-2.23146	-1.15799	6.03123e-11	8.3182e-10	1.40624e-06	2.92575	2.79396	2.12119	3.41027	2.81279	1.3439	1.83372	1.64653	2.22706	1.7628	serine carboxypeptidase-like 1
AT5G36910	THI2.2	Chr5	complement(14561743..14562863)	16.7136	-2.69486	-1.43021	4.46748e-18	1.40633e-16	1.04164e-13	18.7543	14.8639	11.8742	21.362	16.7136	8.83853	5.56846	9.70154	10.0624	8.54273	thionin 2.2
AT5G38520	AT5G38520	Chr5	15421289..15423431	63.7161	-2.07761	-1.05493	1.69944e-23	8.8866e-22	3.9624e-19	61.6364	58.4252	58.3272	76.4757	63.7161	47.2972	43.9907	39.9124	39.76	42.7401	alpha/beta-Hydrolases superfamily protein
AT5G38820	AT5G38820	Chr5	15543115..15545448	1.21445	-3.77141	-1.91511	1.05904e-08	1.0446e-07	0.000246926	0.706136	1.03616	1.80231	1.31317	1.21445	0.386462	0.413067	0.708083	0.282191	0.447451	Transmembrane amino acid transporter family protein
AT5G38940	AT5G38940	Chr5	15588623..15589791	19.9944	-3.20504	-1.68034	2.55331e-49	8.53694e-47	5.95329e-45	19.6779	20.2619	19.1896	20.8483	19.9944	8.79911	10.3292	7.84308	7.92999	8.72534	RmlC-like cupins superfamily protein
AT5G40510	AT5G40510	Chr5	16228960..16231142	5.704	-2.01052	-1.00757	9.30535e-08	7.80765e-07	0.00216964	7.45204	5.08446	4.19014	6.08935	5.704	2.56011	3.66355	5.442	4.07862	3.93607	Sucrase/ferredoxin-like family protein
AT5G40590	AT5G40590	Chr5	complement(16251318..16252434)	2.31199	-4.81672	-2.26805	5.86326e-13	1.04511e-11	1.36708e-08	1.98981	2.82147	1.72869	2.70799	2.31199	0.404251	0.404024	1.20927	0.618474	0.659004	Cysteine/Histidine-rich C1 domain family protein
AT5G40690	AT5G40690	Chr5	16290386..16291713	8.48075	-3.21674	-1.6856	1.28488e-19	4.80567e-18	2.99583e-15	8.06397	6.65648	8.40808	10.7945	8.48075	2.13728	3.51158	4.37367	4.63457	3.66428	0
AT5G40730	AGP24	Chr5	16301072..16301748	38.7134	-3.08497	-1.62526	2.79139e-31	2.68985e-29	6.50841e-27	40.6897	33.8355	37.2028	43.1258	38.7134	13.6256	14.6654	21.1492	20.316	17.439	arabinogalactan protein 24
AT5G40960	AT5G40960	Chr5	complement(16412404..16413202)	2.98015	-2.48012	-1.31041	5.46869e-07	3.9933e-06	0.0127508	2.86604	2.02031	2.837	4.19726	2.98015	1.93763	1.78861	1.26792	1.72925	1.68085	Protein of unknown function (DUF 3339)
AT5G41670	AT5G41670	Chr5	complement(16664674..16667390)	67.4193	-2.24144	-1.16443	1.3827e-26	9.21814e-25	3.22391e-22	72.8949	69.4439	58.1465	69.192	67.4193	41.4289	43.1904	41.2434	42.0576	41.9801	6-phosphogluconate dehydrogenase family protein
AT5G42110	AT5G42110	Chr5	complement(16831696..16832357)	40.2112	-2.19461	-1.13396	2.44842e-16	6.48612e-15	5.70874e-12	40.294	37.0302	31.8296	51.6908	40.2112	29.7293	22.3685	27.25	22.2815	25.4073	0
AT5G42250	AT5G42250	Chr5	16893849..16897690	7.20796	-2.84192	-1.50687	8.33923e-23	4.07128e-21	1.94438e-18	7.83256	7.58901	6.55973	6.85053	7.20796	2.65686	3.32571	3.59983	4.5267	3.52727	Zinc-binding alcohol dehydrogenase family protein
AT5G42500	DIR2	Chr5	complement(16994106..16995062)	19.6739	-3.64676	-1.86661	4.3532e-27	3.03994e-25	1.01499e-22	18.8613	16.8676	15.0012	27.9657	19.6739	5.19022	6.13044	10.0213	8.40001	7.43548	Disease resistance-responsive (dirigent-like protein) family protein
AT5G42510	DIR1_1	Chr5	complement(16997979..16998925)	5.71837	-5.68239	-2.5065	6.5624e-26	4.12571e-24	1.53009e-21	5.97419	5.1137	4.07803	7.70754	5.71837	1.43046	0.873679	1.6403	1.59163	1.38402	Disease resistance-responsive (dirigent-like protein) family protein
AT5G42785	AT5G42785	Chr5	complement(17156853..17157857)	2.56323	-3.76661	-1.91327	3.69215e-09	3.93407e-08	8.60861e-05	2.22039	2.63969	1.96047	3.43238	2.56323	0.354434	0.929866	1.11326	1.38029	0.944462	0
AT5G42800	DFRA	Chr5	complement(17164093..17166032)	25.282	-3.18148	-1.6697	2.76297e-08	2.52256e-07	0.000644213	33.7646	36.1582	9.44486	21.7604	25.282	19.2672	10.936	8.66437	5.0821	10.9874	dihydroflavonol 4-reductase
AT5G42900	AT5G42900	Chr5	complement(17197641..17199910)	5.16788	-2.87211	-1.52211	4.30663e-17	1.22942e-15	1.00413e-12	5.84635	5.91291	3.43638	5.47589	5.16788	2.13961	2.44173	2.57377	2.88088	2.509	cold regulated gene 27
AT5G43040	AT5G43040	Chr5	complement(17263685..17265777)	1.07685	-2.02882	-1.02064	3.28235e-05	0.000162987	0.765313	1.35154	0.807975	0.922575	1.22529	1.07685	0.801329	0.754674	0.58083	0.840177	0.744252	Cysteine/Histidine-rich C1 domain family protein
AT5G43180	AT5G43180	Chr5	complement(17336291..17337884)	10.9982	-2.51944	-1.3331	4.35003e-14	8.86353e-13	1.01425e-09	11.3958	11.8386	9.56096	11.1972	10.9982	3.56817	8.64737	6.59261	5.72177	6.13248	Protein of unknown function, DUF599
AT5G43350	PHT1-1	Chr5	complement(17399769..17402158)	91.1835	-2.69503	-1.4303	3.42404e-19	1.20316e-17	7.9835e-15	90.751	88.8259	82.0766	103.08	91.1835	32.3176	36.3369	60.2871	58.9326	46.9685	phosphate transporter 1;1
AT5G43520	AT5G43520	Chr5	complement(17485231..17486309)	2.27544	-2.70944	-1.43799	1.39588e-06	9.40544e-06	0.0325463	2.1223	1.85224	2.56765	2.55959	2.27544	0.538056	0.766797	1.81519	1.51333	1.15834	Cysteine/Histidine-rich C1 domain family protein
AT5G43540	AT5G43540	Chr5	17496855..17497694	6.19196	-2.71446	-1.44067	7.9117e-10	9.2767e-09	1.84469e-05	5.29193	4.9415	5.29712	9.2373	6.19196	1.91985	2.59674	4.42211	3.66352	3.15055	C2H2 and C2HC zinc fingers superfamily protein
AT5G43580	AT5G43580	Chr5	complement(17507801..17508752)	57.3164	-5.04079	-2.33365	6.50597e-60	3.77808e-57	1.51693e-55	58.4508	51.2452	56.7092	62.8603	57.3164	12.9772	20.4331	18.5456	11.8044	15.9401	Serine protease inhibitor, potato inhibitor I-type family protein
AT5G44110	ABCI21	Chr5	complement(17753959..17755768)	20.2608	-3.97626	-1.99141	4.88275e-63	3.84813e-60	1.13846e-58	20.0209	20.2984	17.8085	22.9153	20.2608	6.32969	6.07805	8.47875	7.43126	7.07944	P-loop containing nucleoside triphosphate hydrolases superfamily protein
AT5G45070	PP2A8	Chr5	complement(18187630..18189523)	8.29351	-3.28236	-1.71473	6.53402e-21	2.72049e-19	1.52347e-16	6.53246	6.37566	10.5013	9.7646	8.29351	2.63206	3.82368	4.33686	3.36071	3.53833	phloem protein 2-A8
AT5G45680	FKBP13	Chr5	18530834..18532337	126.529	-2.07187	-1.05094	2.01553e-14	4.25614e-13	4.6994e-10	122.376	105.951	98.5714	179.217	126.529	90.8569	89.7385	84.1205	73.3872	84.5258	FK506-binding protein 13
AT5G46800	BOU	Chr5	complement(18988588..18990867)	86.8549	-3.03091	-1.59975	8.39315e-38	1.28619e-35	1.95695e-33	83.4638	79.0926	71.9538	112.91	86.8549	45.113	38.963	39.2141	35.7233	39.7533	Mitochondrial substrate carrier family protein
AT5G46890	AT5G46890	Chr5	complement(19036296..19036938)	77.6262	-4.32771	-2.1136	3.67928e-42	7.6595e-40	8.57862e-38	82.0164	70.1733	67.5029	90.8123	77.6262	15.9512	21.4067	26.6789	35.5527	24.8974	Bifunctional inhibitor/lipid-transfer protein/seed storage 2S albumin superfamily protein
AT5G46900	AT5G46900	Chr5	complement(19039701..19040456)	66.2033	-4.29179	-2.10158	2.141e-37	3.13422e-35	4.99196e-33	72.0737	62.5314	54.9701	75.2379	66.2033	12.799	17.6101	24.6566	30.4878	21.3884	Bifunctional inhibitor/lipid-transfer protein/seed storage 2S albumin superfamily protein
AT5G47700	RPP1C	Chr5	complement(19327566..19328986)	283.899	-2.04172	-1.02979	2.03918e-15	4.88584e-14	4.75455e-11	303.783	283.445	234.889	313.478	283.899	186.753	195.972	217.67	173.241	193.409	60S acidic ribosomal protein family
AT5G48070	XTH20	Chr5	19481897..19483527	5.22212	-2.93535	-1.55353	1.67436e-10	2.1747e-09	3.90394e-06	5.9879	4.70173	2.38846	7.81041	5.22212	1.51403	3.10279	2.88212	2.32274	2.45542	xyloglucan endotransglucosylase/hydrolase 20
AT5G48110	AT5G48110	Chr5	complement(19500988..19504534)	2.09231	-2.40098	-1.26363	2.93739e-09	3.18054e-08	6.84881e-05	2.24929	2.27783	2.17191	1.67022	2.09231	0.788891	1.23827	1.55661	1.27024	1.2135	Terpenoid cyclases/Protein prenyltransferases superfamily protein
AT5G48657	AT5G48657	Chr5	complement(19733882..19735726)	2.73726	-2.64392	-1.40268	2.31058e-13	4.35048e-12	5.38735e-09	2.59941	3.09951	2.90165	2.34847	2.73726	1.30054	1.42979	1.47836	1.48326	1.42299	defense protein-related
AT5G48880	KAT5	Chr5	complement(19814395..19817955)	26.4953	-3.00113	-1.58551	4.07568e-32	4.22245e-30	9.50286e-28	28.8458	29.1536	17.5734	30.4084	26.4953	14.4357	12.6317	10.0397	11.9096	12.2542	peroxisomal 3-keto-acyl-CoA thiolase 2
AT5G49270	COBL9	Chr5	complement(19971884..19974530)	4.50604	-4.4614	-2.1575	8.18181e-30	6.94415e-28	1.90767e-25	5.92792	4.31765	3.4161	4.36248	4.50604	1.05562	1.06453	1.9416	1.52772	1.39737	COBRA-like extracellular glycosyl-phosphatidyl inositol-anchored protein family
AT5G49560	AT5G49560	Chr5	complement(20110832..20111806)	7.32332	-2.61578	-1.38724	2.00323e-15	4.80493e-14	4.67074e-11	7.25328	6.93782	6.1997	8.9025	7.32332	3.44037	3.78008	5.05666	3.41392	3.92276	Putative methyltransferase family protein
AT5G49680	KIP	Chr5	20176080..20188567	1.70743	-2.03516	-1.02514	7.30369e-17	2.04272e-15	1.70293e-12	1.77093	1.91039	1.52204	1.62636	1.70743	0.952618	1.28234	1.15955	1.28939	1.17098	Golgi-body localisation protein domain ;RNA pol II promoter Fmp27 protein domain
AT5G49770	AT5G49770	Chr5	20222669..20227466	1.38528	-3.07014	-1.6183	4.12164e-13	7.5105e-12	9.61001e-09	1.12566	1.42744	1.76691	1.22112	1.38528	0.559021	0.605265	0.668896	0.660882	0.623516	Leucine-rich repeat protein kinase family protein
AT5G49870	JAL48	Chr5	complement(20270101..20272895)	1.17716	-5.0832	-2.34574	3.3851e-12	5.46045e-11	7.8927e-08	1.53	0.98222	1.2317	0.964728	1.17716	0.0610572	0.569547	0.319629	0.356667	0.326725	Mannose-binding lectin superfamily protein
AT5G50200	NRT3.1	Chr5	20436180..20437815	37.6587	-2.84726	-1.50957	4.55207e-53	1.86019e-50	1.06136e-48	38.5673	35.5404	34.9224	41.6045	37.6587	17.3654	17.5599	21.8791	16.9067	18.4278	nitrate transmembrane transporters
AT5G50300	AZG2	Chr5	complement(20466068..20468217)	1.17608	-3.40553	-1.76788	3.04149e-09	3.28841e-08	7.09153e-05	1.19041	1.4301	1.2886	0.795202	1.17608	0.240026	0.699682	0.43978	0.555005	0.483623	Xanthine/uracil permease family protein
AT5G50450	AT5G50450	Chr5	complement(20543225..20544857)	5.8547	-2.20793	-1.1427	4.53807e-14	9.23815e-13	1.0581e-09	5.70467	5.93311	5.44786	6.33316	5.8547	3.08435	3.59638	3.22926	4.80462	3.67865	HCP-like superfamily protein with MYND-type zinc finger
AT5G50560	AT5G50560	Chr5	20579027..20579633	8.66871	-5.77085	-2.52878	3.95394e-20	1.54701e-18	9.219e-16	7.32327	8.10468	7.33044	11.9164	8.66871	1.16899	0.991312	3.67173	2.37969	2.05293	Protein of unknown function (DUF 3339)
AT5G50660	AT5G50660	Chr5	20612369..20612975	9.12396	-6.1771	-2.62693	2.4499e-24	1.35834e-22	5.7122e-20	8.98765	6.33178	10.235	10.9415	9.12396	1.16899	1.48697	3.11541	2.37969	2.03777	Protein of unknown function (DUF 3339)
AT5G51060	RBOHC	Chr5	complement(20757199..20762461)	5.07795	-3.17587	-1.66715	2.14468e-37	3.13422e-35	5.00054e-33	4.85327	5.53897	4.44149	5.47809	5.07795	1.74555	2.12681	2.5052	2.52053	2.22452	NADPH/respiratory burst oxidase protein D
AT5G51500	PME60	Chr5	complement(20917795..20919964)	1.62127	-5.81412	-2.53956	2.18283e-15	5.20741e-14	5.08949e-11	1.68111	1.87781	1.73883	1.18733	1.62127	0.239803	0.319557	0.717341	0.266822	0.385881	Plant invertase/pectin methylesterase inhibitor superfamily
AT5G51820	PGMP	Chr5	complement(21063298..21068327)	90.9153	-2.17228	-1.11921	1.24771e-18	4.14655e-17	2.90915e-14	99.559	93.1396	74.6821	96.2806	90.9153	61.7966	62.2434	50.4303	59.0084	58.3697	phosphoglucomutase
AT5G52020	ERF025	Chr5	complement(21123958..21125065)	1.20701	-5.71508	-2.51477	1.16206e-10	1.54106e-09	2.70947e-06	1.09416	1.24876	1.06079	1.42434	1.20701	0.174658	0.271537	0.365727	0.34009	0.288003	Integrase-type DNA-binding superfamily protein
AT5G52250	RUP1	Chr5	21216772..21218351	2.05255	-2.16887	-1.11694	8.46737e-08	7.16173e-07	0.00197425	2.13139	1.94602	1.59407	2.53872	2.05255	1.22482	1.19012	1.45334	1.43096	1.32481	Transducin/WD40 repeat-like superfamily protein
AT5G52450	DTX16	Chr5	complement(21288850..21291928)	8.52805	-2.07777	-1.05504	8.87843e-15	1.97301e-13	2.07009e-10	8.67634	7.63643	7.10312	10.6963	8.52805	5.59859	7.59548	5.05058	4.76509	5.75243	MATE efflux family protein
AT5G52650	RPS10C	Chr5	complement(21355541..21357219)	287.418	-2.09266	-1.06534	3.32319e-17	9.57348e-16	7.74835e-13	302.34	293.425	239.978	313.931	287.418	192.744	200.651	198.951	173.087	191.358	RNA binding Plectin/S10 domain-containing protein
AT5G53110	AT5G53110	Chr5	21528950..21533159	4.99658	-2.00152	-1.00109	4.44422e-07	3.29317e-06	0.0103621	4.76176	4.53812	5.07887	5.60756	4.99658	2.2568	2.68628	4.43031	4.48594	3.46483	RING/U-box superfamily protein
AT5G53250	AGP22	Chr5	21603569..21604414	29.2997	-4.08348	-2.0298	3.7848e-42	7.80553e-40	8.82463e-38	29.9241	27.2391	22.8761	37.1594	29.2997	8.05255	8.17783	11.2412	12.2234	9.92375	arabinogalactan protein 22
AT5G53450	PAP14_2	Chr5	21688763..21692480	54.823	-2.02707	-1.0194	2.43434e-13	4.56014e-12	5.6759e-09	43.3693	49.5873	59.624	66.7112	54.823	44.5478	41.2655	33.7688	31.8695	37.8629	OBP3-responsive gene 1
AT5G54020	AT5G54020	Chr5	complement(21921666..21923632)	1.02426	-3.7938	-1.92364	1.02393e-09	1.18114e-08	2.38741e-05	1.16419	0.547102	0.981672	1.40407	1.02426	0.327946	0.382389	0.412024	0.383141	0.376375	Cysteine/Histidine-rich C1 domain family protein
AT5G54040	AT5G54040	Chr5	complement(21928847..21930637)	2.44557	-2.25742	-1.17468	2.40038e-08	2.21814e-07	0.000559673	1.9555	2.31762	2.71879	2.79036	2.44557	1.18857	1.2599	1.43296	2.10396	1.49635	Cysteine/Histidine-rich C1 domain family protein
AT5G54060	A3G2XYLT	Chr5	complement(21936746..21938396)	8.18601	-3.25212	-1.70138	3.57346e-11	5.08089e-10	8.33187e-07	11.6673	10.8947	3.61039	6.57173	8.18601	5.27465	2.87014	3.4771	2.28237	3.47606	UDP-glucose:flavonoid 3-o-glucosyltransferase
AT5G54230	AT5G54230	Chr5	complement(22016143..22018061)	2.44394	-2.58986	-1.37287	1.3078e-08	1.2652e-07	0.000304926	2.51964	2.10142	2.17436	2.98036	2.44394	0.742526	1.29869	1.21471	1.98801	1.31098	myb domain protein 49
AT5G54370	AT5G54370	Chr5	22075277..22076819	15.154	-3.37349	-1.75424	3.41539e-36	4.56772e-34	7.96331e-32	14.3053	13.5376	17.5143	15.2588	15.154	4.87581	7.16341	6.6874	6.45596	6.29565	Late embryogenesis abundant (LEA) protein-related
AT5G54770	THI1	Chr5	22246519..22248332	2156.64	-2.12008	-1.08412	5.71786e-17	1.61764e-15	1.33318e-12	2206.47	2177.91	1746.78	2495.41	2156.64	1537.2	1449.43	1363.07	1307.8	1414.38	thiazole biosynthetic enzyme, chloroplast (ARA6) (THI1) (THI4)
AT5G54800	GPT1	Chr5	22261134..22263936	36.8491	-2.53	-1.33914	2.93698e-45	7.62475e-43	6.84786e-41	39.2608	34.8976	35.0157	38.2224	36.8491	18.6946	20.9278	20.5032	21.1766	20.3255	glucose 6-phosphate/phosphate translocator 1
AT5G55110	AT5G55110	Chr5	22367733..22368675	1.02187	-3.72241	-1.89624	2.63333e-06	1.68385e-05	0.0613986	0.928499	1.22271	0.89029	1.04598	1.02187	0.136812	0.638098	0.42972	0.332997	0.384407	Stigma-specific Stig1 family protein
AT5G56080	NAS2	Chr5	complement(22711141..22712441)	10.1182	-8.38545	-3.06789	1.36585e-44	3.2064e-42	3.18461e-40	8.64548	9.68972	7.22743	14.9103	10.1182	1.04123	1.56097	2.5956	1.44819	1.6615	nicotianamine synthase 2
AT5G56320	EXPA14	Chr5	22808641..22810747	3.23278	-2.26411	-1.17894	6.78575e-11	9.26598e-10	1.58216e-06	3.11887	3.55953	2.70662	3.5461	3.23278	1.55029	2.55716	1.66271	2.2456	2.00394	expansin A14
AT5G56540	AGP14	Chr5	22893151..22893651	36.3984	-2.4961	-1.31968	7.40986e-14	1.47976e-12	1.72768e-09	37.6418	30.5323	32.0065	45.4131	36.3984	11.8456	16.8147	26.4219	25.6979	20.195	arabinogalactan protein 14
AT5G57090	PIN2	Chr5	23100516..23105228	6.35253	-3.32438	-1.73309	1.68281e-33	1.94422e-31	3.92365e-29	6.74384	6.21653	7.00517	5.44458	6.35253	2.17369	3.11388	2.29749	3.14419	2.68231	Auxin efflux carrier family protein
AT5G57170	AT5G57170	Chr5	complement(23161877..23163290)	19.3858	-2.02142	-1.01537	1.03294e-17	3.12245e-16	2.4084e-13	19.3717	19.3268	17.9902	20.8544	19.3858	15.2974	15.9028	10.2914	12.2018	13.4233	Tautomerase/MIF superfamily protein
AT5G57290	RPP3B	Chr5	complement(23206696..23207961)	252.453	-2.1039	-1.07307	5.53705e-17	1.5685e-15	1.29102e-12	263.008	254.157	202.208	290.44	252.453	171.457	163.116	181.036	151.19	166.7	60S acidic ribosomal protein family
AT5G57530	XTH12	Chr5	complement(23300321..23301689)	7.47952	-7.99969	-2.99994	3.26268e-47	9.35032e-45	7.60726e-43	8.46306	6.43919	6.0072	9.00861	7.47952	1.29464	0.9845	1.47333	1.42485	1.29433	xyloglucan endotransglucosylase/hydrolase 12
AT5G57540	XTH13	Chr5	complement(23302787..23304095)	3.68263	-5.68671	-2.50759	1.04619e-22	5.05171e-21	2.4393e-18	4.00471	3.25476	3.85736	3.61368	3.68263	0.464915	0.745382	1.15605	1.18817	0.888629	xyloglucan endotransglucosylase/hydrolase 13
AT5G57625	AT5G57625	Chr5	23337832..23338855	18.7953	-4.66479	-2.22181	6.46269e-24	3.51261e-22	1.50684e-19	18.4407	17.2644	21.1906	18.2854	18.7953	2.55268	3.86135	8.379	7.65729	5.61258	CAP (Cysteine-rich secretory proteins, Antigen 5, and Pathogenesis-related 1 protein) superfamily protein
AT5G58010	BHLH82	Chr5	complement(23483366..23485014)	2.5464	-3.04832	-1.60802	3.8607e-09	4.10178e-08	9.00161e-05	2.34179	2.03354	2.72867	3.08159	2.5464	0.731372	0.568525	1.58251	1.70893	1.14784	LJRHL1-like 3
AT5G58310	MES18	Chr5	complement(23574992..23576084)	7.27751	-2.59999	-1.37851	3.88386e-08	3.45585e-07	0.00090556	8.78795	9.03427	3.42841	7.85941	7.27751	5.5255	4.94447	2.89255	2.18935	3.88797	methyl esterase 18
AT5G58750	AT5G58750	Chr5	23728588..23730142	1.80543	-3.73123	-1.89965	3.21468e-14	6.64839e-13	7.49535e-10	1.68921	1.82901	1.67369	2.0298	1.80543	0.497803	0.822295	0.694921	0.686594	0.675403	NAD(P)-binding Rossmann-fold superfamily protein
AT5G59090	SBT4.12	Chr5	complement(23851679..23855499)	27.3642	-2.48747	-1.31468	2.36097e-22	1.10615e-20	5.50484e-18	29.3526	27.3419	26.3561	26.4064	27.3642	10.4678	16.6603	15.5838	18.899	15.4027	subtilase 4.12
AT5G59520	ZIP2	Chr5	complement(23991213..23992908)	29.7953	-4.43718	-2.14964	1.07156e-62	7.78218e-60	2.49844e-58	32.6484	28.6255	23.1136	34.7938	29.7953	8.63374	7.87628	10.7723	9.93005	9.30309	ZRT/IRT-like protein 2
AT5G59850	RPS15AA_2	Chr5	complement(24112156..24113617)	315.781	-2.08623	-1.0609	1.71971e-14	3.67365e-13	4.00967e-10	345.347	315.821	226.587	375.367	315.781	212.408	214.636	231.318	180.476	209.71	Ribosomal protein S8 family protein
AT5G59970	AT5G59970	Chr5	complement(24145831..24146729)	60.5629	-2.17947	-1.12398	3.93525e-20	1.54244e-18	9.17543e-16	60.6841	57.4585	51.5493	72.5595	60.5629	38.6037	36.5621	46.2021	33.0433	38.6028	Histone superfamily protein
AT5G60530	AT5G60530	Chr5	complement(24333907..24335858)	11.5078	-3.12031	-1.64169	1.28416e-23	6.77932e-22	2.99415e-19	11.8234	11.3383	12.9486	9.92073	11.5078	3.21992	6.11682	4.73483	6.69243	5.191	late embryogenesis abundant protein-related / LEA protein-related
AT5G60540	PDX2	Chr5	complement(24336623..24338802)	26.7762	-2.27655	-1.18685	5.34751e-31	5.02142e-29	1.24683e-26	27.0211	28.4817	22.8121	28.7897	26.7762	17.0883	15.6326	15.8777	16.9044	16.3758	pyridoxine biosynthesis 2
AT5G60660	PIP2-4	Chr5	complement(24375368..24377206)	15.4054	-3.05342	-1.61043	1.2196e-28	9.50987e-27	2.84362e-24	15.8147	13.1121	15.0747	17.62	15.4054	5.34588	5.76585	8.72206	8.19738	7.00779	plasma membrane intrinsic protein 2;4
AT5G60950	COBL5	Chr5	complement(24526847..24528151)	5.36157	-2.47099	-1.30509	1.53796e-13	2.93838e-12	3.58592e-09	6.03714	4.52164	4.62493	6.26258	5.36157	2.71038	2.87941	3.6575	2.93199	3.04482	COBRA-like protein 5 precursor
AT5G61350	AT5G61350	Chr5	24667873..24670749	1.54244	-2.66262	-1.41285	9.35943e-12	1.42832e-10	2.18224e-07	1.49827	1.89698	1.51742	1.25709	1.54244	0.807178	0.758171	0.751201	0.873176	0.797432	Protein kinase superfamily protein
AT5G62150	AT5G62150	Chr5	24958125..24958813	3.25937	-2.82898	-1.50028	1.60505e-08	1.52666e-07	0.000374232	2.73709	3.01224	2.80254	4.48561	3.25937	1.77886	1.6375	1.76441	1.27612	1.61422	peptidoglycan-binding LysM domain-containing protein
AT5G62340	AT5G62340	Chr5	25033471..25034404	9.58499	-3.81461	-1.93153	6.09284e-27	4.17549e-25	1.42061e-22	10.9609	9.87595	9.61789	7.88522	9.58499	2.69355	4.10707	3.97706	3.29481	3.51812	Plant invertase/pectin methylesterase inhibitor superfamily protein
AT5G63270	AT5G63270	Chr5	complement(25365230..25366012)	2.14709	-3.92384	-1.97227	8.29029e-07	5.85976e-06	0.0193296	2.11208	2.41049	1.31636	2.74942	2.14709	0.112382	0.65519	1.17661	1.09413	0.759579	RPM1-interacting protein 4 (RIN4) family protein
AT5G63660	PDF2.5	Chr5	25485486..25486324	5.40919	-6.54893	-2.71126	1.32474e-23	6.97687e-22	3.08877e-19	5.56385	6.46135	3.89353	5.71801	5.40919	1.40233	0.981076	1.17457	1.00121	1.13979	Scorpion toxin-like knottin superfamily protein
AT5G63780	AT5G63780	Chr5	25523827..25526593	22.8046	-2.20545	-1.14107	7.48561e-33	8.21816e-31	1.74534e-28	22.4416	23.0013	20.6746	25.101	22.8046	14.7117	15.6028	12.2622	15.1611	14.4344	RING/FYVE/PHD zinc finger superfamily protein
AT5G64100	PER69	Chr5	complement(25650567..25652247)	128.635	-2.9453	-1.55842	1.09714e-18	3.65717e-17	2.55808e-14	133.018	126.42	113.846	141.254	128.635	35.9319	46.8137	85.9954	73.5907	60.5829	Peroxidase superfamily protein
AT5G64110	PER70	Chr5	complement(25654074..25656067)	17.8984	-5.82954	-2.54338	2.70757e-68	3.31933e-65	6.31296e-64	17.7538	16.3492	20.4324	17.0583	17.8984	4.49839	5.55989	3.10843	4.11681	4.32088	Peroxidase superfamily protein
AT5G65160	AT5G65160	Chr5	complement(26031184..26034030)	1.67019	-3.27269	-1.71048	1.4258e-14	3.06958e-13	3.3244e-10	1.78342	1.55835	1.59781	1.74119	1.67019	0.720599	0.404553	0.866225	0.805502	0.69922	tetratricopeptide repeat (TPR)-containing protein
AT5G65210	TGA1	Chr5	26057533..26061157	18.7341	-2.01552	-1.01115	2.64034e-26	1.71871e-24	6.15622e-22	19.3736	17.4806	17.8989	20.1833	18.7341	10.9367	13.3378	13.8046	13.8146	12.9734	bZIP transcription factor family protein
AT5G65690	AT5G65690	Chr5	26266180..26269763	1.27682	-2.02441	-1.0175	3.89902e-05	0.000190776	0.909097	1.48696	1.25192	1.15464	1.21376	1.27682	0.443588	0.952788	0.782195	1.34107	0.879911	phosphoenolpyruvate carboxykinase 2
AT5G66280	GMD1	Chr5	26476166..26477754	12.113	-4.57916	-2.19508	6.52721e-64	5.53984e-61	1.52188e-59	13.5636	11.9002	11.3595	11.6285	12.113	2.67933	4.16551	4.29283	3.67571	3.70334	GDP-D-mannose 4,6-dehydratase 1
AT5G66530	AT5G66530	Chr5	complement(26551755..26555886)	44.6196	-2.6849	-1.42487	6.56641e-56	2.78656e-53	1.53102e-51	47.6657	44.9812	39.3928	46.4387	44.6196	23.6551	25.0195	21.436	22.7676	23.2196	Galactose mutarotase-like superfamily protein
AT5G66690	UGT72E2	Chr5	26625049..26626822	18.4848	-2.18007	-1.12437	6.806e-17	1.90836e-15	1.58689e-12	18.0719	17.9387	16.8003	21.1283	18.4848	9.34515	10.7269	14.3908	12.7093	11.793	UDP-Glycosyltransferase superfamily protein
AT5G66815	AT5G66815	Chr5	26677365..26678002	1.69567	-5.87874	-2.55551	8.94693e-08	7.52695e-07	0.00208607	1.79464	0.96386	1.44749	2.57669	1.69567	0.505541	0.353679	0	0.689063	0.387071	0
AT5G66870	LBD36	Chr5	26705785..26708741	1.50121	-2.02857	-1.02047	6.31189e-06	3.70856e-05	0.147168	1.49355	1.46106	1.41845	1.63178	1.50121	0.613055	1.11196	1.10542	1.2932	1.03091	ASYMMETRIC LEAVES 2-like 1
AT5G66985	AT5G66985	Chr5	26743279..26744019	10.808	-3.01351	-1.59145	1.46027e-12	2.47304e-11	3.40476e-08	11.089	7.88388	7.93091	16.3283	10.808	4.00448	3.75572	7.38266	4.57675	4.9299	0
AT5G67210	IRX15-L	Chr5	26818949..26820157	6.45232	-2.35565	-1.23612	5.15657e-13	9.27383e-12	1.2023e-08	6.62934	5.84933	4.79144	8.53917	6.45232	3.89496	3.23509	3.63106	4.46739	3.80712	Protein of unknown function (DUF579)
AT5G67400	PER73	Chr5	26894778..26896488	22.9776	-5.06986	-2.34195	2.20924e-30	1.97374e-28	5.15107e-26	22.0349	22.657	23.3206	23.8978	22.9776	3.6335	3.7724	9.84924	7.89886	6.2885	root hair specific 19
ATCG00020	PSBA	ChrC	complement(383..1444)	238.435	-2.97542	-1.5731	1.79976e-14	3.82613e-13	4.19632e-10	166.794	201.072	384.514	201.358	238.435	128.164	138.746	79.3027	112.005	114.554	photosystem II reaction center protein A
ATCG00040	ATCG00040	ChrC	complement(2056..3636)	200.044	-4.46918	-2.16001	1.2129e-16	3.32074e-15	2.82801e-12	182.289	199.876	232.428	185.584	200.044	49.3697	122.838	25.8873	57.361	63.8641	maturase K
ATCG00065	ATCG00065	ChrC	complement(69611..69724)	28.6418	-3.59909	-1.84763	6.62231e-09	6.7561e-08	0.000154406	28.3587	43.1539	17.6746	25.3799	28.6418	9.61946	17.1545	2.96218	14.8744	11.1526	ribosomal protein S12A
ATCG00070	PSBK	ChrC	7017..7202	23.5583	-3.60025	-1.8481	7.46402e-07	5.30462e-06	0.0174031	12.6737	12.398	40.1717	28.9897	23.5583	6.58942	17.793	3.26795	9.7919	9.36056	photosystem II reaction center protein K precursor
ATCG00120	ATPA	ChrC	complement(9938..11461)	1256.15	-3.97268	-1.99011	5.38147e-15	1.22552e-13	1.25474e-10	1419.43	1678.38	985.306	941.483	1256.15	374.725	765.336	188.565	462.082	447.677	ATP synthase subunit alpha
ATCG00130	ATPF	ChrC	complement(11529..12798)	605.139	-3.46459	-1.79269	1.21026e-14	2.64162e-13	2.82184e-10	644.03	713.14	548.35	515.038	605.139	202.819	426.765	106.965	253.476	247.506	ATPase, F0 complex, subunit B/B', bacterial/chloroplast
ATCG00140	ATPH	ChrC	complement(13262..13507)	670.968	-3.93334	-1.97576	3.08501e-23	1.5614e-21	7.19301e-19	742.24	820.549	645.015	476.071	670.968	194.832	381.277	129.035	262.956	242.025	ATP synthase subunit C family protein
ATCG00150	ATPI	ChrC	complement(14021..14770)	308.001	-2.57846	-1.36651	4.68588e-08	4.11966e-07	0.00109256	329.934	383.007	235.52	283.545	308.001	174.255	285.519	61.8645	152.486	168.531	ATPase, F0 complex, subunit A protein
ATCG00160	RPS2_3	ChrC	complement(15013..15723)	150.899	-2.37498	-1.24791	2.05897e-06	1.34345e-05	0.0480071	177.142	211.9	95.5261	119.029	150.899	90.7271	155.51	35.2412	76.9361	89.6035	ribosomal protein S2
ATCG00170	RPOC2	ChrC	complement(15938..20068)	114.28	-2.34525	-1.22974	2.89364e-05	0.00014552	0.674682	135.405	168.826	61.4568	91.4327	114.28	76.5152	114.107	24.3763	59.1241	68.5307	DNA-directed RNA polymerase family protein
ATCG00180	RPOC1	ChrC	complement(20251..23084)	135.867	-2.3113	-1.20871	2.75517e-05	0.000139318	0.642395	158.77	207.953	76.0643	100.679	135.867	84.6516	137.73	31.1076	77.8046	82.8235	DNA-directed RNA polymerase family protein
ATCG00190	RPOB	ChrC	complement(23111..26329)	114.943	-2.64429	-1.40288	7.74584e-07	5.49606e-06	0.0180602	136.775	172.362	63.1418	87.4923	114.943	60.8798	103.91	24.7995	55.2333	61.2055	RNA polymerase subunit beta
ATCG00270	PSBD	ChrC	32711..33772	1107.52	-2.78421	-1.47727	5.87997e-10	7.02889e-09	1.37097e-05	1232.31	1366.83	924.762	906.172	1107.52	560.943	930.92	230.595	527.795	562.563	photosystem II reaction center protein D
ATCG00280	PSBC	ChrC	33720..35141	1213.41	-3.2514	-1.70106	6.66922e-15	1.50173e-13	1.555e-10	1299.96	1504.38	1129.01	920.275	1213.41	523.541	839.963	245.406	507.195	529.026	photosystem II reaction center protein C
ATCG00330	ATCG00330	ChrC	complement(36938..37240)	759.69	-4.92073	-2.29887	5.25812e-27	3.62597e-25	1.22598e-22	789.773	900.343	817.377	531.265	759.69	208.424	346.291	105.653	218.464	219.708	chloroplast ribosomal protein S14
ATCG00340	PSAB	ChrC	complement(37375..39579)	1235.45	-5.37384	-2.42595	2.31829e-27	1.66637e-25	5.40532e-23	1250.79	1476.94	1347	867.069	1235.45	304.192	526.272	156.455	323.045	327.491	Photosystem I, PsaA/PsaB protein
ATCG00350	PSAA	ChrC	complement(39605..41857)	1110.63	-5.30923	-2.4085	1.71416e-26	1.12915e-24	3.99674e-22	1155.15	1337.19	1174.54	775.659	1110.63	276.868	481.842	140.231	292.245	297.797	Photosystem I, PsaA/PsaB protein
ATCG00360	ATCG00360	ChrC	complement(42584..43751)	99.7705	-3.61342	-1.85336	1.75593e-11	2.59532e-10	4.09413e-07	115.082	127.104	68.5296	88.3665	99.7705	32.8461	69.0959	11.5222	42.3633	38.9569	Tetratricopeptide repeat (TPR)-like superfamily protein
ATCG00380	RPS4_2	ChrC	complement(45223..45828)	125.629	-3.21463	-1.68465	2.9887e-12	4.85653e-11	6.96846e-08	141.483	151.199	98.5009	111.331	125.629	52.4785	96.6883	19.9492	51.7142	55.2075	chloroplast ribosomal protein S4
ATCG00420	NDHJ	ChrC	complement(48677..49153)	152.533	-2.75842	-1.46384	4.79336e-14	9.72197e-13	1.11762e-09	153.766	176.78	152.068	127.516	152.533	54.4996	124.887	42.0517	92.164	78.4005	NADH dehydrogenase subunit J
ATCG00430	NDHK	ChrC	complement(49257..49934)	222.607	-2.77689	-1.47347	4.36177e-15	9.99493e-14	1.01699e-10	221.526	266.543	220.411	181.947	222.607	83.7259	178.832	64.1508	127.922	113.658	photosystem II reaction center protein G
ATCG00440	NDHC	ChrC	complement(50001..50363)	143.468	-2.6464	-1.40403	6.32711e-12	9.84628e-11	1.47523e-07	147.506	162.841	131.829	131.695	143.468	66.9949	129.089	34.6061	76.1251	76.7039	NADH:ubiquinone/plastoquinone oxidoreductase, chain 3 protein
ATCG00470	ATPE	ChrC	complement(52265..52663)	648.909	-3.82571	-1.93573	1.71168e-27	1.23841e-25	3.99094e-23	680.102	763.091	617.98	534.462	648.909	200.473	350.63	138.291	269.944	239.834	ATP synthase epsilon chain
ATCG00480	ATPB	ChrC	complement(52660..54156)	1195.88	-3.99012	-1.99643	6.00085e-27	4.12525e-25	1.39916e-22	1261.87	1489.45	1090.06	942.123	1195.88	360.584	626.899	240.826	467.143	423.863	ATP synthase subunit beta
ATCG00490	RBCL	ChrC	54958..56397	1429.3	-8.2888	-3.05116	7.20421e-24	3.90603e-22	1.67973e-19	934.648	1142.56	2927.32	712.688	1429.3	199.748	290.626	197.219	313.231	250.206	ribulose-bisphosphate carboxylases
ATCG00500	ATCG00500	ChrC	57075..58541	49.1609	-2.65726	-1.40994	2.25584e-08	2.08807e-07	0.000525972	52.7062	57.533	47.9003	38.504	49.1609	17.6328	47.1701	10.3585	30.0959	26.3143	acetyl-CoA carboxylase carboxyl transferase subunit beta
ATCG00520	YCF4	ChrC	59772..60326	314.375	-2.89485	-1.53349	1.84475e-09	2.06431e-08	4.30122e-05	331.905	365.919	292.857	266.82	314.375	105.884	287.582	62.7917	160.799	154.264	unfolded protein binding
ATCG00540	PETA	ChrC	61657..62619	459.813	-3.99914	-1.99969	1.76424e-15	4.25481e-14	4.1135e-11	486.57	547.174	477.746	327.761	459.813	112.134	279.619	74.4808	188.931	163.791	photosynthetic electron transfer A
ATCG00550	PSBJ	ChrC	complement(63538..63660)	6.07507	-8.2787	-3.04941	9.43134e-06	5.31193e-05	0.219901	2.73788	4.99953	12.286	4.27688	6.07507	0	2.44604	0.549086	1.02119	1.00408	photosystem II reaction center protein J
ATCG00570	PSBF	ChrC	complement(63942..64061)	13.7522	-6.15662	-2.62214	3.90698e-06	2.41229e-05	0.0910952	6.73519	9.60848	34.2813	4.38381	13.7522	2.15023	2.50719	1.68844	6.28032	3.15655	photosystem II reaction center protein F
ATCG00580	ATCG00580	ChrC	complement(64071..64322)	119.747	-6.27274	-2.6491	1.9495e-14	4.12065e-13	4.54545e-10	68.9555	93.6445	252.196	64.1914	119.747	14.0789	39.1003	16.8844	41.1211	27.7962	photosystem II reaction center protein E
ATCG00640	RPL33	ChrC	67488..67688	38.9435	-2.54621	-1.34835	3.81558e-07	2.86975e-06	0.0088964	35.1838	46.2737	45.5275	28.7892	38.9435	12.8372	34.8014	10.0802	29.3706	21.7724	ribosomal protein L33
ATCG00650	RPS18	ChrC	67917..68222	41.763	-2.10462	-1.07356	4.46901e-05	0.000215276	1	42.7002	40.4435	38.1361	45.7721	41.763	22.1347	57.518	10.8149	21.9606	28.107	ribosomal protein S18
ATCG00670	ATCG00670	ChrC	complement(69910..71882)	235.311	-2.1726	-1.11942	1.0945e-08	1.07678e-07	0.000255193	255.276	291.734	195.183	199.051	235.311	135.781	247.919	76.1084	152.173	152.995	plastid-encoded CLP P
ATCG00680	PSBB	ChrC	72371..73897	428.512	-6.2982	-2.65494	1.69824e-35	2.20441e-33	3.95961e-31	423.651	481.494	536.659	272.244	428.512	83.8126	145.9	55.64	103.438	97.1977	photosystem II reaction center protein B
ATCG00710	PSBH	ChrC	74485..74706	192.381	-6.66267	-2.7361	4.87035e-32	4.95272e-30	1.13557e-27	202.056	211.906	235.602	119.962	192.381	29.0572	63.3575	20.6872	51.7702	41.218	photosystem II reaction center protein H
ATCG00720	PETB	ChrC	74841..76292	434.548	-5.37298	-2.42572	1.83573e-25	1.12213e-23	4.28018e-21	427.082	459.665	528.342	323.103	434.548	95.8645	191.754	52.7377	121.633	115.497	photosynthetic electron transfer B
ATCG00730	PETD	ChrC	76481..77672	334.902	-5.8201	-2.54104	7.16822e-33	7.90905e-31	1.67134e-28	321.002	354.579	412.297	251.728	334.902	68.9143	133.302	40.2709	86.0781	82.1413	photosynthetic electron transfer D
ATCG00840	RPL23-A_2	ChrC	complement(85862..86143)	105.24	-2.10178	-1.07161	1.86394e-10	2.4124e-09	4.34596e-06	119.179	128.113	78.2978	95.3711	105.24	78.0031	95.22	40.9537	66.8119	70.2472	ribosomal protein L23.1
ATCG00860	ycf2-B_1	ChrC	86474..93358	38.0765	-4.35328	-2.1221	2.78541e-15	6.54586e-14	6.49446e-11	41.3013	50.3074	30.765	29.9321	38.0765	11.3274	22.4173	4.46327	11.3931	12.4002	Chloroplast Ycf2;ATPase, AAA type, core
ATCG00870	ycf15-B_1	ChrC	93495..93728	11.9853	-3.1284	-1.64543	4.06794e-07	3.03781e-06	0.00948481	12.9523	12.1543	6.8168	16.0178	11.9853	5.78909	9.96449	1.44311	4.29424	5.37273	Protein precursor Ycf15, putative, chloroplast
ATCG00905	ATCG00905	ChrC	complement(97999..98793)	211.404	-2.2194	-1.15017	1.12473e-13	2.18481e-12	2.62243e-09	238.081	280.657	152.289	174.588	211.404	116.013	176.087	119.107	122.929	133.534	ribosomal protein S12C
ATCG01010	NDHF	ChrC	complement(110398..112638)	29.693	-3.94868	-1.98137	9.94154e-13	1.72333e-11	2.31797e-08	25.8468	29.4643	35.0278	28.4331	29.693	7.94463	21.2457	3.43565	10.3411	10.7418	NADH-Ubiquinone oxidoreductase (complex I), chain 5 protein
ATCG01040	CCSA	ChrC	114461..115447	10.2018	-4.44778	-2.15308	2.11909e-19	7.7038e-18	4.94088e-15	9.82642	11.059	11.9935	7.92816	10.2018	2.74498	5.71549	1.30012	3.30878	3.26734	Cytochrome C assembly protein
ATCG01050	ATCG01050	ChrC	complement(115665..117185)	44.362	-2.23856	-1.16257	7.91149e-06	4.53462e-05	0.184464	40.1189	41.0366	45.5374	50.7553	44.362	29.518	52.4187	9.54674	20.7692	28.0632	NADH-Ubiquinone/plastoquinone (complex I) protein
ATCG01060	PSAC	ChrC	complement(117318..117563)	172.44	-4.85271	-2.27879	7.09338e-32	7.14747e-30	1.65389e-27	182.891	189.67	203.06	114.139	172.44	39.858	78.2734	32.9452	51.3148	50.5978	iron-sulfur cluster binding;electron carriers;4 iron, 4 sulfur cluster binding
ATCG01080	NDHG	ChrC	complement(118377..118907)	97.1028	-2.71068	-1.43866	1.30422e-07	1.07069e-06	0.00304091	84.3484	98.2924	89.488	116.282	97.1028	49.9291	99.7212	16.6618	36.3099	50.6555	NADH:ubiquinone/plastoquinone oxidoreductase, chain 6
ATCG01090	NDHI	ChrC	complement(119244..119762)	75.9625	-2.05531	-1.03936	5.43282e-05	0.000257542	1	74.7489	76.1273	62.7635	90.2101	75.9625	53.3208	94.9256	16.5266	43.4419	52.0537	NADPH dehydrogenases
ATCG01230	ATCG01230	ChrC	139856..140650	205.481	-2.62563	-1.39266	2.12746e-05	0.000110437	0.496039	245.391	272.315	138.297	165.922	205.481	129.764	171.131	19.1095	121.225	110.307	ribosomal protein S12B
ATCG01240	RPS7-A_2	ChrC	140704..141171	221.492	-2.05851	-1.0416	3.07253e-07	2.35749e-06	0.00716391	251.706	301.23	140.821	192.213	221.492	162.921	224.04	77.2065	139.965	151.033	ribosomal protein S7
ATCG01270	ycf15-B_2	ChrC	complement(144921..145154)	10.9355	-2.84753	-1.50971	7.55281e-06	4.35016e-05	0.176101	10.3618	12.8113	9.32826	11.2405	10.9355	5.51342	11.5717	2.30898	2.41551	5.45239	Protein precursor Ycf15, putative, chloroplast
ATCG01280	ycf2-B_2	ChrC	complement(145291..152175)	38.0776	-4.31135	-2.10814	3.24245e-14	6.69328e-13	7.5601e-10	42.7393	48.8002	30.7528	30.0181	38.0776	10.3342	23.9139	4.48289	11.3931	12.531	Chloroplast Ycf2;ATPase, AAA type, core
ATCG01300	RPL23A_3	ChrC	152506..152787	104.608	-2.12073	-1.08456	5.09746e-11	7.07013e-10	1.18852e-06	110.342	126.478	76.2138	105.398	104.608	71.1407	94.1531	39.0377	72.1569	69.1221	ribosomal protein L23
ATMG00030	ATMG00030	ChrM	11918..12241	4.30962	-3.53439	-1.82146	1.52726e-06	1.02004e-05	0.0356097	4.15752	3.5587	6.47796	3.04431	4.30962	1.59276	2.55362	1.2507	1.35686	1.68849	0
ATMG00060	ATMG00060	ChrM	complement(20571..22086)	10.6709	-3.61593	-1.85437	3.60988e-13	6.62722e-12	8.4168e-09	12.5508	10.0694	10.8428	9.22055	10.6709	4.2846	7.35505	1.37069	3.70794	4.17957	NADH dehydrogenase subunit 5C
ATMG00070	ATMG00070	ChrM	complement(23663..24235)	53.9501	-3.82124	-1.93404	8.87988e-18	2.70652e-16	2.07043e-13	59.2415	66.6725	49.3763	40.51	53.9501	17.337	34.2606	8.36854	20.1672	20.0333	NADH dehydrogenase subunit 9
ATMG00080	ATMG00080	ChrM	complement(25076..25615)	103.038	-4.54664	-2.1848	1.82994e-25	1.1217e-23	4.26668e-21	115.745	130.818	92.0388	73.5505	103.038	26.7585	53.7654	16.3841	31.6342	32.1355	ribosomal protein L16
ATMG00090	ATMG00090	ChrM	complement(25482..28733)	75.9592	-4.08	-2.02857	8.75766e-20	3.30917e-18	2.04194e-15	85.2882	92.0022	59.6874	66.8589	75.9592	25.6715	42.2217	10.3469	26.7975	26.2594	structural constituent of ribosome;protein binding
ATMG00210	ATMG00210	ChrM	57774..58331	3.50664	-16.7172	-4.06326	3.69907e-07	2.78973e-06	0.00862476	1.56913	0	9.62917	2.82826	3.50664	0.57802	0	0	0.562753	0.285193	ribosomal protein L5
ATMG00285	ATMG00285	ChrM	complement(79740..81297)	4.38909	-5.44584	-2.44516	3.44068e-13	6.3536e-12	8.02229e-09	4.19493	5.05359	4.21224	4.0956	4.38909	0.89283	2.47249	0.233694	0.977904	1.14423	NADH dehydrogenase 2A
ATMG00300	ATMG00300	ChrM	complement(89617..90054)	1.12876	-4.31108	-2.10805	0.000236349	0.000957902	1	1.0764	1.57948	0.958383	0.900782	1.12876	0.147276	0.686902	0.154196	0.430159	0.354633	Gag-Pol-related retrotransposon family protein
ATMG00410	ATMG00410	ChrM	111587..112907	4.61006	-2.99618	-1.58312	2.92751e-10	3.6768e-09	6.82578e-06	4.38476	4.53875	5.78338	3.73337	4.61006	2.4416	3.53019	0.869144	1.90169	2.18565	ATPase subunit 6-1
ATMG00480	YMF19_2	ChrM	129909..130385	5.4551	-3.9482	-1.98119	1.84675e-09	2.06445e-08	4.30589e-05	5.08316	7.89628	5.80816	3.03282	5.4551	2.56946	0.946111	1.84065	2.23827	1.89862	Plant mitochondrial ATPase, F0 complex, subunit 8 protein
ATMG00510	ATMG00510	ChrM	132071..138153	33.4621	-6.96395	-2.79991	6.12344e-40	1.10759e-37	1.42774e-35	31.1467	36.4555	46.5468	19.6994	33.4621	5.11701	9.9653	5.30042	7.1018	6.87113	NADH dehydrogenase subunit 7
ATMG00513	ATMG00513	ChrM	complement(140724..142998)	4.03998	-4.75998	-2.25096	2.55666e-19	9.18858e-18	5.96111e-15	3.21389	4.09324	5.80597	3.04684	4.03998	1.07066	1.66453	0.934131	1.12924	1.19964	NADH dehydrogenase 5A
ATMG00516	ATMG00516	ChrM	complement(143219..147048)	3.27998	-2.81313	-1.49218	0.000160167	0.000677571	1	1.69439	4.83446	3.6961	2.89497	3.27998	2.02852	1.65569	1.06191	1.57995	1.58152	NADH dehydrogenase 1C
ATMG00520	ATMG00520	ChrM	complement(144294..146312)	6.83156	-5.38826	-2.42982	1.27199e-32	1.37593e-30	2.96577e-28	7.53914	7.65252	7.9006	4.23399	6.83156	1.3419	2.27249	1.43839	2.11521	1.792	Intron maturase, type II family protein
ATMG00560	RPL2	ChrM	154744..157345	6.81071	-9.22389	-3.20538	1.07029e-29	8.98026e-28	2.49549e-25	7.31249	7.68678	8.23552	4.00805	6.81071	0.921528	1.86249	0.643216	0.777563	1.0512	Nucleic acid-binding, OB-fold-like protein
ATMG00570	ATMG00570	ChrM	157491..158351	2.75433	-5.39454	-2.4315	1.38709e-11	2.07658e-10	3.23413e-07	2.81611	3.30326	3.21776	1.6802	2.75433	0.299684	1.39774	0.392205	0.802364	0.722998	Sec-independent periplasmic protein translocase
ATMG00580	ATMG00580	ChrM	161693..169674	6.65853	-2.73501	-1.45155	2.20149e-11	3.20662e-10	5.133e-07	6.15582	8.00707	6.77051	5.70071	6.65853	3.85828	5.50976	1.67936	2.74342	3.44771	NADH dehydrogenase subunit 4
ATMG00640	ATMG00640	ChrM	complement(188084..188662)	11.1621	-4.50405	-2.17122	7.50108e-14	1.49527e-12	1.74895e-09	8.84066	11.5501	18.1249	6.13278	11.1621	3.56515	5.32616	2.79949	2.49477	3.54639	hydrogen ion transporting ATP synthases, rotational mechanism;zinc ion binding
ATMG00650	ATMG00650	ChrM	complement(188929..189231)	4.23793	-4.19795	-2.06968	1.6566e-08	1.56759e-07	0.000386253	4.89024	4.05903	3.87908	4.12338	4.23793	1.70315	1.24119	0.668689	1.86544	1.36962	NADH dehydrogenase subunit 4L
ATMG00660	ATMG00660	ChrM	complement(190104..190553)	6.90778	-3.11224	-1.63795	6.37013e-08	5.49744e-07	0.00148526	6.58552	9.39496	8.582	3.06866	6.90778	3.29702	3.51007	3.15176	2.51213	3.11774	0
ATMG00670	ATMG00670	ChrM	complement(191055..191882)	1.63504	-2.9683	-1.56964	1.75924e-05	9.30965e-05	0.410185	1.62686	2.13522	1.82509	0.953001	1.63504	0.623256	1.18092	0.652538	0.606794	0.765878	0
ATMG00690	ATMG00690	ChrM	complement(203588..204310)	6.62868	-3.64871	-1.86739	6.84541e-13	1.20964e-11	1.59607e-08	7.17302	6.16644	9.17343	4.00181	6.62868	2.14131	3.43309	2.42874	2.25848	2.56541	0
ATMG00730	ATMG00730	ChrM	217631..219077	2.2436	-5.76425	-2.52713	1.88786e-12	3.14521e-11	4.40173e-08	1.44292	1.85928	3.94533	1.72686	2.2436	0.267479	0.623766	0.560091	0.73784	0.547294	cytochrome c oxidase subunit 3
ATMG00830	ATMG00830	ChrM	complement(231894..233042)	10.6835	-2.26945	-1.18234	9.7571e-08	8.17116e-07	0.00227497	11.196	13.9152	8.69501	8.92785	10.6835	6.96159	10.6703	3.05653	5.90317	6.6479	cytochrome C biogenesis 382
ATMG00960	ATMG00960	ChrM	complement(256865..257476)	1.92563	-4.49661	-2.16884	3.69804e-07	2.78973e-06	0.00862234	1.76083	2.26082	2.60642	1.07446	1.92563	0.527018	0.860312	0.551778	0.410478	0.587397	Cytochrome C assembly protein
ATMG00980	ATMG00980	ChrM	complement(260224..260601)	21.1169	-2.78813	-1.4793	8.87993e-14	1.75271e-12	2.07044e-09	18.7089	21.9622	27.0964	16.7002	21.1169	9.55659	13.1329	7.50418	12.461	10.6637	Ribosomal protein S12/S23 family protein
ATMG01000	ATMG01000	ChrM	complement(260963..261307)	11.2609	-2.68325	-1.42398	1.85913e-11	2.73686e-10	4.33475e-07	12.6895	11.8087	9.49049	11.0548	11.2609	5.23535	8.06662	4.50251	5.82522	5.90743	0
ATMG01120	ATMG01120	ChrM	complement(287917..289083)	3.24739	-5.85113	-2.54872	1.68481e-06	1.11681e-05	0.0392831	2.4671	4.22351	4.61287	1.68608	3.24739	0.945157	0.826547	0.247391	0.920193	0.734822	NADH dehydrogenase 1B
ATMG01130	ATMG01130	ChrM	complement(289197..289517)	5.48848	-8.29019	-3.0514	1.86662e-12	3.11344e-11	4.35222e-08	5.03566	6.22606	6.80004	3.89216	5.48848	1.40669	0.234317	1.05199	0.782594	0.868898	0
ATMG01190	ATMG01190	ChrM	complement(302166..303689)	73.717	-9.03363	-3.17531	5.64549e-48	1.70656e-45	1.3163e-43	70.0477	78.4819	107.807	38.5309	73.717	8.55014	14.0166	9.17342	14.959	11.6748	ATP synthase subunit 1
ATMG01200	ATMG01200	ChrM	complement(303836..304720)	15.3239	-8.921	-3.1572	8.03828e-34	9.4856e-32	1.87421e-29	12.8615	18.0661	21.1546	9.21342	15.3239	1.82223	3.48457	1.29733	3.19338	2.44938	0
ATMG01320	ATMG01320	ChrM	complement(327890..333105)	5.12917	-3.57436	-1.83768	9.5593e-16	2.35693e-14	2.22885e-11	5.62483	5.16899	5.37235	4.35052	5.12917	1.959	3.18158	1.31852	1.63479	2.02347	NADH dehydrogenase 2B
ATMG01360	COX1	ChrM	complement(349830..351413)	8.5516	-6.73907	-2.75255	7.85541e-27	5.35017e-25	1.83157e-22	7.10086	8.05559	14.1514	4.89857	8.5516	1.3439	2.27927	1.96132	1.66524	1.81243	cytochrome oxidase

## Sheet: pif4_Up
Gene_ID	Gene_Name	Chromosome	Region	Max group means	Fold change	Log2 fold change	P-value	FDR p-value	Bonferroni	pif4-2-20C-A - RPKM	pif4-2-20C-B - RPKM	pif4-2-20C-C - RPKM	pif4-2-20C-D - RPKM	pif4-2-20C - ABCD - Mean	pif4-2-27C-A - RPKM	pif4-2-27C-B - RPKM	pif4-2-27C-C - RPKM	pif4-2-27C-D - RPKM	pif4-2-27C - ABCD - Mean	Short Description (from TAIR website)
AT1G01140	CIPK9	Chr1	complement(64166..67774)	26.3767	2.47682	1.30849	3.84027e-19	3.05415e-17	8.94552e-15	6.74701	9.25611	8.31653	7.50535	7.95625	25.7331	21.9752	29.4045	28.3942	26.3767	CBL-interacting protein kinase 9
AT1G01240	AT1G01240	Chr1	99865..101987	3.98558	2.36822	1.24381	1.15813e-06	1.11787e-05	0.0269776	1.52923	0.863148	1.21792	1.36997	1.24507	5.95789	3.82235	2.9096	3.25248	3.98558	0
AT1G01490	AT1G01490	Chr1	complement(180017..182749)	17.2137	2.81777	1.49455	4.88292e-20	4.31485e-18	1.13743e-15	4.00478	4.91058	4.4443	4.81995	4.5449	13.9841	14.0245	21.6442	19.2021	17.2137	Heavy metal transport/detoxification superfamily protein
AT1G01520	RVE3	Chr1	190408..192436	1.86466	2.92559	1.54873	4.60119e-07	4.94749e-06	0.010718	0.340739	0.432729	0.592085	0.530176	0.473932	1.95864	1.59969	1.64416	2.25617	1.86466	Homeodomain-like superfamily protein
AT1G01600	CYP86A4	Chr1	218834..221286	3.81572	6.34027	2.66454	7.94241e-26	1.23585e-23	1.85011e-21	0.366031	0.295813	0.573394	0.560115	0.448838	3.27292	3.58439	3.97493	4.43064	3.81572	cytochrome P450, family 86, subfamily A, polypeptide 4
[truncated: 1,152 more rows]

## Sheet: pif4_Down
Gene_ID	Gene_Name	Chromosome	Region	Max group means	Fold change	Log2 fold change	P-value	FDR p-value	Bonferroni	pif4-2-20C-A - RPKM	pif4-2-20C-B - RPKM	pif4-2-20C-C - RPKM	pif4-2-20C-D - RPKM	pif4-2-20C - ABCD - Mean	pif4-2-27C-A - RPKM	pif4-2-27C-B - RPKM	pif4-2-27C-C - RPKM	pif4-2-27C-D - RPKM	pif4-2-27C - ABCD - Mean	Short Description (from TAIR website)
[truncated: 722 more rows]

[truncated: 4 more sheets: hmr22_Up, hmr22_Down, med14_Up, med14_Down]
