# Supplementary material for: PHYTOCHROME-INTERACTING FACTOR 4/HEMERA-mediated thermosensory growth requires the Mediator subunit MED14
Source: Plant Physiol. 2022 Sep 5;190(4):2706–21. doi: 10.1093/plphys/kiac412 (PMC9706435; doi:10.1093/plphys/kiac412)
Supplement: kiac412_Supplementary_Data [file kiac412_supplementary_data.zip › kiac412_Supplementary_Data/Supplemental Dataset 2.xlsx]

## Sheet: Notes
Supplemental Dataset 2: Lists of thermo-responsive genes in two other reports
Note:
Lee_2020_UP Genes: FDR <= 0.05, Fold-change >=2, Max Group Mean TPM >=1, published by Lee et al., 2020
Lee_2020_DOWN Genes: FDR < =0.05, Fold-change <=-2, Max Group Mean TPM >=1, published by Lee et al., 2020
Lee_2021_UP Genes: FDR <= 0.05, Fold-change >=2, Max Group Mean TPM >=1, published by Lee et al., 2021
Lee_2021_DOWN Genes: FDR < =0.05, Fold-change <=-2, Max Group Mean TPM >=1, published by Lee et al., 2021
Up and Down worksheets are sorted by Gene ID.
Note on Max Group Means value:
Max Group Means Value: Average RPKM or TPM is calculated for each group in the statistical comparison. This value is the maximum of the two average RPKM's or TPM's.
Notes on published data:
Data are from Lee et al., 2020 (GEO number GSE142354) and Lee et al., 2021 (GEO number GSE158992)
3'TaqSeq technique was used. Therefore, CLCGWB data analysis was done using "3' Sequencing" setting under "Library Type" in the mapping parameters.
Because libraries don’t cover the full-length of transcripts, this analysis generates TPM values, not RPKM values. TPM = total counts per million
Authors uploaded "total counts" (i.e., raw data) in their GEO submission. CLCGWB also generates total counts - see the "Total Counts" columns in the first worksheet. They match with the authors data quite well.

## Sheet: Lee_2020_Up
Gene_ID	Gene_Name	Chromosome	Region	WT-28C vs. WT-22C - Max group means	WT-28C vs. WT-22C - Fold change	WT-28C vs. WT-22C - Log fold change	WT-28C vs. WT-22C - P-value	WT-28C vs. WT-22C - FDR p-value	WT-28C vs. WT-22C - Bonferroni	WT-22C-Rep1 - TPM	WT-22C-Rep2 - TPM	WT-22C-Rep3 - TPM	WT-22C - Mean	WT-28C-Rep1 - TPM	WT-28C-Rep2 - TPM	WT-28C-Rep3 - TPM	WT-28C - Mean	Short Description (from TAIR website)
AT1G01340	CNGC10	Chr1	complement(132270..135924)	4.46637	2.10663	1.07494	0.00268569	0.00822639	1	3.34789	4.09504	1.93048	3.12447	5.55346	5.31048	10.7925	7.21881	cyclic nucleotide gated channel 10
AT1G01480	ACS2	Chr1	175706..178406	12.1392	18.4287	4.20388	2.46731e-20	5.39547e-19	5.73996e-16	1.28765	1.20442	0.386097	0.95939	13.9794	23.8972	21.2368	19.7045	1-amino-cyclopropane-1-carboxylate synthase 2
AT1G01560	MPK11	Chr1	202103..204440	4.48623	15.2603	3.93171	6.38123e-09	4.92828e-08	0.000148453	0	0.481769	0.579145	0.353638	6.03221	9.82439	5.91846	7.25835	MAP kinase 11
AT1G01570	AT1G01570	Chr1	204935..207642	1.89468	2.5151	1.33062	0.00925707	0.0242818	1	1.54518	1.20442	0.579145	1.10958	4.02147	2.92077	2.08887	3.01037	Protein of unknown function (DUF604)
AT1G01720	NAC002	Chr1	267993..269819	48.8572	2.91961	1.54578	1.84078e-22	4.80621e-21	4.28239e-18	22.4051	20.7161	27.0268	23.3827	71.7163	87.3574	77.172	78.7486	NAC (No Apical Meristem) domain transcriptional regulator superfamily protein
AT1G02170	AMC1	Chr1	411664..413554	32.0385	2.23102	1.1577	8.36673e-15	1.14902e-13	1.94644e-10	15.9669	20.2343	24.7102	20.3038	48.5449	49.122	56.9797	51.5489	metacaspase 1
AT1G02205	CER1	Chr1	418416..422579	21.5083	2.59454	1.37548	5.5617e-12	5.8941e-11	1.29387e-07	9.78614	9.87627	14.8647	11.509	33.3208	42.4839	28.0837	34.6294	Fatty acid hydroxylase superfamily
AT1G02220	NAC003	Chr1	complement(428650..430720)	44.1671	14.8911	3.89638	3.0894e-65	7.43893e-63	7.18718e-61	3.09036	5.29946	4.24706	4.2123	69.0353	62.3982	81.4658	70.9664	NAC domain containing protein 3
AT1G02230	NAC004	Chr1	complement(434965..436922)	3.16333	7.35635	2.87899	9.89761e-07	5.73352e-06	0.0230258	1.03012	0.722654	0.193048	0.648608	4.88322	2.92077	7.42708	5.07702	NAC domain containing protein 4
AT1G02300	AT1G02300	Chr1	453107..455519	22.1718	2.53168	1.34009	7.02111e-13	8.15404e-12	1.63339e-08	14.4217	13.0078	10.6177	12.6824	41.8425	30.5353	33.77	35.3826	Cysteine proteinases superfamily protein
AT1G02310	MAN1	Chr1	complement(458133..460831)	3.19371	25.2198	4.65648	2.74117e-06	1.49181e-05	0.0637706	0.25753	0	0.193048	0.150193	4.88322	6.37258	4.17773	5.14451	Glycosyl hydrolase superfamily protein
AT1G02340	HFR1	Chr1	complement(465616..467880)	5.93106	3.06061	1.61382	7.02428e-07	4.16024e-06	0.0163413	2.83283	2.16796	3.08877	2.69652	11.7772	10.0899	6.4987	9.45526	basic helix-loop-helix (bHLH) DNA-binding superfamily protein
AT1G02360	AT1G02360	Chr1	complement(471883..473336)	26.8891	2.02043	1.01466	1.5341e-12	1.72525e-11	3.56894e-08	18.0271	19.2708	19.884	19.0606	40.7892	40.3597	48.6242	43.2577	Chitinase family protein
AT1G02390	GPAT2	Chr1	480650..483373	2.37573	3.57218	1.8368	0.00345936	0.0102964	1	0.25753	1.92708	0.579145	0.921251	1.72349	7.43468	2.55306	3.90374	glycerol-3-phosphate acyltransferase 2
AT1G02400	GA2OX6	Chr1	486800..489651	14.1879	3.92955	1.97436	2.4843e-12	2.73147e-11	5.77948e-08	5.66566	5.05858	4.63316	5.11913	14.9369	34.7837	19.6121	23.1109	gibberellin 2-oxidase 6
AT1G02460	AT1G02460	Chr1	complement(504463..507268)	2.16445	2.5189	1.33279	0.00824297	0.0220173	1	1.54518	1.92708	0.193048	1.22177	3.25548	4.77943	2.43701	3.49064	Pectin lyase-like superfamily protein
AT1G02470	AT1G02470	Chr1	complement(511765..513721)	5.36854	8.77361	3.13317	2.00879e-10	1.82373e-09	4.67324e-06	0.51506	0.481769	1.35134	0.782723	8.71319	11.152	6.03451	8.63324	Polyketide cyclase/dehydrase and lipid transport superfamily protein
AT1G02580	MEA	Chr1	544733..549202	1.4922	6.7906	2.76354	0.00030365	0.00115002	1	0.25753	0.240885	0.386097	0.294837	2.39373	2.12419	2.66911	2.39568	SET domain-containing protein
AT1G02700	AT1G02700	Chr1	588003..589480	1.01613	4.38787	2.13352	0.00493312	0.014061	1	0.25753	0.481769	0.193048	0.310783	1.43624	1.85867	1.62467	1.63986	0
AT1G02850	BGLU11	Chr1	630374..633420	265.274	2.4613	1.29942	8.93874e-23	2.40653e-21	2.07951e-18	131.598	152.239	176.446	153.428	411.148	401.207	467.094	426.483	beta glucosidase 11
AT1G02890	AT1G02890	Chr1	complement(645084..652001)	15.6012	2.13166	1.09198	5.70836e-09	4.42755e-08	0.000132799	10.0437	11.8033	10.2316	10.6929	25.7566	22.0385	27.2713	25.0221	AAA-type ATPase family protein
AT1G02920	GSTF7	Chr1	complement(658578..659980)	1093.94	49.4709	5.62851	1.24913e-265	2.70699e-261	2.90597e-261	34.509	29.8697	30.8877	31.7555	1343.08	1800.78	2169.64	1771.17	glutathione S-transferase 7
AT1G02930	GSTF6	Chr1	complement(661088..662475)	831.744	32.1378	5.0062	2.29566e-179	1.24373e-175	5.34061e-175	41.2048	39.9869	30.6947	37.2955	932.024	1561.28	1558.41	1350.57	glutathione S-transferase 6
AT1G02940	GSTF5	Chr1	complement(662963..664290)	2.57484	4.94757	2.30672	6.40614e-05	0.000277488	1	0.25753	0.963539	0.772193	0.664421	3.25548	6.37258	2.9012	4.17642	glutathione S-transferase (class phi) 5
AT1G02980	CUL2	Chr1	677360..681378	2.375	20.7494	4.375	4.33672e-05	0.000193895	1	0	0	0.386097	0.128699	4.50022	0.796572	6.03451	3.7771	cullin 2
AT1G03070	AT1G03070	Chr1	729830..731565	8.49216	21.8223	4.44773	4.24839e-12	4.56455e-11	9.88346e-08	1.03012	0	0.579145	0.536422	17.5221	3.71734	19.148	13.4625	Bax inhibitor-1 family protein
AT1G03220	AT1G03220	Chr1	786832..788722	417.466	5.35748	2.42155	1.76641e-59	3.41785e-57	4.10939e-55	105.33	108.88	120.848	111.686	525.856	693.284	807.347	675.495	Eukaryotic aspartyl protease family protein
AT1G03230	AT1G03230	Chr1	789820..791689	63.8718	2.39314	1.2589	1.52963e-24	4.69527e-23	3.55853e-20	33.7364	38.7824	41.3124	37.9437	90.4832	104.351	114.191	103.009	Eukaryotic aspartyl protease family protein
AT1G03470	NET3A	Chr1	complement(865895..867733)	13.9927	2.04812	1.0343	2.74571e-05	0.000127578	0.638763	9.01355	10.358	9.65242	9.67467	32.5548	15.6659	18.1035	22.1081	Kinase interacting (KIP1-like) family protein
AT1G03740	AT1G03740	Chr1	933426..937152	28.6508	2.23255	1.15869	1.81128e-11	1.8223e-10	4.21376e-07	18.2846	18.0664	18.1465	18.1658	36.3848	54.9635	47.8119	46.3867	Protein kinase superfamily protein
AT1G03770	RING1B	Chr1	944572..947682	5.0994	2.16706	1.11574	0.000100286	0.000417701	1	2.31777	4.09504	3.47487	3.29589	7.3727	8.23125	9.05176	8.21857	RING 1B
AT1G03940	3AT1	Chr1	complement(1009228..1011145)	12.9148	3.62013	1.85604	1.55207e-12	1.74339e-11	3.61074e-08	5.92319	5.78123	3.47487	5.05977	21.6394	26.5524	14.0418	20.7445	HXXXD-type acyl-transferase family protein
AT1G03990	FAO1	Chr1	1024740..1027616	2.29165	3.64915	1.86756	0.00272749	0.00833672	1	1.54518	0.963539	0.193048	0.900589	6.89395	1.59314	2.20492	3.564	Long-chain fatty alcohol dehydrogenase family protein
AT1G04100	IAA10	Chr1	1059470..1061209	6.85958	2.99532	1.58271	5.90951e-07	3.52893e-06	0.0137479	3.09036	3.1315	3.47487	3.23224	7.27695	12.4796	13.6937	11.1501	indoleacetic acid-induced protein 10
AT1G04220	KCS2	Chr1	complement(1119699..1122786)	17.9934	2.33394	1.22277	6.67222e-09	5.13289e-08	0.000155222	12.8765	9.63539	10.2316	10.9145	36.289	28.6766	21.0047	28.6568	3-ketoacyl-CoA synthase 2
AT1G04330	AT1G04330	Chr1	complement(1161289..1161982)	2.89381	2.41382	1.27132	0.00165862	0.00533371	1	0.77259	0.963539	2.89573	1.54395	4.40447	5.04496	4.52588	4.65844	0
AT1G04770	AT1G04770	Chr1	complement(1336274..1337849)	35.5004	2.52535	1.33648	1.45373e-21	3.55976e-20	3.38196e-17	21.1175	19.0299	20.2701	20.1391	54.7686	55.229	61.2734	57.0904	Tetratricopeptide repeat (TPR)-like superfamily protein
AT1G04960	AT1G04960	Chr1	complement(1407772..1410933)	34.8635	2.08996	1.06347	5.01095e-15	7.01048e-14	1.16575e-10	19.5723	24.0885	26.8337	23.4982	54.1941	55.4945	58.4883	56.059	Protein of unknown function (DUF1664)
AT1G04970	AT1G04970	Chr1	1411088..1413627	29.2012	2.55572	1.35373	6.0663e-20	1.27386e-18	1.41126e-15	19.5723	13.9713	15.4439	16.3292	45.5767	48.0599	47.2316	46.9561	lipid-binding serum glycoprotein family protein
AT1G05010	ACO4	Chr1	complement(1431177..1433010)	277.403	3.01206	1.59075	4.22399e-50	6.06212e-48	9.82669e-46	134.946	133.932	125.095	131.324	423.499	461.746	453.981	446.409	ethylene-forming enzyme
AT1G05020	AP180	Chr1	complement(1435155..1437763)	1.79128	2.85168	1.51181	0.00478014	0.0136699	1	0.77259	1.20442	0.772193	0.916402	3.92572	2.38972	2.20492	2.84012	ENTH/ANTH/VHS superfamily protein
AT1G05060	AT1G05060	Chr1	complement(1451002..1452872)	18.5986	2.25684	1.17431	5.30792e-13	6.22782e-12	1.23483e-08	12.3614	12.7669	11.0038	12.044	31.7888	27.0835	30.5207	29.7976	0
AT1G05170	B3GALT2	Chr1	complement(1490974..1494248)	10.9807	2.46255	1.30015	1.28502e-09	1.0752e-08	2.98948e-05	6.95331	6.98566	5.21231	6.38376	16.1816	18.3212	18.5677	17.6902	Galactosyltransferase family protein
AT1G05340	AT1G05340	Chr1	complement(1558778..1559917)	50.4466	4.05504	2.01972	3.93999e-30	1.82443e-28	9.16599e-26	13.6491	18.3072	20.4631	17.4732	73.0568	99.0405	72.0659	81.3877	0
AT1G05450	AT1G05450	Chr1	1599876..1601214	1.66326	2.88408	1.52811	0.00929897	0.0243733	1	1.28765	0.481769	0.772193	0.847204	1.81924	1.85867	4.40983	2.69591	Bifunctional inhibitor/lipid-transfer protein/seed storage 2S albumin superfamily protein
AT1G05575	AT1G05575	Chr1	complement(1661550..1662259)	14.6948	10.5105	3.39376	1.49156e-27	5.69077e-26	3.46996e-23	1.54518	1.92708	2.31658	1.92961	22.1181	23.8972	24.9504	23.6552	0
AT1G05675	UGT74E1	Chr1	complement(1701116..1702749)	9.00587	12.9303	3.69268	1.85848e-15	2.6904e-14	4.32358e-11	0.25753	0.963539	1.54439	0.921819	9.57494	20.7109	13.6937	14.6598	UDP-Glycosyltransferase superfamily protein
AT1G05680	UGT74E2	Chr1	complement(1703002..1704838)	46.6367	2.50609	1.32544	8.66718e-14	1.09138e-12	2.01633e-09	21.8901	23.3658	33.9765	26.4108	76.3122	61.8671	86.2238	74.8011	Uridine diphosphate glycosyltransferase 74E2
AT1G06080	ADS1	Chr1	1843463..1846311	18.1506	5.08592	2.34651	1.39174e-21	3.42343e-20	3.23774e-17	5.66566	4.81769	4.63316	5.03884	33.7995	32.1284	21.1208	29.0162	delta 9 desaturase 1
AT1G06137	AT1G06137	Chr1	complement(1863425..1863840)	1.89313	126.806	6.98647	0.012	0.0303728	1	0	0	0	0	1.53199	4.51391	3.24935	3.09842	0
AT1G06160	ERF094	Chr1	1882907..1883992	12.4071	4.97447	2.31454	5.86838e-14	7.49844e-13	1.36522e-09	3.86295	4.09504	2.70268	3.55356	12.8304	29.4732	18.3356	20.2131	octadecanoid-responsive Arabidopsis AP2/ERF 59
AT1G06180	AT1G06180	Chr1	1889362..1891276	20.8547	2.31549	1.21132	2.27378e-10	2.05313e-09	5.28972e-06	13.134	11.0807	13.7064	12.6404	27.0013	40.3597	33.8861	33.749	myb domain protein 13
AT1G06620	AT1G06620	Chr1	2025544..2027413	6.39501	2.06295	1.04471	0.000171564	0.000683826	1	4.63554	2.64973	5.40535	4.23021	8.1387	12.4796	10.4443	10.3542	2-oxoglutarate (2OG) and Fe(II)-dependent oxygenase superfamily protein
AT1G06800	AT1G06800	Chr1	complement(2089417..2091686)	14.0791	2.89069	1.53142	7.09514e-13	8.2312e-12	1.65061e-08	6.43825	7.94919	6.17755	6.855	20.8734	24.4282	22.7454	22.6823	alpha/beta-Hydrolases superfamily protein
AT1G06840	AT1G06840	Chr1	complement(2097747..2103507)	16.3631	3.46956	1.79475	8.74893e-17	1.4277e-15	2.03535e-12	6.43825	8.43096	5.5984	6.82254	24.2246	25.2248	29.5923	26.3472	Leucine-rich repeat protein kinase family protein
AT1G07000	AT1G07000	Chr1	complement(2150158..2152541)	14.8927	3.54369	1.82525	1.00838e-15	1.49881e-14	2.3459e-11	6.18072	6.50389	5.21231	5.96564	21.1606	25.4903	25.4146	24.0218	exocyst subunit exo70 family protein B2
AT1G07090	LSH6	Chr1	complement(2173952..2175038)	16.2971	2.00744	1.00535	8.57092e-08	5.75939e-07	0.00199394	11.0738	12.0442	10.8107	11.3096	22.3096	30.8008	25.8787	26.3297	Protein of unknown function (DUF640)
AT1G07135	AT1G07135	Chr1	complement(2189877..2190784)	60.5126	7.46128	2.89942	4.00883e-46	4.67072e-44	9.32615e-42	8.49849	12.526	13.5134	11.5126	71.6205	126.655	96.32	98.1985	glycine-rich protein
AT1G07160	AT1G07160	Chr1	complement(2197854..2199773)	2.99233	44.4561	5.47431	3.24077e-05	0.000148636	0.753932	0	0.240885	0	0.0802949	3.15973	5.04496	6.38265	4.86245	Protein phosphatase 2C family protein
AT1G07350	SR45A	Chr1	complement(2257384..2260187)	72.3413	4.44523	2.15226	3.984e-53	6.25632e-51	9.26838e-49	19.0572	27.4609	23.1658	23.228	119.016	104.617	124.52	116.051	RNA-binding (RRM/RBD/RNP motifs) family protein
AT1G07390	AT1G07390	Chr1	2269622..2274901	4.7373	2.19586	1.13479	0.000306707	0.00116099	1	4.63554	2.89062	1.93048	3.15221	8.61744	7.96572	6.15055	7.57791	receptor like protein 1
AT1G07400	HSP17.8	Chr1	2274926..2275783	206.155	79.542	6.31364	1.44306e-48	1.89531e-46	3.35714e-44	2.5753	4.81769	3.47487	3.62262	467.448	71.957	436.573	325.326	HSP20-like chaperones superfamily protein
AT1G07430	AIP1	Chr1	complement(2280746..2282828)	2.8249	188.628	7.5594	0.006492	0.0178765	1	0	0	0	0	4.88322	6.6381	2.08887	4.53673	highly ABA-induced PP2C gene 2
AT1G07500	FTSH10	Chr1	complement(2304783..2305031)	1.42281	4.93248	2.30231	0.00453373	0.0130271	1	0.25753	0.963539	0	0.407023	4.40447	1.0621	1.16048	2.20902	FTSH protease 10
AT1G07620	TRM32	Chr1	complement(2344390..2346889)	8.63343	6.19489	2.63108	3.64024e-13	4.32498e-12	8.46866e-09	2.06024	1.68619	2.12353	1.95666	8.90469	16.9935	16.2467	14.0483	GTP-binding protein Obg/CgtA
AT1G07630	PLL5	Chr1	2348915..2351799	17.9191	2.18355	1.12668	7.85826e-12	8.20706e-11	1.82815e-07	12.619	10.1172	11.969	11.5684	26.4268	30.0042	30.1725	28.8679	pol-like 5
AT1G07900	LBD1	Chr1	2442570..2443746	3.32966	47.6666	5.57491	2.38323e-05	0.000112008	0.554436	0	0.240885	0	0.0802949	5.36196	7.7002	3.01725	5.35981	LOB domain-containing protein 1
AT1G07902	AT1G07901	Chr1	2443918..2445140	3.06622	2.14809	1.10306	0.00399114	0.0116818	1	2.5753	2.16796	1.15829	1.96718	4.30872	6.37258	4.17773	4.95301	0
AT1G07985	AT1G07985	Chr1	2475226..2476167	4.92057	2.07457	1.05282	0.000350774	0.00131334	1	3.34789	3.1315	3.28182	3.25374	8.04295	9.29334	6.38265	7.90631	Expressed protein
AT1G08050	AT1G08050	Chr1	complement(2498794..2501581)	12.8703	8.54903	3.09576	1.34578e-22	3.5613e-21	3.13082e-18	2.5753	2.64973	1.35134	2.19212	17.3306	21.2419	23.7899	20.7875	Zinc finger (C3HC4-type RING finger) family protein
AT1G08230	GAT1_1	Chr1	complement(2583594..2586969)	38.3373	2.9969	1.58347	1.52306e-28	6.20416e-27	3.54324e-24	16.997	17.8255	19.1118	17.9781	60.7051	64.5224	59.6488	61.6254	Transmembrane amino acid transporter family protein
AT1G08290	WIP3_1	Chr1	complement(2609996..2613377)	2.57812	5.34363	2.41782	9.22166e-06	4.6421e-05	0.214533	0.77259	0.481769	0.772193	0.675518	4.88322	3.98286	3.48145	4.11584	WIP domain protein 3
AT1G08310	AT1G08310	Chr1	2618647..2620452	3.7613	2.22897	1.15638	0.000864732	0.00296936	1	2.06024	1.44531	3.28182	2.26246	5.93646	6.6381	5.57031	6.04829	alpha/beta-Hydrolases superfamily protein
AT1G08430	ALMT1	Chr1	2658602..2661310	8.5299	3.06127	1.61413	1.0338e-08	7.77086e-08	0.000240502	4.89307	3.37239	3.47487	3.91344	14.7454	16.197	10.0962	13.6795	aluminum-activated malate transporter 1
AT1G08450	CRT3	Chr1	complement(2667798..2671957)	59.8007	2.05356	1.03812	2.06625e-17	3.54534e-16	4.80691e-13	37.3419	43.3592	41.8915	40.8642	89.3342	109.661	90.0534	96.3497	calreticulin 3
AT1G08930	ERD6	Chr1	2873300..2877270	142.978	2.2089	1.14333	2.7712e-17	4.71757e-16	6.44691e-13	97.3464	92.0179	88.6092	92.6578	214.67	215.075	260.528	230.091	Major facilitator superfamily protein
AT1G08940	AT1G08940	Chr1	2877430..2879169	31.4014	5.70353	2.51186	1.42812e-33	8.40997e-32	3.32237e-29	5.92319	7.94919	9.45937	7.77725	44.332	46.7322	60.8093	50.6245	Phosphoglycerate mutase family protein
AT1G09040	AT1G09040	Chr1	2911250..2915406	2.71948	2.0457	1.0326	0.00804711	0.0215588	1	1.80271	0.963539	2.50963	1.75863	3.82997	5.04496	4.29378	4.38957	0
AT1G09070	SRC2	Chr1	2927502..2929107	220.887	3.74081	1.90335	6.85624e-38	5.25023e-36	1.59503e-33	75.4563	81.419	95.1728	84.0161	308.121	425.37	336.656	356.716	soybean gene regulated by cold-2
AT1G09140	SR30	Chr1	complement(2942538..2945976)	81.4885	3.50599	1.80982	3.22948e-31	1.61631e-29	7.51307e-27	33.2214	28.4244	37.4514	33.0324	139.22	113.113	139.258	130.53	SERINE-ARGININE PROTEIN 30
AT1G09500	AT1G09500	Chr1	3066674..3068796	22.4081	7.43226	2.8938	6.4693e-25	2.07698e-23	1.50502e-20	6.18072	1.68619	5.01926	4.29539	23.9373	48.0599	37.3675	36.4549	NAD(P)-binding Rossmann-fold superfamily protein
AT1G09530	PIF3	Chr1	3075768..3079654	30.6248	3.89146	1.96031	1.06199e-25	3.57922e-24	2.47061e-21	10.3012	9.87627	12.7412	10.9729	49.3109	58.9464	39.4564	49.2379	phytochrome interacting factor 3
AT1G09932	AT1G09932	Chr1	complement(3230450..3233259)	16.6327	10.2315	3.35494	1.58326e-20	3.5263e-19	3.6833e-16	3.34789	1.68619	1.93048	2.32152	17.2349	42.7494	21.3529	27.1124	Phosphoglycerate mutase family protein
AT1G09940	HEMA2	Chr1	complement(3236908..3239554)	27.3964	2.1202	1.0842	2.17239e-08	1.56718e-07	0.000505386	14.1642	19.7525	21.0423	18.3197	32.076	56.2911	45.0267	44.4646	Glutamyl-tRNA reductase family protein
AT1G09970	AT1G09970	Chr1	3252098..3255782	172.097	3.21884	1.68654	1.29184e-51	1.91749e-49	3.00533e-47	75.4563	75.156	77.0263	75.8795	252.778	301.104	278.168	277.35	Leucine-rich receptor-like protein kinase family protein
AT1G10040	AT1G10040	Chr1	complement(3275891..3278779)	10.3045	4.50006	2.16995	7.13153e-12	7.47328e-11	1.65908e-07	3.60542	2.64973	3.47487	3.24334	10.1494	20.7109	19.4961	16.7855	alpha/beta-Hydrolases superfamily protein
AT1G10050	AT1G10050	Chr1	3278792..3283631	10.1921	2.03223	1.02306	1.77916e-07	1.14308e-06	0.00413904	7.7259	7.22654	6.3706	7.10768	16.0859	17.5246	15.5505	16.387	glycosyl hydrolase family 10 protein / carbohydrate-binding domain-containing protein
AT1G10140	AT1G10140	Chr1	complement(3322554..3323735)	34.2166	2.02211	1.01586	7.24333e-08	4.8992e-07	0.00168509	20.0873	26.0155	26.4476	24.1835	37.438	66.1155	63.2463	55.5999	Uncharacterised conserved protein UCP031279
AT1G10220	AT1G10220	Chr1	3351923..3353122	2.17188	12.9446	3.69428	1.65342e-05	8.00697e-05	0.384651	0.51506	0	0.193048	0.236036	3.15973	2.92077	4.40983	3.49678	0
AT1G10585	AT1G10585	Chr1	complement(3493770..3495244)	3.16164	3.43415	1.77995	6.92599e-05	0.000298871	1	1.03012	1.68619	1.15829	1.29153	3.44698	5.57601	6.38265	5.13521	basic helix-loop-helix (bHLH) DNA-binding superfamily protein
AT1G10700	PRS3	Chr1	3554104..3556544	34.1946	2.29036	1.19558	2.42579e-13	2.92539e-12	5.64335e-09	21.1175	19.5117	22.9728	21.2006	43.7575	61.0706	61.1574	55.3285	phosphoribosyl pyrophosphate (PRPP) synthase 3
AT1G10990	AT1G10990	Chr1	complement(3670243..3671191)	9.54985	3.97999	1.99277	2.51532e-11	2.49586e-10	5.85164e-07	4.12048	1.92708	3.86097	3.30284	13.9794	20.1798	12.069	15.4094	0
AT1G11050	AT1G11050	Chr1	3681679..3684169	7.12404	2.36685	1.24297	4.44763e-06	2.34113e-05	0.10347	4.63554	3.1315	4.63316	4.1334	8.80894	14.3383	11.4888	11.5453	Protein kinase superfamily protein
AT1G11100	AT1G11100	Chr1	complement(3703672..3709586)	3.71117	4.47534	2.162	3.54186e-06	1.89754e-05	0.0823978	1.03012	0.963539	1.54439	1.17935	5.26622	3.71734	8.93571	5.97309	SNF2 domain-containing protein / helicase domain-containing protein / zinc finger protein-related
AT1G11300	AT1G11300	Chr1	3794243..3797507	8.36154	9.31834	3.22007	3.18074e-16	4.95186e-15	7.39968e-12	1.54518	1.44531	0.965242	1.31858	13.3092	10.3554	16.5949	13.4198	protein serine/threonine kinases;protein kinases;ATP binding;sugar binding;kinases;carbohydrate binding
AT1G11330	AT1G11330	Chr1	3809795..3813809	13.1305	2.52807	1.33804	7.89489e-12	8.23737e-11	1.83667e-07	7.21084	7.46743	7.14279	7.27369	19.8201	22.8351	20.7726	21.1426	S-locus lectin protein kinase family protein
AT1G11610	CYP71A18	Chr1	complement(3906862..3909338)	1.69204	25.6356	4.68008	0.000415837	0.00153311	1	0	0.240885	0	0.0802949	2.10649	2.38972	3.71354	2.73658	cytochrome P450, family 71, subfamily A, polypeptide 18
AT1G11700	AT1G11700	Chr1	3945584..3946757	32.1038	2.52093	1.33396	1.72051e-20	3.81628e-19	4.00259e-16	18.2846	18.789	17.5674	18.2137	55.2474	51.5117	47.5798	51.4463	Protein of unknown function, DUF584
AT1G11925	AT1G11925	Chr1	complement(4025930..4026733)	3.49888	238.414	7.89732	0.00423484	0.0122859	1	0	0	0	0	5.36196	5.84153	5.68636	5.62995	Stigma-specific Stig1 family protein
AT1G12030	AT1G12030	Chr1	complement(4064485..4066344)	24.4245	24.3335	4.60487	1.52645e-31	7.87611e-30	3.55113e-27	1.80271	1.92708	0.579145	1.43631	52.3749	40.3597	23.6738	38.8028	Protein of unknown function (DUF506)
AT1G12200	AT1G12200	Chr1	4137511..4140158	38.4857	4.55744	2.18822	1.35458e-37	1.01927e-35	3.15129e-33	12.619	13.2487	10.6177	12.1618	54.8644	58.9464	72.298	62.0363	Flavin-binding monooxygenase family protein
AT1G13195	AT1G13195	Chr1	complement(4501581..4503676)	10.1048	2.02285	1.01639	1.71663e-05	8.27795e-05	0.399357	7.98343	6.02212	7.72193	7.2425	18.2881	10.621	19.4961	16.1351	RING/U-box superfamily protein
AT1G13210	ALA11	Chr1	complement(4508906..4514010)	17.8147	3.00792	1.58877	9.27856e-14	1.16229e-12	2.15856e-09	7.98343	8.19008	8.68718	8.2869	22.5969	36.1113	27.8516	28.8532	autoinhibited Ca2+/ATPase II
AT1G13340	AT1G13340	Chr1	complement(4569448..4571229)	15.8992	22.1334	4.46816	4.41712e-26	1.52669e-24	1.0276e-21	1.54518	0.963539	0.579145	1.02929	22.0224	29.4732	25.5306	25.6754	Regulator of Vps4 activity in the MVB pathway protein
AT1G13430	STO9	Chr1	4606500..4607780	1.307	3.97006	1.98916	0.00253618	0.00780372	1	1.03012	0.481769	0	0.503963	2.29798	2.12419	1.85677	2.09298	sulfotransferase 4C
AT1G13480	AT1G13480	Chr1	complement(4622550..4624081)	2.25268	3.94688	1.98071	0.00216813	0.00677514	1	0.77259	1.20442	0.386097	0.787703	1.72349	7.16915	2.20492	3.69919	Protein of unknown function (DUF1262)
AT1G13520	AT1G13520	Chr1	complement(4631633..4633299)	121.697	90.1441	6.49416	9.80426e-79	4.61887e-76	2.28086e-74	2.5753	1.44531	1.73744	1.91935	204.712	124.796	254.958	194.822	Protein of unknown function (DUF1262)
AT1G13610	AT1G13610	Chr1	complement(4663831..4666130)	1.54528	3.35688	1.74712	0.0171362	0.0414741	1	1.54518	0	0.386097	0.643759	4.69172	1.59314	0.928386	2.40442	alpha/beta-Hydrolases superfamily protein
AT1G13990	AT1G13990	Chr1	4794664..4796599	78.9523	6.70355	2.74493	2.15726e-64	5.02687e-62	5.01864e-60	12.1039	15.8984	21.4284	16.4769	119.304	143.914	118.253	127.157	0
AT1G14040	PHO1_1	Chr1	4810115..4814724	12.9681	2.8346	1.50314	2.57873e-11	2.55293e-10	5.99916e-07	7.98343	6.02212	5.40535	6.4703	16.9476	25.2248	20.7726	20.9817	EXS (ERD1/XPR1/SYG1) family protein
AT1G14120	AT1G14120	Chr1	complement(4833396..4835089)	14.3732	3.05587	1.61159	8.67982e-12	9.01728e-11	2.01927e-07	6.18072	6.02212	7.33584	6.51289	23.4586	28.6766	17.1751	23.1034	2-oxoglutarate (2OG) and Fe(II)-dependent oxygenase superfamily protein
AT1G14130	AT1G14130	Chr1	complement(4835724..4837771)	11.5956	2.74549	1.45706	9.59933e-12	9.93444e-11	2.23319e-07	6.43825	4.57681	7.14279	6.05262	18.4796	16.728	20.6566	18.6214	2-oxoglutarate (2OG) and Fe(II)-dependent oxygenase superfamily protein
AT1G14200	AT1G14200	Chr1	complement(4854224..4855287)	45.1389	5.98595	2.58158	1.55949e-31	8.02749e-30	3.628e-27	10.8163	9.3945	11.969	10.7266	76.791	44.6081	95.2756	72.2249	RING/U-box superfamily protein
AT1G14330	AT1G14330	Chr1	complement(4890069..4892332)	19.7292	2.23952	1.16319	6.21789e-11	5.92558e-10	1.44653e-06	10.5587	14.2122	11.969	12.2466	28.0546	38.2355	29.2441	31.8447	Galactose oxidase/kelch repeat superfamily protein
AT1G14360	UTR3	Chr1	complement(4911093..4913167)	31.1311	2.09281	1.06544	3.17979e-14	4.14118e-13	7.39746e-10	20.3449	21.4387	20.4631	20.7489	45.2895	56.5566	48.7402	50.1954	UDP-galactose transporter 3
AT1G14370	APK2A	Chr1	4915491..4918138	12.9977	5.46816	2.45105	1.0565e-19	2.17225e-18	2.45785e-15	3.86295	2.89062	3.28182	3.34513	16.6604	24.1627	22.2813	21.0348	protein kinase 2A
AT1G14520	MIOX1	Chr1	complement(4968134..4970311)	6.64521	3.64311	1.86517	1.47409e-08	1.08693e-07	0.000342931	3.09036	1.92708	2.70268	2.57337	13.5964	10.3554	7.77523	10.5757	myo-inositol oxygenase 1
AT1G14540	PER4	Chr1	complement(4974021..4975705)	51.6138	50.673	5.66315	2.0583e-55	3.48481e-53	4.78844e-51	1.80271	1.20442	1.35134	1.45282	65.7798	83.1091	101.542	83.477	Peroxidase superfamily protein
AT1G14550	PER5	Chr1	4978922..4980466	28.9831	87.2272	6.44671	3.4499e-27	1.278e-25	8.02585e-23	0.51506	0.481769	0.386097	0.460975	37.1508	49.653	53.8464	46.8834	Peroxidase superfamily protein
AT1G14600	AT1G14600	Chr1	complement(5000986..5003637)	6.58031	3.05	1.60881	3.62356e-08	2.55452e-07	0.000842984	3.60542	2.64973	2.70268	2.98594	9.00044	12.2141	10.6764	10.6303	Homeodomain-like superfamily protein
AT1G14790	RDR1	Chr1	complement(5093961..5098270)	3.57151	2.73138	1.44963	0.000103444	0.000429371	1	1.80271	2.64973	1.35134	1.93459	6.79821	5.31048	4.99007	5.69959	RNA-dependent RNA polymerase 1
AT1G14870	PCR2	Chr1	complement(5128344..5129731)	325.906	8.74774	3.12891	3.58371e-105	4.85392e-102	8.33715e-101	54.3389	49.6222	55.791	53.2507	434.319	559.459	586.159	526.646	PLANT CADMIUM RESISTANCE 2
AT1G14890	AT1G14890	Chr1	5136874..5137982	35.9343	2.6446	1.40305	1.59461e-17	2.77342e-16	3.7097e-13	15.4518	20.7161	21.2353	19.1344	67.4076	57.0877	47.6958	57.397	Plant invertase/pectin methylesterase inhibitor superfamily protein
AT1G15010	AT1G15010	Chr1	5171181..5171956	2.30923	2.78533	1.47785	0.0127879	0.0321157	1	1.03012	0.963539	1.35134	1.115	1.81924	7.7002	1.85677	3.79207	0
AT1G15125	AT1G15125	Chr1	5204312..5205964	5.6754	17.2557	4.109	5.52021e-10	4.8005e-09	1.28422e-05	0.25753	0.240885	0.772193	0.423536	4.78747	14.6038	8.47152	9.2876	S-adenosyl-L-methionine-dependent methyltransferases superfamily protein
AT1G15380	AT1G15380	Chr1	5290582..5292582	33.8755	2.26312	1.17831	1.05598e-14	1.43835e-13	2.45664e-10	19.0572	21.6796	22.7797	21.1722	44.9065	60.5395	58.8364	54.7608	Lactoylglutathione lyase / glyoxalase I family protein
AT1G15385	AT1G15385	Chr1	complement(5292712..5293338)	2.56991	2.546	1.34823	0.00174295	0.00557347	1	0.51506	2.64973	1.15829	1.44103	4.21297	3.98286	4.17773	4.12452	0
AT1G15415	AT1G15415	Chr1	complement(5300742..5301489)	16.5939	49.5905	5.63199	1.46955e-20	3.28654e-19	3.41876e-16	1.03012	0.240885	0.193048	0.488018	18.2881	32.6595	29.9404	26.9627	0
AT1G15430	AT1G15430	Chr1	5304098..5306087	12.6839	3.11087	1.63732	4.82698e-12	5.16061e-11	1.12295e-07	5.1506	6.74477	5.79145	5.89561	21.0649	14.6038	25.2985	20.3224	Protein of unknown function (DUF1644)
AT1G15520	ABCG40	Chr1	complement(5331858..5338326)	60.514	220.368	7.78377	1.20682e-29	5.27279e-28	2.80755e-25	0.25753	0.481769	0.386097	0.375132	40.885	146.835	110.246	99.3219	pleiotropic drug resistance 12
AT1G15625	AT1G15625	Chr1	5374755..5375910	2.8416	6.05619	2.59841	1.36328e-05	6.69014e-05	0.317153	0.51506	0.481769	0.965242	0.654024	4.59597	1.85867	7.19499	4.54988	#N/A
AT1G15670	AT1G15670	Chr1	5389952..5391672	27.759	2.11927	1.08356	5.99068e-11	5.71912e-10	1.39367e-06	15.7093	16.3802	23.3589	18.4828	41.4595	43.2804	49.3205	44.6868	Galactose oxidase/kelch repeat superfamily protein
AT1G15790	AT1G15790	Chr1	complement(5438171..5440131)	5.13577	6.35105	2.66699	4.13142e-09	3.25571e-08	9.61133e-05	0.77259	0.481769	1.93048	1.06161	5.55346	11.152	8.35547	8.35365	0
AT1G15825	AT1G15830	Chr1	complement(5448073..5448608)	1.09166	3.70218	1.88838	0.0118285	0.0300133	1	0	0.240885	0.772193	0.337693	0.957494	2.65524	1.74072	1.78449	0
AT1G16030	HSP70-5	Chr1	complement(5501966..5504535)	139.024	49.024	5.61542	2.61015e-37	1.91096e-35	6.07225e-33	4.89307	2.16796	4.82621	3.96241	305.249	46.4667	307.412	219.709	heat shock protein 70B
AT1G16130	WAKL2	Chr1	5525293..5528212	2.4727	2.54701	1.34881	0.00208148	0.00652978	1	1.28765	1.44531	1.15829	1.29708	3.35123	5.04496	3.59749	3.99789	wall associated kinase-like 2
AT1G16420	AMC8	Chr1	complement(5612150..5614020)	2.27518	5.67316	2.50415	0.000199156	0.000782861	1	0.77259	0.240885	0.579145	0.530873	2.01074	6.37258	2.78516	3.72282	metacaspase 8
AT1G16540	ABA3	Chr1	5659370..5665488	11.17	2.03865	1.02761	6.84027e-07	4.05458e-06	0.0159132	5.92319	9.87627	7.72193	7.84047	16.8519	16.9935	20.0763	17.9739	molybdenum cofactor sulfurase (LOS5) (ABA3)
AT1G16670	AT1G16670	Chr1	5697216..5699870	13.4001	3.03067	1.59964	7.31937e-13	8.47754e-12	1.70278e-08	5.40813	6.50389	6.75669	6.2229	18.0009	22.5696	24.3701	21.6469	Protein kinase superfamily protein
AT1G17020	SRG1	Chr1	5820080..5822013	9.89161	7.03074	2.81368	1.95656e-16	3.1154e-15	4.55173e-12	1.28765	1.44531	2.89573	1.87623	12.8304	18.5867	16.5949	16.004	senescence-related gene 1
AT1G17147	VQ1	Chr1	complement(5863109..5864059)	10.8046	7.24742	2.85747	3.00479e-18	5.53714e-17	6.99034e-14	1.80271	1.20442	3.08877	2.03197	13.8837	18.5867	19.9603	17.4769	VQ motif-containing protein
AT1G17170	GSTU24	Chr1	5869543..5870883	200.043	4.74391	2.24608	2.23731e-28	9.06255e-27	5.20487e-24	52.0211	52.0311	75.868	59.9734	332.921	195.16	432.86	320.314	glutathione S-transferase TAU 24
AT1G17180	GSTU25	Chr1	5872024..5873124	105.355	3.05636	1.61181	4.89594e-09	3.8248e-08	0.000113899	39.6596	56.1261	50.5787	48.7881	209.021	67.7087	225.482	167.404	glutathione S-transferase TAU 25
AT1G17380	TIFY11A	Chr1	complement(5955155..5957511)	6.00742	15.3664	3.9417	1.61651e-08	1.1851e-07	0.000376066	0.77259	0.481769	0.386097	0.546819	3.92572	21.2419	4.52588	9.89784	jasmonate-zim-domain protein 5
AT1G17460	AT1G17460	Chr1	5998765..6002732	6.55877	2.35747	1.23724	1.56647e-06	8.82982e-06	0.0364423	3.86295	4.57681	3.86097	4.10024	11.9687	9.02782	10.4443	10.4803	TRF-like 3
AT1G17710	AT1G17710	Chr1	complement(6090405..6092027)	8.83747	2.29044	1.19562	1.37296e-05	6.73458e-05	0.319405	4.37801	4.33592	7.52889	5.41427	9.95793	15.6659	17.4072	14.3437	Pyridoxal phosphate phosphatase-related protein
AT1G17745	PGDH2	Chr1	6100964..6105347	147.196	6.2781	2.65033	1.76949e-51	2.60861e-49	4.11654e-47	34.7666	35.6509	30.3086	33.5754	183.36	306.946	225.366	238.557	D-3-phosphoglycerate dehydrogenase
AT1G17750	PEPR2	Chr1	6106323..6110120	2.52355	3.40662	1.76834	0.000743957	0.00259326	1	0.77259	0.963539	1.15829	0.964806	2.68098	6.6381	3.01725	4.11211	PEP1 receptor 2
AT1G17830	AT1G17830	Chr1	complement(6135751..6138500)	7.12023	2.71342	1.44011	2.61809e-07	1.64597e-06	0.00609072	3.34789	3.61327	3.66792	3.54303	10.5324	14.8694	9.05176	11.4845	Protein of unknown function (DUF789)
AT1G17870	EGY3	Chr1	complement(6149939..6152222)	7.6004	3.42127	1.77453	2.51938e-08	1.80428e-07	0.000586109	3.86295	4.09504	1.54439	3.16746	11.5857	16.4625	8.70361	12.2506	ethylene-dependent gravitropism-deficient and yellow-green-like 3
AT1G18020	AT1G18020	Chr1	6202235..6204234	23.8578	4.01182	2.00426	8.10157e-08	5.46094e-07	0.00188475	9.52861	2.64973	13.5134	8.56391	16.3731	52.8393	48.16	39.1241	FMN-linked oxidoreductases superfamily protein
AT1G18140	LAC1	Chr1	complement(6238839..6241510)	4.48767	2.18807	1.12966	0.00660916	0.0181346	1	3.34789	3.37239	2.12353	2.94794	2.87248	9.82439	9.3999	7.36559	laccase 1
AT1G18300	NUDT4	Chr1	6299669..6301139	9.56618	2.92406	1.54797	7.52408e-06	3.83386e-05	0.17504	3.86295	4.33592	5.5984	4.59909	8.71319	27.0835	11.1406	15.6458	nudix hydrolase homolog 4
AT1G18390	AT1G18390	Chr1	6325536..6330179	21.5024	2.9679	1.56944	3.92661e-19	7.70774e-18	9.13486e-15	10.5587	10.358	10.2316	10.3828	32.9378	33.456	37.3675	34.5871	Protein kinase superfamily protein
AT1G18570	MYB51	Chr1	6389399..6391386	48.0176	13.5676	3.76209	2.84527e-53	4.50072e-51	6.61924e-49	7.21084	4.09504	4.05402	5.11997	54.2899	88.6851	90.8657	77.9469	myb domain protein 51
AT1G18590	SOT17	Chr1	6398531..6400029	47.6783	3.25066	1.70073	3.39351e-35	2.17576e-33	7.89466e-31	20.6024	22.6432	19.884	21.0432	74.2058	74.8778	80.8856	76.6564	sulfotransferase 17
AT1G18710	AT1G18710	Chr1	6450585..6453263	4.73103	3.86398	1.95009	6.55881e-07	3.89627e-06	0.0152584	2.06024	2.64973	0.579145	1.76304	8.1387	9.29334	5.33822	7.59009	myb domain protein 47
AT1G18870	ICS2	Chr1	6515373..6519395	10.349	4.49236	2.16747	6.61049e-15	9.16545e-14	1.53786e-10	2.06024	5.29946	2.50963	3.28978	14.8412	16.9935	18.2196	16.6848	isochorismate synthase 2
AT1G18890	CPK10	Chr1	complement(6522764..6526075)	26.6627	2.06621	1.04699	6.3421e-13	7.38923e-12	1.47543e-08	18.5422	16.3802	18.9187	17.947	39.2572	47.5288	42.1255	42.9705	calcium-dependent protein kinase 1
AT1G18970	GLP1_1	Chr1	complement(6554496..6555610)	29.5708	12.7612	3.67369	1.014e-21	2.51137e-20	2.35898e-17	2.5753	2.89062	4.24706	3.23766	61.8541	15.1349	63.5944	46.8611	germin-like protein 4
AT1G18980	AT1G18980	Chr1	complement(6557181..6558115)	34.7678	4.39632	2.1363	1.4824e-23	4.24373e-22	3.44865e-19	12.619	9.63539	11.5829	11.2791	61.4711	34.5181	70.6733	55.5542	RmlC-like cupins superfamily protein
AT1G19020	AT1G19020	Chr1	6568002..6568705	143.135	13.8034	3.78695	1.0796e-84	6.6846e-82	2.51159e-80	12.8765	13.0078	18.3396	14.7413	173.211	271.1	251.709	232.006	0
AT1G19180	TIFY10A	Chr1	6621777..6623668	46.6591	6.15937	2.62278	2.89602e-24	8.77757e-23	6.73729e-20	11.0738	10.358	11.1968	10.8762	41.0765	121.345	66.4956	76.3055	jasmonate-zim-domain protein 1
AT1G19190	CXE1	Chr1	6623823..6624977	2.0878	3.46527	1.79297	0.0011144	0.00372631	1	0.25753	0.481769	1.54439	0.761229	2.48948	3.71734	3.94564	3.38415	alpha/beta-Hydrolases superfamily protein
AT1G19230	RBOHE	Chr1	6643942..6649375	3.95544	2.20295	1.13944	0.00121064	0.00401589	1	1.80271	2.40885	2.89573	2.36909	4.88322	7.96572	6.38265	6.41053	Riboflavin synthase-like superfamily protein
AT1G19250	FMO1	Chr1	complement(6650476..6653195)	3.16996	25.382	4.66574	4.36713e-06	2.30212e-05	0.101597	0.25753	0	0.193048	0.150193	4.40447	7.96572	3.01725	5.12915	flavin-dependent monooxygenase 1
AT1G19270	DA1	Chr1	6662417..6666032	8.68573	2.50503	1.32483	8.52525e-08	5.73226e-07	0.00198332	3.86295	6.50389	4.63316	5	15.3199	13.2762	13.1134	13.9032	DA1
AT1G19380	AT1G19380	Chr1	6697874..6698858	16.3454	2.58877	1.37227	7.71844e-11	7.26613e-10	1.79562e-06	5.40813	11.5625	9.45937	8.80999	23.5543	32.1284	23.4417	26.3748	Protein of unknown function (DUF1195)
AT1G19570	DHAR1	Chr1	complement(6773302..6774413)	157.466	2.66181	1.41241	1.99815e-23	5.66038e-22	4.64849e-19	89.878	85.2732	77.2193	84.1235	239.278	301.37	220.259	253.636	dehydroascorbate reductase
AT1G19610	PDF1.4	Chr1	complement(6781483..6782216)	134.853	14.7562	3.88325	4.21627e-104	5.37475e-101	9.80872e-100	12.619	12.7669	13.5134	12.9664	188.148	243.751	221.188	217.696	Arabidopsis defensin-like protein
AT1G19630	AT1G19620	Chr1	complement(6783803..6788175)	2.19347	17.743	4.14917	3.5439e-05	0.000161311	0.824454	0.25753	0.240885	0	0.166138	3.25548	3.98286	3.3654	3.53458	0
AT1G19660	BBD2	Chr1	complement(6799969..6802906)	129.109	2.65481	1.40861	1.12429e-24	3.50064e-23	2.61554e-20	70.0482	68.1704	68.1461	68.7882	202.414	232.865	187.766	207.682	Wound-responsive family protein
AT1G20350	TIM17-1	Chr1	7043628..7044592	2.41045	10.1534	3.34388	1.69335e-05	8.18027e-05	0.393942	0.25753	0.240885	0.386097	0.294837	2.48948	5.57601	3.71354	3.92634	translocase inner membrane subunit 17-1
AT1G20510	4CLL5	Chr1	complement(7103362..7106121)	16.5581	2.43549	1.28421	5.2835e-09	4.10979e-08	0.000122915	7.7259	9.63539	11.0038	9.45502	23.2671	36.1113	20.8887	26.7557	OPC-8:0 CoA ligase1
AT1G20640	NLP4	Chr1	7154410..7158287	12.9511	2.02366	1.01696	2.00621e-05	9.55106e-05	0.466726	7.7259	11.0807	8.88022	9.22894	17.3306	17.5246	27.8516	20.9023	Plant regulator RWP-RK family protein
AT1G20823	ATL80	Chr1	7238693..7239698	8.40062	2.18321	1.12645	9.11556e-06	4.59296e-05	0.212064	6.69578	5.05858	4.24706	5.33381	12.4474	16.4625	11.7209	13.5436	RING/U-box superfamily protein
AT1G21000	AT1G21000	Chr1	7337605..7339452	27.5145	2.26869	1.18186	1.94612e-14	2.58579e-13	4.52744e-10	13.9066	18.3072	18.1465	16.7868	40.2147	50.9806	41.8934	44.3629	PLATZ transcription factor family protein
AT1G21100	IGMT1	Chr1	complement(7386762..7388512)	41.0196	7.84643	2.97204	1.56405e-43	1.60638e-41	3.63861e-39	6.18072	8.91273	7.33584	7.47643	50.6514	66.381	82.1621	66.3982	O-methyltransferase family protein
AT1G21110	IGMT3	Chr1	complement(7389981..7391603)	35.8908	5.79229	2.53413	3.71209e-36	2.49055e-34	8.63581e-32	11.3313	5.05858	10.0385	8.80947	46.2469	67.1776	60.8093	58.0779	O-methyltransferase family protein
AT1G21120	IGMT2	Chr1	complement(7395179..7396823)	47.1556	9.76897	3.28821	4.947e-56	8.64569e-54	1.15087e-51	6.43825	7.94919	6.3706	6.91935	63.6733	73.2847	91.446	76.1347	O-methyltransferase family protein
AT1G21130	IGMT4	Chr1	complement(7398814..7400736)	217.088	2.86628	1.51918	1.60096e-23	4.57108e-22	3.72448e-19	99.4066	105.507	119.497	108.137	282.748	422.449	348.609	351.269	O-methyltransferase family protein
AT1G21140	AT1G21140	Chr1	7404328..7405426	6.44745	2.01423	1.01023	0.00012038	0.000494084	1	4.63554	4.33592	4.44011	4.47053	8.1387	11.6831	11.4888	10.4368	Vacuolar iron transporter (VIT) family protein
AT1G21240	WAK3	Chr1	7434235..7436830	3.71291	13.0771	3.70897	1.51936e-07	9.8463e-07	0.00353464	0	1.20442	0	0.401474	3.44698	8.23125	6.4987	6.05897	wall associated kinase 3
AT1G21250	WAK1	Chr1	7439171..7442113	24.655	15.8542	3.98679	1.13077e-36	7.93041e-35	2.63063e-32	1.03012	2.64973	2.70268	2.12751	36.9593	51.7772	30.5207	39.7524	cell wall-associated kinase
AT1G21320	NSRB	Chr1	complement(7462327..7466164)	1.43739	7.99349	2.99883	0.000973376	0.0033011	1	0.51506	0.240885	0	0.251982	0.957494	3.45181	2.66911	2.35947	nucleotide binding;nucleic acid binding
AT1G21326	AT1G21326	Chr1	complement(7468765..7469995)	2.11272	3.05166	1.60959	0.00379341	0.0111673	1	0.77259	0.240885	1.73744	0.91697	1.91499	4.24839	4.17773	3.44704	VQ motif-containing protein
AT1G21450	SCL1	Chr1	7508701..7511801	28.1909	2.11786	1.08261	6.53802e-14	8.31976e-13	1.52101e-09	16.7395	21.1979	17.5674	18.5016	42.417	52.0427	41.7773	45.4123	SCARECROW-like 1
AT1G21520	AT1G21520	Chr1	complement(7534019..7534927)	26.6925	7.85204	2.97307	4.7922e-42	4.53501e-40	1.11486e-37	3.09036	4.09504	6.56364	4.58302	40.502	45.9357	42.4736	42.9704	0
AT1G21550	CML44	Chr1	complement(7552987..7553975)	5.78468	15.2293	3.92878	1.13315e-11	1.16602e-10	2.63615e-07	0	1.20442	0.386097	0.530173	8.1387	8.23125	11.6048	9.32492	Calcium-binding EF-hand family protein
AT1G22040	AT1G22040	Chr1	7767924..7770216	7.05425	2.21979	1.15042	4.83403e-06	2.53162e-05	0.112459	4.63554	3.61327	5.40535	4.55139	13.1177	10.3554	10.3283	11.2671	Galactose oxidase/kelch repeat superfamily protein
AT1G22070	TGA3	Chr1	7789133..7792139	18.0837	2.06912	1.04902	1.12833e-10	1.0499e-09	2.62495e-06	13.3916	9.87627	13.1273	12.1317	26.4268	32.1284	28.896	29.1504	TGA1A-related gene 3
AT1G22150	SULTR1_1	Chr1	7817609..7821576	2.40586	3.94655	1.98059	0.000104608	0.0004337	1	0.25753	0.722654	1.35134	0.777174	3.44698	4.24839	3.94564	3.88033	sulfate transporter 1;3
AT1G22160	AT1G22160	Chr1	7823066..7823971	6.61324	3.32632	1.73393	1.93862e-08	1.40885e-07	0.000451001	1.80271	2.40885	4.05402	2.75519	12.9262	9.29334	9.3999	10.5398	Protein of unknown function (DUF581)
AT1G22180	AT1G22180	Chr1	complement(7828326..7830424)	11.9419	2.45424	1.29528	6.39953e-09	4.94066e-08	0.000148879	7.7259	7.46743	5.5984	6.93058	15.4156	21.773	20.7726	19.3204	Sec14p-like phosphatidylinositol transfer family protein
AT1G22280	AT1G22280	Chr1	7873867..7876018	21.2732	2.09434	1.06649	8.83698e-09	6.69368e-08	0.000205583	16.2244	14.4531	13.1273	14.6016	29.1078	33.9871	39.9206	34.3385	phytochrome-associated protein phosphatase type 2C
AT1G22370	UGT85A5	Chr1	complement(7897915..7900335)	5.57215	2.55545	1.35358	9.78934e-06	4.90962e-05	0.227739	3.86295	2.40885	2.70268	2.99149	8.52169	11.6831	6.73079	8.97852	UDP-glucosyl transferase 85A5
AT1G22400	UGT85A1	Chr1	complement(7903660..7906969)	54.0848	2.92649	1.54917	1.44848e-15	2.12238e-14	3.36974e-11	22.9202	29.6288	27.2198	26.5896	58.8859	88.154	116.396	87.8121	UDP-Glycosyltransferase superfamily protein
AT1G22890	AT1G22890	Chr1	8102728..8103588	73.1836	4.84617	2.27685	1.95269e-40	1.67924e-38	4.54274e-36	18.0271	24.8111	21.6214	21.4865	94.8876	147.1	113.379	118.456	0
AT1G22930	AT1G22930	Chr1	8117286..8122151	111.163	2.02383	1.01709	1.08279e-13	1.34626e-12	2.51901e-09	74.6837	77.0831	80.6942	77.487	172.349	189.584	174.536	178.823	T-complex protein 11
AT1G22985	ERF069	Chr1	complement(8135180..8136034)	6.66819	3.32502	1.73336	1.84462e-06	1.02948e-05	0.0429133	2.83283	2.89062	2.89573	2.87306	13.7879	4.24839	13.6937	10.5767	Integrase-type DNA-binding superfamily protein
AT1G23020	FRO3	Chr1	complement(8149868..8153796)	69.029	3.69665	1.88622	6.98522e-23	1.90891e-21	1.62504e-18	29.616	26.2564	22.9728	26.2817	151.859	97.7129	78.7967	109.456	ferric reduction oxidase 3
AT1G23040	AT1G23040	Chr1	8164782..8166716	20.8873	2.02131	1.01529	4.50252e-11	4.35794e-10	1.04747e-06	14.4217	13.2487	16.023	14.5645	33.991	34.2526	32.3774	33.5404	hydroxyproline-rich glycoprotein family protein
AT1G23130	AT1G23130	Chr1	8200321..8201246	264.541	2.07909	1.05595	1.2287e-23	3.54084e-22	2.85844e-19	175.893	180.423	184.361	180.226	437.575	444.487	391.779	424.614	Polyketide cyclase/dehydrase and lipid transport superfamily protein
AT1G23200	PME6	Chr1	8227133..8229661	2.13556	4.17622	2.0622	0.000437926	0.00160635	1	1.28765	0.240885	0.579145	0.70256	2.20224	4.51391	3.71354	3.47656	Plant invertase/pectin methylesterase inhibitor superfamily
AT1G23730	BCA3	Chr1	8395466..8398387	54.1438	25.7966	4.68911	2.54082e-60	5.09834e-58	5.91095e-56	4.89307	1.44531	2.70268	3.01369	67.5033	115.237	80.5374	87.7594	beta carbonic anhydrase 3
AT1G23840	AT1G23840	Chr1	complement(8424142..8425385)	1.96929	6.09644	2.60797	7.70584e-05	0.00032944	1	0.51506	0.722654	0.193048	0.476921	3.82997	2.92077	2.66911	3.13995	0
AT1G23970	AT1G23970	Chr1	complement(8481997..8483875)	3.75502	2.24763	1.16841	0.00217974	0.00680496	1	1.54518	4.09504	1.35134	2.33052	5.45771	7.96572	4.75798	6.06047	Protein of unknown function (DUF626)
AT1G24070	CSLA10	Chr1	complement(8516166..8519984)	3.0582	2.50466	1.32461	0.000740054	0.00258256	1	1.54518	1.92708	1.54439	1.67222	5.17047	5.84153	3.71354	4.90851	cellulose synthase-like A10
AT1G24100	UGT74B1	Chr1	complement(8525334..8527087)	134.999	3.77873	1.9179	3.74562e-38	2.90937e-36	8.71382e-34	49.1883	50.3449	52.5092	50.6808	192.552	246.406	214.457	217.805	UDP-glucosyl transferase 74B1
AT1G24140	3MMP	Chr1	complement(8535999..8537780)	5.98635	25.9316	4.69664	2.12111e-10	1.92007e-09	4.93455e-06	0	0.722654	0.193048	0.305234	6.79821	12.7452	9.632	9.72512	Matrixin family protein
AT1G24145	AT1G24145	Chr1	8540838..8542053	6.7984	15.2916	3.93467	4.19493e-12	4.51158e-11	9.75908e-08	0.25753	0.722654	0.772193	0.584126	9.00044	16.728	7.31104	11.0132	0
AT1G24148	AT1G24148	Chr1	8544248..8545590	8.70771	2.42018	1.27512	9.97726e-08	6.62836e-07	0.00232111	4.37801	5.78123	5.01926	5.0595	13.5964	14.6038	13.8097	14.0033	0
AT1G24150	AT1G24150	Chr1	8549191..8552086	14.9054	2.69099	1.42814	7.18163e-12	7.52215e-11	1.67074e-07	8.75602	6.02212	8.49413	7.75742	22.4054	25.2248	24.3701	24.0001	formin homologue 4
AT1G24260	SEP3	Chr1	complement(8593536..8596123)	7.02426	2.3309	1.22089	2.04826e-06	1.13553e-05	0.0476507	3.60542	3.85415	5.40535	4.28831	10.8197	9.82439	13.2295	11.2912	K-box region and MADS-box transcription factor family protein
AT1G24330	PUB6	Chr1	8631206..8635055	2.53553	2.13521	1.09438	0.00600529	0.0167211	1	1.03012	1.92708	1.93048	1.62923	3.92572	4.24839	4.06169	4.0786	ARM repeat superfamily protein
AT1G24793	LPXC4_1	Chr1	8767562..8769571	5.13027	4.35614	2.12305	0.0176565	0.0425479	1	0	2.40885	2.70268	1.70384	0	20.9764	4.75798	8.57813	UDP-3-O-acyl N-acetylglycosamine deacetylase family protein
AT1G24881	AT1G24881	Chr1	8784036..8785634	7.24955	4.70421	2.23395	0.000292303	0.00110976	1	0	0	6.56364	2.18788	6.12796	15.1349	14.2739	11.8456	F-box family protein
AT1G25220	ASB1	Chr1	complement(8836835..8839609)	164.094	7.7618	2.95639	7.87327e-54	1.28287e-51	1.83164e-49	29.616	28.6653	32.8182	30.3665	173.881	327.126	299.636	266.881	anthranilate synthase beta subunit 1
AT1G25275	AT1G25275	Chr1	8860527..8861522	539.797	2.27378	1.18509	9.05584e-31	4.41009e-29	2.10675e-26	290.752	356.509	366.599	337.953	842.02	860.033	901.578	867.877	0
AT1G25277	AT1G25277	Chr1	8861734..8862797	3.76449	2.71679	1.4419	0.000103652	0.000430067	1	1.80271	1.68619	2.12353	1.87081	6.31946	7.16915	4.64193	6.04351	#N/A
AT1G25370	AT1G25370	Chr1	complement(8897564..8899111)	9.05503	3.97453	1.99078	5.9563e-13	6.95469e-12	1.38567e-08	3.86295	3.1315	2.70268	3.23238	13.7879	15.6659	14.2739	14.5759	Protein of unknown function (DUF1639)
AT1G25400	AT1G25400	Chr1	complement(8911096..8912822)	20.6755	3.03816	1.6032	3.15349e-17	5.339e-16	7.33627e-13	7.46837	10.5989	10.6177	9.56165	28.6291	35.0492	36.4391	33.3725	0
AT1G26240	AT1G26240	Chr1	complement(9077874..9079646)	56.8959	163.412	7.35237	1.33744e-28	5.48932e-27	3.11142e-24	1.03012	0.481769	0	0.503963	80.238	30.2698	163.86	91.4559	Proline-rich extensin-like family protein
AT1G26250	AT1G26250	Chr1	9083838..9085464	8.64511	2.74528	1.45696	1.08393e-06	6.2523e-06	0.0252166	5.66566	3.61327	4.44011	4.57302	13.6922	8.7623	19.148	13.8675	Proline-rich extensin-like family protein
AT1G26380	FOX1	Chr1	complement(9126737..9128568)	151.003	156.306	7.28823	4.634e-82	2.57496e-79	1.07805e-77	1.03012	1.92708	1.15829	1.37183	203.276	202.064	325.631	243.657	FAD-binding Berberine family protein
AT1G26390	FOX2	Chr1	complement(9130013..9131779)	68.4228	245.484	7.93949	1.01945e-34	6.47876e-33	2.37166e-30	0	0.722654	0.386097	0.369584	104.175	91.3403	134.5	110.005	FAD-binding Berberine family protein
AT1G26410	FOX4	Chr1	complement(9138604..9140439)	23.1856	193.745	7.59801	3.9598e-15	5.58314e-14	9.21208e-11	0.25753	0	0.193048	0.150193	35.14	33.456	43.286	37.294	FAD-binding Berberine family protein
AT1G26420	FOX5	Chr1	complement(9141519..9143336)	38.5746	28.6635	4.84114	1.06798e-52	1.65316e-50	2.48455e-48	2.83283	1.68619	1.35134	1.95679	52.8537	66.1155	67.8882	62.2858	FAD-binding Berberine family protein
AT1G26440	UPS5	Chr1	complement(9143937..9146106)	14.8214	2.2919	1.19654	3.29206e-09	2.62384e-08	7.65865e-05	9.78614	7.46743	9.26632	8.83996	22.0224	28.4111	21.2368	23.8901	ureide permease 5
AT1G26690	AT1G26690	Chr1	complement(9224059..9225792)	24.1221	2.17102	1.11838	7.13981e-10	6.12052e-09	1.66101e-05	13.9066	15.1757	17.5674	15.5499	31.9803	45.9357	39.1082	39.0081	emp24/gp25L/p24 family/GOLD family protein
AT1G26730	PHO1-H7	Chr1	9241036..9244918	3.72305	5.53016	2.46732	1.86129e-07	1.19231e-06	0.0043301	0.77259	1.44531	0.579145	0.932348	4.78747	6.90363	6.38265	6.02458	EXS (ERD1/XPR1/SYG1) family protein
AT1G26800	AT1G26800	Chr1	complement(9285025..9286395)	26.6484	3.19657	1.67652	2.98036e-19	5.89302e-18	6.93352e-15	11.3313	11.5625	12.9342	11.9427	45.098	32.925	50.0168	42.6799	RING/U-box superfamily protein
AT1G27020	AT1G27020	Chr1	9378404..9380790	67.4404	2.92256	1.54723	7.64757e-24	2.25177e-22	1.77913e-19	32.7063	34.9283	31.6599	33.0982	99.7708	94.2611	131.599	108.544	0
AT1G27720	TAF4	Chr1	complement(9642486..9647620)	2.46115	2.17138	1.11862	0.00857275	0.0227532	1	1.80271	2.64973	0.772193	1.74155	3.82997	2.92077	5.10612	3.95229	TBP-associated factor 4B
AT1G27730	ZAT10	Chr1	complement(9648021..9649323)	24.7872	13.0759	3.70884	4.85965e-32	2.65273e-30	1.13055e-27	1.80271	2.64973	3.47487	2.64244	27.0971	58.1498	35.7428	40.3299	salt tolerance zinc finger
AT1G27770	ACA1_1	Chr1	complement(9671632..9676307)	28.8937	2.23639	1.16117	1.86646e-13	2.27364e-12	4.34214e-09	16.4819	19.2708	18.5326	18.0951	40.119	53.9014	45.9551	46.6585	autoinhibited Ca2+-ATPase 1
AT1G27980	DPL1	Chr1	9748506..9752769	28.1404	2.26857	1.18178	5.72044e-16	8.6812e-15	1.3308e-11	17.2545	16.3802	18.5326	17.3891	40.9807	48.3254	46.7674	45.3578	dihydrosphingosine phosphate lyase
AT1G28190	AT1G28190	Chr1	complement(9846747..9848015)	58.8883	12.7789	3.67569	5.11904e-62	1.05652e-59	1.19089e-57	6.43825	6.50389	6.75669	6.56628	72.961	104.617	108.505	95.3609	0
AT1G28210	ATJ1	Chr1	9854517..9860158	4.6538	2.29778	1.20024	0.000110927	0.000457799	1	2.06024	3.1315	3.08877	2.76017	7.65995	8.49677	6.2666	7.47444	DNAJ heat shock family protein
AT1G28230	PUP1	Chr1	complement(9862041..9864779)	5.52723	2.51012	1.32776	5.63104e-06	2.92569e-05	0.131001	3.34789	2.40885	3.28182	3.01285	9.19194	10.3554	7.07894	8.87544	purine permease 1
AT1G28260	SMG7L	Chr1	complement(9875527..9879433)	6.63227	2.04499	1.03209	2.78976e-05	0.000129375	0.649009	4.37801	4.09504	5.01926	4.49744	10.0537	11.4175	10.5604	10.6772	Telomerase activating protein Est1
AT1G28370	ERF11	Chr1	complement(9955774..9956980)	5.11578	15.1088	3.91731	1.96505e-09	1.60758e-08	4.5715e-05	0.25753	0.722654	0.386097	0.455427	5.17047	13.0107	6.84684	8.34266	ERF domain protein 11
AT1G28480	GRXC9	Chr1	complement(10013434..10014256)	9.70312	10.4567	3.38636	7.15083e-17	1.17398e-15	1.66357e-12	1.28765	2.16796	0.579145	1.34492	11.5857	18.3212	17.2912	15.7327	Thioredoxin superfamily protein
AT1G28570	AT1G28570	Chr1	complement(10041576..10044258)	12.5779	2.52777	1.33786	2.52672e-10	2.27111e-09	5.87816e-06	5.66566	9.63539	5.79145	7.03083	20.6819	22.0385	17.8714	20.1973	SGNH hydrolase-type esterase superfamily protein
AT1G28660	AT1G28660	Chr1	complement(10071609..10073549)	93.0497	2.97635	1.57354	1.22307e-25	4.10297e-24	2.84535e-21	46.613	41.9139	44.9803	44.5024	166.604	141.524	138.445	148.858	GDSL-like Lipase/Acylhydrolase superfamily protein
AT1G28765	AT1G28815	Chr1	complement(10105047..10107645)	1.6565	2.45078	1.29324	0.0136069	0.0339366	1	1.28765	0.240885	1.15829	0.895608	2.39373	3.18629	2.43701	2.67235	0
AT1G29195	AT1G29195	Chr1	complement(10202414..10203491)	3.24046	2.11962	1.0838	0.00521515	0.0147523	1	1.54518	0.963539	3.47487	1.99453	4.11722	6.6381	4.99007	5.24847	0
AT1G29290	AT1G29290	Chr1	10244453..10245874	5.75465	5.64645	2.49734	5.16144e-09	4.02351e-08	0.000120076	1.28765	0.481769	2.31658	1.362	6.70246	13.8073	7.54313	9.35095	0
AT1G29395	COR413IM1	Chr1	complement(10288129..10289666)	24.7354	8.01942	3.0035	7.22077e-37	5.09711e-35	1.67984e-32	4.37801	5.29946	3.66792	4.44846	35.8103	38.501	45.2588	39.8567	COLD REGULATED 314 INNER MEMBRANE 1
AT1G29465	AT1G29465	Chr1	10308520..10309896	17.7701	2.84474	1.5083	7.94806e-12	8.28487e-11	1.84904e-07	11.0738	7.70831	7.91498	8.89903	36.289	26.0214	22.5133	28.2746	0
AT1G29690	CAD1_1	Chr1	complement(10379020..10382153)	19.995	2.26573	1.17998	2.46863e-13	2.97375e-12	5.74303e-09	12.3614	11.0807	13.3203	12.2542	28.4376	35.8458	32.4935	32.2589	MAC/Perforin domain-containing protein
AT1G30070	AT1G30070	Chr1	complement(10546511..10548236)	33.6733	3.43221	1.77914	3.78851e-14	4.89278e-13	8.81359e-10	12.8765	17.3437	11.969	14.0631	53.9069	30.2698	77.7523	53.9763	SGS domain-containing protein
AT1G30135	TIFY5A	Chr1	10596352..10597341	1.75854	14.183	3.82609	0.00027083	0.00103513	1	0	0	0.386097	0.128699	1.53199	4.77943	2.32096	2.87746	jasmonate-zim-domain protein 8
AT1G30220	INT2	Chr1	complement(10632720..10635581)	2.98943	6.40451	2.67909	3.56775e-06	1.91094e-05	0.0830001	0.25753	0.481769	0.965242	0.56818	4.59597	6.37258	3.48145	4.81666	inositol transporter 2
AT1G30370	AT1G30370	Chr1	complement(10719065..10720843)	2.24147	3.23323	1.69297	0.000852394	0.00293024	1	1.03012	0.481769	1.35134	0.954409	2.68098	3.45181	4.75798	3.63026	alpha/beta-Hydrolases superfamily protein
AT1G30420	ABCC11	Chr1	10748261..10756695	11.6673	4.63347	2.21209	1.10896e-14	1.50578e-13	2.57988e-10	3.60542	2.40885	4.44011	3.48479	13.8837	24.6937	18.2196	18.9323	multidrug resistance-associated protein 12
AT1G30500	NFYA7	Chr1	complement(10804450..10806428)	8.6459	2.97028	1.5706	4.92425e-09	3.84553e-08	0.000114558	4.89307	5.05858	2.50963	4.15376	13.5007	15.9314	12.3011	13.9111	nuclear factor Y, subunit A7
AT1G30620	MUR4	Chr1	10854517..10858280	9.73968	2.33129	1.22113	1.31929e-06	7.51781e-06	0.0306919	5.1506	7.22654	5.21231	5.86315	11.2984	20.7109	15.4344	15.8146	NAD(P)-binding Rossmann-fold superfamily protein
AT1G30700	AT1G30700	Chr1	10892445..10894714	60.86	6.33892	2.66424	4.59257e-31	2.28794e-29	1.06841e-26	10.3012	17.8255	12.9342	13.687	101.782	57.6187	132.875	97.4252	FAD-binding Berberine family protein
AT1G30720	AT1G30720	Chr1	10897925..10899975	25.6326	2.82187	1.49665	1.47443e-19	2.9918e-18	3.43012e-15	12.1039	11.5625	14.8647	12.8437	42.2255	40.0941	41.0811	41.1336	FAD-binding Berberine family protein
AT1G30755	AT1G30755	Chr1	complement(10905731..10909760)	18.269	7.22725	2.85345	3.8306e-27	1.4166e-25	8.91151e-23	4.12048	2.89062	3.86097	3.62402	28.7248	23.8972	35.3947	29.3389	Protein of unknown function (DUF668)
AT1G30757	AT1G30757	Chr1	10908980..10909784	3.41002	2.62765	1.39378	0.000319687	0.00120633	1	1.80271	1.92708	1.73744	1.82241	4.11722	5.84153	6.61475	5.5245	0
AT1G31040	AT1G31040	Chr1	complement(11069510..11072564)	3.25254	2.77723	1.47365	0.000322271	0.00121544	1	1.80271	1.44531	1.54439	1.59747	5.64921	6.6381	3.3654	5.21757	PLATZ transcription factor family protein
AT1G31130	AT1G31130	Chr1	complement(11114693..11116195)	63.4318	2.32513	1.21731	4.46489e-23	1.23574e-21	1.03871e-18	40.4322	35.8918	38.9958	38.4399	93.2599	115.769	97.7126	102.247	0
AT1G31540	AT1G31540	Chr1	complement(11288378..11293799)	19.1381	2.33379	1.22267	1.43942e-13	1.76935e-12	3.34867e-09	12.1039	10.358	11.3899	11.2839	28.5333	36.3768	27.6195	30.8432	Disease resistance protein (TIR-NBS-LRR class) family
AT1G31550	AT1G31550	Chr1	complement(11295446..11297379)	4.2664	2.43533	1.28412	0.000253705	0.00097639	1	3.86295	1.92708	1.54439	2.44481	6.41521	8.7623	5.45426	6.87726	GDSL-like Lipase/Acylhydrolase superfamily protein
AT1G31820	AT1G31820	Chr1	complement(11416451..11418464)	14.7318	4.81824	2.26851	4.97078e-20	1.05506e-18	1.1564e-15	4.37801	1.92708	6.17755	4.16088	24.8948	25.2248	20.7726	23.6308	Amino acid permease family protein
AT1G31930	XLG3	Chr1	11464934..11469207	36.6765	2.13387	1.09347	4.90216e-16	7.50776e-15	1.14044e-11	23.1777	25.7747	24.7102	24.5542	54.5771	57.3532	65.2191	59.0498	extra-large GTP-binding protein 3
AT1G32127	AT1G32127	Chr1	11556744..11558702	8.40438	2.19816	1.13629	4.7166e-06	2.47311e-05	0.109727	4.12048	5.05858	7.14279	5.44062	13.5007	11.4175	15.5505	13.4896	#N/A
AT1G32170	XTH30	Chr1	11575320..11578030	25.3204	2.33669	1.22446	7.23403e-10	6.18905e-09	1.68293e-05	18.2846	13.4895	15.0578	15.6107	35.2358	32.6595	54.5426	40.8126	xyloglucan endotransglucosylase/hydrolase 30
AT1G32350	AOX3	Chr1	complement(11666886..11668690)	24.9391	110.488	6.78775	4.71014e-21	1.09521e-19	1.09577e-16	0	0.722654	0.193048	0.305234	27.4801	47.5288	46.5353	40.5147	alternative oxidase 1D
AT1G32640	MYC2	Chr1	complement(11798119..11801407)	34.6963	2.41555	1.27235	6.15835e-11	5.87401e-10	1.43268e-06	22.4051	20.2343	18.7257	20.455	41.268	79.9228	47.8119	56.3342	Basic helix-loop-helix (bHLH) DNA-binding family protein
AT1G32870	NAC13	Chr1	11911631..11913947	12.6472	2.54391	1.34705	1.41536e-10	1.30465e-09	3.2927e-06	7.21084	7.94919	6.3706	7.17688	23.2671	19.3833	17.9875	20.2126	NAC domain protein 13
AT1G32900	GBSS1	Chr1	complement(11920390..11923866)	63.9183	2.03088	1.0221	3.27748e-13	3.9133e-12	7.62474e-09	40.1747	51.3084	43.2428	44.9087	115.857	91.3403	99.3372	102.178	UDP-Glycosyltransferase superfamily protein
AT1G32920	AT1G32920	Chr1	11928757..11929993	95.8456	2.38536	1.25421	3.5062e-15	4.9727e-14	8.15683e-11	52.7937	54.6808	63.706	57.0602	129.74	189.319	145.757	154.939	0
AT1G32940	SBT3.5	Chr1	11937183..11941116	10.7223	3.04182	1.60494	5.33519e-10	4.64706e-09	1.24118e-05	4.37801	4.33592	6.3706	5.02818	18.9584	11.6831	20.7726	17.138	Subtilase family protein
AT1G32960	SBT3.3	Chr1	11945250..11948650	4.05985	33.7919	5.0786	2.38926e-07	1.51074e-06	0.00555838	0	0.240885	0.193048	0.144644	5.93646	6.37258	7.31104	6.54003	Subtilase family protein
AT1G33030	AT1G33030	Chr1	complement(11964776..11966320)	6.67289	13.3743	3.74139	1.73224e-12	1.93702e-11	4.02988e-08	0.77259	0.481769	0.772193	0.675518	7.27695	14.6038	10.6764	10.8524	O-methyltransferase family protein
AT1G33590	AT1G33590	Chr1	12177673..12179628	110.289	2.79576	1.48324	5.03437e-24	1.50069e-22	1.1712e-19	60.5196	53.2355	55.2118	56.3223	157.891	184.008	191.596	177.831	Leucine-rich repeat (LRR) family protein
AT1G33600	AT1G33600	Chr1	12180483..12184528	46.1632	2.11542	1.08095	4.82726e-13	5.68232e-12	1.12301e-08	27.8133	32.7603	32.046	30.8732	65.6841	79.1262	78.5646	74.4583	Leucine-rich repeat (LRR) family protein
AT1G33960	AIG1	Chr1	12346138..12348733	6.97019	6.49171	2.6986	2.59136e-07	1.63059e-06	0.00602854	2.31777	1.92708	0.386097	1.54365	5.64921	23.1006	5.57031	11.44	P-loop containing nucleoside triphosphate hydrolases superfamily protein
AT1G34060	TAR4	Chr1	complement(12396397..12398418)	1.5377	6.75443	2.75583	0.000612052	0.00217526	1	0	0	0.772193	0.257398	1.43624	3.18629	2.9012	2.50791	Pyridoxal phosphate (PLP)-dependent transferases superfamily protein
AT1G34180	NAC016	Chr1	12448543..12451287	2.14595	11.5507	3.52991	4.0356e-05	0.000181858	0.938842	0.25753	0	0.386097	0.214542	2.77673	4.51391	3.1333	3.47465	NAC domain containing protein 16
AT1G34315	AT1G34315	Chr1	complement(12514106..12516521)	2.67321	2.54885	1.34985	0.00142294	0.00464058	1	2.06024	0.963539	1.35134	1.45837	3.54273	4.77943	4.64193	4.32136	0
AT1G35210	AT1G35210	Chr1	complement(12896582..12897675)	7.36782	31.4995	4.97726	7.94022e-12	8.28067e-11	1.84721e-07	0.25753	0.481769	0.193048	0.310783	9.95793	15.9314	9.8641	11.9178	0
AT1G35230	AGP5	Chr1	12917070..12917829	13.4797	24.4811	4.6136	7.94168e-21	1.81544e-19	1.84755e-16	1.54518	0	0.772193	0.772458	16.6604	30.0042	18.9159	21.8602	arabinogalactan protein 5
AT1G35260	MLP165	Chr1	complement(12936849..12937787)	11.2289	2.30716	1.20612	8.46453e-10	7.20482e-09	1.96919e-05	6.18072	6.02212	7.91498	6.70594	17.9051	19.6488	16.5949	18.0496	MLP-like protein 165
AT1G35660	AT1G35660	Chr1	13192608..13198142	12.4904	2.82185	1.49664	1.28032e-13	1.58185e-12	2.97852e-09	7.7259	5.78123	5.9845	6.49721	21.6394	18.0556	20.3084	20.0011	0
AT1G35710	AT1G35710	Chr1	13220471..13224681	4.16199	7.29032	2.86598	1.24958e-07	8.19848e-07	0.00290701	1.54518	0.722654	0.193048	0.820294	5.36196	10.3554	4.52588	6.74776	Protein kinase family protein with leucine-rich repeat domain
AT1G36060	ERF055	Chr1	complement(13454496..13456336)	47.5339	2.83	1.5008	1.23298e-12	1.39968e-11	2.8684e-08	22.1476	22.4023	26.8337	23.7945	93.5471	44.077	89.2411	75.6217	Integrase-type DNA-binding superfamily protein
AT1G36180	ACC2	Chr1	13545965..13558600	5.85615	2.78192	1.47608	0.000140783	0.000570903	1	2.31777	2.64973	3.86097	2.94282	15.5114	4.24839	7.77523	9.17834	acetyl-CoA carboxylase 2
AT1G36370	SHM7	Chr1	complement(13696042..13698739)	63.9284	2.95665	1.56396	1.17261e-23	3.39728e-22	2.72796e-19	28.3283	32.0377	32.2391	30.8684	107.527	81.2504	118.485	102.421	serine hydroxymethyltransferase 7
AT1G36622	AT1G36622	Chr1	complement(13835620..13836954)	22.5079	9.61072	3.26464	1.09275e-32	6.10332e-31	2.54216e-28	3.60542	2.64973	3.66792	3.30769	26.4268	42.4839	40.6169	36.5092	0
AT1G36640	AT1G36640	Chr1	complement(13852958..13853687)	11.856	10.9455	3.45227	1.62276e-21	3.94246e-20	3.77518e-17	1.80271	1.44531	1.35134	1.53312	15.3199	20.9764	21.2368	19.1777	0
AT1G36940	AT1G36940	Chr1	14003819..14005502	5.84713	3.0394	1.60378	1.86882e-06	1.04218e-05	0.0434763	1.80271	4.09504	2.12353	2.67376	9.57494	12.4796	6.15055	9.40171	0
AT1G42990	BZIP60	Chr1	complement(16135723..16137463)	57.1231	2.154	1.10702	4.16387e-19	8.1587e-18	9.68682e-15	39.9172	36.3736	36.2931	37.5279	81.0997	106.21	89.2411	92.1835	basic region/leucine zipper motif 60
AT1G43800	S-ACP-DES6	Chr1	16577521..16579722	4.34197	4.48508	2.16513	1.99394e-06	1.10712e-05	0.0463871	2.06024	1.44531	0.772193	1.42591	4.59597	6.10706	10.4443	7.04912	Plant stearoyl-acyl-carrier-protein desaturase family protein
AT1G43910	AT1G43910	Chr1	complement(16655884..16657686)	8.12061	3.2078	1.68159	4.7937e-10	4.20925e-09	1.11521e-05	2.83283	3.61327	4.05402	3.50004	11.5857	13.5417	14.1579	13.0951	P-loop containing nucleoside triphosphate hydrolases superfamily protein
AT1G44130	AT1G44130	Chr1	complement(16787508..16789436)	5.66521	384.038	8.5851	0.00191525	0.00607336	1	0	0	0	0	5.74496	14.0728	7.89128	9.23634	Eukaryotic aspartyl protease family protein
AT1G45145	TRX5	Chr1	complement(17074942..17076417)	112.596	2.20661	1.14183	6.32501e-14	8.0629e-13	1.47145e-09	73.3961	72.9881	72.5862	72.9901	158.082	178.432	208.306	181.607	thioredoxin H-type 5
AT1G45201	AT1G45201	Chr1	17123785..17129223	177.963	2.0652	1.04628	5.6435e-19	1.0949e-17	1.3129e-14	129.023	115.143	122.779	122.315	294.812	296.059	265.982	285.618	triacylglycerol lipase-like 1
AT1G45229	THO5A	Chr1	complement(17154865..17159397)	2.85358	2.04356	1.03108	0.00497808	0.0141742	1	2.31777	2.16796	1.54439	2.01004	4.88322	4.77943	4.06169	4.57478	THO complex, subunit 5
AT1G47130	AT1G47130	Chr1	17291755..17292755	4.74421	319.147	8.31808	0.002583	0.00793538	1	0	0	0	0	6.51096	8.23125	8.23942	7.66054	#N/A
AT1G47395	AT1G47395	Chr1	17382998..17383830	460.564	10.4602	3.38684	5.12161e-41	4.58638e-39	1.19149e-36	98.3765	46.9725	39.961	61.77	999.623	759.399	434.833	731.285	0
AT1G47400	AT1G47400	Chr1	17385707..17386485	124.393	9.45369	3.24088	7.14275e-33	4.031e-31	1.66169e-28	29.3584	14.4531	11.5829	18.4648	278.152	200.471	113.031	197.218	0
AT1G47510	IP5P11	Chr1	complement(17435525..17438490)	20.6215	42.1157	5.39629	6.73316e-27	2.45234e-25	1.5664e-22	0.77259	0.722654	0.579145	0.691463	27.0971	32.1284	40.7329	33.3195	inositol polyphosphate 5-phosphatase 11
AT1G47560	SEC3B	Chr1	17466535..17473421	3.63723	2.51783	1.33218	0.000250513	0.000965476	1	1.28765	1.44531	3.08877	1.94058	5.45771	5.84153	6.2666	5.85528	exocyst complex component sec3B
AT1G47890	AT1G47890	Chr1	17643976..17647107	2.36027	35.6703	5.15665	8.21975e-05	0.000348933	1	0	0.240885	0	0.0802949	3.63848	3.45181	4.29378	3.79469	receptor like protein 7
AT1G47990	GA2OX4	Chr1	17698598..17701041	1.46308	4.8275	2.27128	0.00146816	0.00477405	1	0.77259	0.240885	0.193048	0.402174	1.62774	3.18629	2.32096	2.37833	gibberellin 2-oxidase 4
AT1G48260	CIPK17	Chr1	complement(17813886..17817441)	5.93033	2.4386	1.28605	4.16856e-06	2.20775e-05	0.0969774	3.09036	2.89062	4.05402	3.345	8.71319	10.0899	9.8641	9.55574	CBL-interacting protein kinase 17
AT1G48320	DHNAT1	Chr1	complement(17854813..17855715)	31.0515	2.8023	1.48661	1.84888e-23	5.25816e-22	4.30124e-19	14.9367	17.1028	14.8647	15.6348	43.3745	56.2911	50.7131	50.1262	Thioesterase superfamily protein
AT1G48700	AT1G48700	Chr1	complement(18011035..18013257)	2.06732	7.88503	2.97912	0.000300052	0.00113758	1	0.25753	0	0.772193	0.343241	4.11722	0.265524	5.45426	3.279	2-oxoglutarate (2OG) and Fe(II)-dependent oxygenase superfamily protein
AT1G48720	AT1G48720	Chr1	18017730..18018458	2.03096	29.3341	4.87451	0.000439335	0.00161042	1	0	0.240885	0	0.0802949	5.45771	0	4.06169	3.17313	0
AT1G49000	AT1G49000	Chr1	complement(18123071..18124289)	3.56171	4.44876	2.1534	2.73219e-06	1.4873e-05	0.0635616	1.03012	1.20442	0.965242	1.0666	5.45771	7.7002	4.06169	5.73987	0
AT1G49640	CXE3	Chr1	complement(18375538..18376806)	1.39074	19.6959	4.29982	0.00122708	0.00406544	1	0.25753	0	0	0.0858434	2.48948	2.92077	1.27653	2.22893	alpha/beta-Hydrolases superfamily protein
AT1G50740	FAX5	Chr1	18807672..18809035	28.275	3.06964	1.61807	2.99536e-20	6.51732e-19	6.96842e-16	11.5889	13.4895	13.7064	12.9283	38.204	52.5738	46.3032	45.6937	Transmembrane proteins 14C
AT1G50940	ETFA	Chr1	complement(18877812..18880012)	10.8963	2.01816	1.01304	1.12586e-07	7.44309e-07	0.00261919	8.24096	8.67185	6.17755	7.69679	17.3306	18.8522	16.3628	17.5152	electron transfer flavoprotein alpha
AT1G51340	DTX42	Chr1	19030998..19035121	7.85747	2.03999	1.02856	0.00011972	0.000491654	1	4.37801	6.74477	4.82621	5.31633	11.8729	16.728	9.3999	12.6669	MATE efflux family protein
AT1G51760	ILL4	Chr1	19199351..19201707	62.855	6.2798	2.65072	4.82385e-44	5.20088e-42	1.12222e-39	15.1943	11.8033	15.83	14.2759	73.6313	123.469	108.853	101.984	peptidase M20/M25/M40 family protein
AT1G51800	AT1G51800	Chr1	19214072..19218053	10.8375	2.16644	1.11533	2.37776e-07	1.50448e-06	0.00553161	7.7259	6.02212	7.52889	7.0923	14.7454	17.7901	19.9603	17.4986	Leucine-rich repeat protein kinase family protein
AT1G51890	AT1G51890	Chr1	complement(19274604..19278798)	14.243	11.8956	3.57236	2.90728e-26	1.01948e-24	6.7635e-22	2.31777	1.68619	1.15829	1.72075	20.1074	24.6937	24.138	22.9797	Leucine-rich repeat protein kinase family protein
AT1G51913	AT1G51913	Chr1	19292909..19293339	6.4815	53.9155	5.75263	4.38079e-09	3.43846e-08	0.000101915	0	0.481769	0	0.16059	8.42594	10.3554	12.6493	10.4769	0
AT1G51920	AT1G51920	Chr1	19294184..19294612	15.7549	55.9785	5.8068	1.39601e-18	2.63988e-17	3.24769e-14	0.51506	0.240885	0.386097	0.380681	18.6711	36.3768	21.701	25.583	0
AT1G52000	JAL5	Chr1	complement(19333088..19336135)	31.244	9.31853	3.2201	3.20868e-30	1.50509e-28	7.46467e-26	6.18072	4.33592	3.86097	4.79254	37.5338	78.8607	35.8589	50.7511	Mannose-binding lectin superfamily protein
AT1G52030	F-ATMBP	Chr1	complement(19345871..19349088)	6.39255	14.6508	3.87291	4.54034e-11	4.39257e-10	1.05626e-06	0.25753	0.722654	0.772193	0.584126	5.45771	15.9314	9.98014	10.4564	myrosinase-binding protein 2
AT1G52040	MBP1	Chr1	complement(19350314..19352791)	6.27795	2.2906	1.19573	0.00450117	0.0129456	1	5.40813	2.16796	4.05402	3.8767	4.88322	19.6488	6.38265	10.3049	myrosinase-binding protein 1
AT1G52200	PCR8	Chr1	complement(19441636..19443631)	56.0883	2.39388	1.25935	3.88741e-19	7.63771e-18	9.04366e-15	27.8133	35.6509	36.6792	33.3811	84.0679	83.9056	102.819	90.2641	PLAC8 family protein
AT1G52400	BGLU18	Chr1	19514989..19518411	113.31	4.55105	2.1862	4.60688e-20	9.84573e-19	1.07174e-15	28.8434	35.1692	43.4359	35.8161	104.654	288.094	162.584	185.11	beta glucosidase 18
AT1G52410	TSA1_1	Chr1	19520603..19525685	21.2401	3.30501	1.72466	8.61103e-15	1.18033e-13	2.00327e-10	7.7259	9.87627	9.65242	9.08486	24.0331	46.2012	33.3058	34.5134	TSK-associating protein 1
AT1G52560	HSP26.5	Chr1	complement(19574538..19575866)	47.6327	97.9901	6.61456	3.22432e-31	1.61631e-29	7.50105e-27	0.51506	0.481769	0.965242	0.654024	91.2491	25.2248	110.826	75.7667	HSP20-like chaperones superfamily protein
AT1G52565	AT1G52565	Chr1	complement(19579839..19580977)	15.4574	5.56496	2.47637	4.90088e-17	8.17606e-16	1.14014e-12	3.09036	4.09504	4.44011	3.87517	19.1499	37.1734	18.9159	25.0797	0
AT1G52690	AT1G52690	Chr1	19619724..19621534	2.15107	7.45825	2.89884	0.00043286	0.00159019	1	0.77259	0	0.386097	0.386229	3.35123	6.37258	0.696289	3.47337	Late embryogenesis abundant protein (LEA) family protein
AT1G52890	NAC019	Chr1	complement(19696923..19698482)	4.16827	18.102	4.17808	1.14596e-07	7.56444e-07	0.00266596	0.25753	0.240885	0.386097	0.294837	5.36196	11.6831	3.24935	6.76479	NAC domain containing protein 19
AT1G53080	AT1G53080	Chr1	19781288..19782352	1.70653	23.7507	4.5699	0.000575164	0.00205581	1	0	0	0.193048	0.0643495	2.77673	3.71734	1.74072	2.74493	Legume lectin family protein
AT1G53110	PPI4	Chr1	19790142..19792589	8.62591	2.59896	1.37794	3.58457e-07	2.20623e-06	0.00833915	4.89307	5.29946	3.66792	4.62015	13.1177	17.7901	10.7925	13.9001	0
AT1G53170	ERF8	Chr1	complement(19821337..19822399)	12.2557	3.71518	1.89343	5.00485e-16	7.64342e-15	1.16433e-11	4.12048	5.05858	4.44011	4.53972	19.1499	22.8351	17.1751	19.72	ethylene response factor 8
AT1G53180	AT1G53180	Chr1	19831352..19833028	10.1579	2.55187	1.35156	4.70999e-08	3.25894e-07	0.00109573	4.89307	4.57681	7.14279	5.53756	12.4474	18.5867	18.3356	16.4566	0
AT1G53430	AT1G53430	Chr1	19934987..19941185	67.0524	2.09836	1.06926	1.27473e-11	1.30861e-10	2.96553e-07	40.6898	48.8996	47.4899	45.6931	92.4939	104.085	128.001	108.194	Leucine-rich repeat transmembrane protein kinase
AT1G53490	HEI10	Chr1	19963267..19966952	8.10473	2.79383	1.48224	8.04554e-08	5.42655e-07	0.00187172	4.37801	4.57681	3.08877	4.01453	11.2984	16.728	11.2567	13.0944	RING/U-box superfamily protein
AT1G53540	HSP17.6C	Chr1	19980299..19981199	67.5791	234.742	7.87493	1.30538e-26	4.69136e-25	3.03683e-22	0.25753	0.722654	0.193048	0.391078	153.007	21.5075	145.408	106.641	HSP20-like chaperones superfamily protein
AT1G53625	AT1G53625	Chr1	complement(20014379..20015038)	29.7807	24.1908	4.59638	1.551e-41	1.44256e-39	3.60824e-37	1.28765	2.40885	1.54439	1.74696	36.8635	51.5117	56.2834	48.2195	0
AT1G53690	AT1G53690	Chr1	complement(20042452..20043626)	2.82287	2.3826	1.25254	0.002027	0.00638662	1	1.03012	2.40885	1.35134	1.59677	3.92572	5.57601	4.17773	4.55982	DNA directed RNA polymerase, 7 kDa subunit
AT1G53790	AT1G53790	Chr1	complement(20079081..20081464)	4.7586	2.90134	1.53672	3.1102e-06	1.67999e-05	0.0723557	2.5753	2.40885	2.12353	2.36923	6.89395	7.16915	8.93571	7.66627	F-box and associated interaction domains-containing protein
AT1G53870	AT1G53870	Chr1	20112141..20113960	5.04242	2.22302	1.15252	0.00400656	0.0117206	1	3.60542	3.61327	2.31658	3.17842	5.07472	14.8694	4.75798	8.23401	Protein of unknown function (DUF567)
AT1G53900	AT1G53900	Chr1	20127545..20131050	6.93555	7.71912	2.94844	6.74399e-10	5.80647e-09	1.56892e-05	3.86295	0	0	1.28765	8.04295	11.4175	14.2739	11.2448	Eukaryotic translation initiation factor 2B (eIF-2B) family protein
AT1G53980	AT1G53980	Chr1	complement(20148899..20149728)	1.61332	4.48036	2.16362	0.00144457	0.00470189	1	0.25753	0.240885	0.772193	0.423536	1.72349	3.71734	2.43701	2.62595	Ubiquitin-like superfamily protein
AT1G53990	GLIP3	Chr1	20151016..20152752	3.48362	10.6718	3.41573	4.9198e-07	2.96653e-06	0.0114454	0.25753	0	0.965242	0.407591	2.96823	7.96572	6.15055	5.69484	GDSL-motif lipase 3
AT1G54020	AT1G54020	Chr1	complement(20161555..20163750)	1.31811	18.5024	4.20964	0.00175475	0.0056079	1	0	0.240885	0	0.0802949	1.05324	3.45181	1.97282	2.15929	GDSL-like Lipase/Acylhydrolase superfamily protein
AT1G54050	HSP17.4B	Chr1	complement(20179357..20180566)	48.0236	8.35493	3.06263	5.63351e-32	3.04449e-30	1.31058e-27	10.8163	7.46743	6.3706	8.2181	82.2487	40.8907	107.229	76.7893	HSP20-like chaperones superfamily protein
AT1G54100	ALDH7B4	Chr1	complement(20194712..20199193)	66.3495	2.29225	1.19677	5.85169e-18	1.05518e-16	1.36134e-13	34.2515	40.7095	47.6829	40.8813	98.5261	110.193	111.87	106.863	aldehyde dehydrogenase 7B4
AT1G54130	RSH3	Chr1	20210772..20213942	105.953	2.23099	1.15768	8.2148e-16	1.23114e-14	1.91109e-11	77.0015	65.0389	61.7755	67.9386	181.254	167.811	160.379	169.814	RELA/SPOT homolog 3
AT1G54575	AT1G54575	Chr1	20386809..20387710	24.5122	5.57579	2.47918	1.64069e-31	8.42543e-30	3.81689e-27	7.21084	6.02212	5.40535	6.21277	39.5445	44.8736	33.77	39.396	0
AT1G54680	AT1G54680	Chr1	20413012..20414574	3.66153	3.1897	1.67342	2.53343e-05	0.000118572	0.589378	2.5753	1.20442	1.35134	1.71035	7.46845	4.77943	5.22217	5.82335	0
AT1G55020	LOX1	Chr1	20525654..20530468	82.6899	4.74362	2.24599	1.44573e-31	7.48121e-30	3.36334e-27	26.0105	22.884	26.2546	25.0497	93.5471	134.09	174.769	134.135	lipoxygenase 1
AT1G55230	AT1G55230	Chr1	20602819..20604033	18.7749	283.215	8.14576	1.23156e-09	1.03286e-08	2.8651e-05	0	0	0.193048	0.0643495	31.5015	8.49677	50.0168	30.005	Family of unknown function (DUF716)
AT1G55280	AT1G55280	Chr1	complement(20622930..20624794)	4.48801	2.74939	1.45911	1.69907e-05	8.20583e-05	0.395272	3.60542	1.44531	2.12353	2.39142	8.23445	6.90363	6.38265	7.17357	Lipase/lipooxygenase, PLAT/LH2 family protein
AT1G55310	SCL33_1	Chr1	20629698..20633007	35.1827	3.03283	1.60066	4.32386e-28	1.72883e-26	1.0059e-23	17.2545	17.5846	15.6369	16.8253	62.2371	49.653	56.9797	56.2899	SC35-like splicing factor 33
AT1G55360	AT1G55360	Chr1	complement(20666180..20668817)	84.2216	2.24701	1.16801	7.69449e-11	7.24673e-10	1.79005e-06	62.5798	49.3814	46.7177	52.893	177.232	114.706	109.433	133.791	Protein of Unknown Function (DUF239)
AT1G55450	AT1G55450	Chr1	complement(20704915..20707071)	90.7774	2.70815	1.43731	1.18613e-20	2.67477e-19	2.75941e-16	50.4759	45.7681	46.9108	47.7182	125.144	164.359	150.282	146.595	S-adenosyl-L-methionine-dependent methyltransferases superfamily protein
AT1G55850	CSLE1	Chr1	20876440..20879482	101.314	3.78504	1.92031	3.2056e-34	1.9459e-32	7.45751e-30	40.1747	35.6509	38.9958	38.2738	150.135	151.88	187.302	163.106	cellulose synthase like E1
AT1G55920	SAT1	Chr1	20912116..20913565	111.972	3.46724	1.79379	1.10388e-34	6.97439e-33	2.56807e-30	41.4623	49.3814	47.1038	45.9825	169.285	177.636	193.684	180.202	serine acetyltransferase 2;1
AT1G56060	AT1G56060	Chr1	complement(20966528..20967180)	58.9923	47.4531	5.56843	8.66694e-41	7.6041e-39	2.01628e-36	1.54518	2.89062	0.965242	1.80035	42.8957	163.563	84.0189	96.8258	0
AT1G56140	AT1G56140	Chr1	complement(21001269..21007855)	19.9019	3.14931	1.65503	7.45832e-17	1.22169e-15	1.7351e-12	7.7259	8.43096	10.6177	8.92484	26.8098	32.1284	37.4836	32.1406	Leucine-rich repeat transmembrane protein kinase
AT1G56145	AT1G56145	Chr1	complement(21008057..21014095)	15.9838	2.25679	1.17427	4.24534e-09	3.33941e-08	9.87635e-05	9.52861	10.358	10.6177	10.1681	23.3628	23.1006	30.7528	25.7387	Leucine-rich repeat transmembrane protein kinase
AT1G56170	NFYC2	Chr1	21024482..21025902	12.3347	2.80763	1.48935	1.66218e-11	1.67931e-10	3.8669e-07	6.43825	7.94919	4.24706	6.2115	18.7669	22.8351	17.9875	19.8631	nuclear factor Y, subunit C2
AT1G56240	PP2B13	Chr1	complement(21056099..21057577)	13.743	27.8687	4.80057	1.62264e-19	3.27719e-18	3.77492e-15	0.51506	0.963539	0.579145	0.685915	13.8837	33.7216	19.6121	22.4058	phloem protein 2-B13
AT1G56250	VBF	Chr1	complement(21061522..21063047)	7.07744	18.8859	4.23924	4.98547e-12	5.31955e-11	1.15982e-07	0	0.240885	1.15829	0.466392	7.5642	18.3212	8.70361	11.5297	phloem protein 2-B14
AT1G56300	AT1G56300	Chr1	complement(21078023..21080423)	30.2461	2.6032	1.38029	4.61865e-21	1.07509e-19	1.07448e-16	16.997	15.4166	17.7604	16.7247	51.0344	40.6252	53.7303	48.4633	Chaperone DnaJ-domain superfamily protein
AT1G56430	NAS4	Chr1	21136835..21138277	43.7215	2.28525	1.19235	2.1326e-09	1.73939e-08	4.96127e-05	33.4789	25.052	22.3936	26.9748	95.3664	61.8671	50.8291	69.3542	nicotianamine synthase 4
AT1G56440	AT1G56440	Chr1	complement(21138515..21141644)	8.94743	3.06599	1.61635	1.32108e-09	1.10452e-08	3.07336e-05	4.37801	3.1315	4.82621	4.11191	12.8304	14.0728	16.3628	14.422	Tetratricopeptide repeat (TPR)-like superfamily protein
AT1G56600	GOLS2	Chr1	21207537..21209635	9.31201	52.6835	5.71928	4.65185e-12	4.98813e-11	1.08221e-07	0.25753	0.240885	0.193048	0.230488	12.3517	21.5075	11.3727	15.0773	galactinol synthase 2
AT1G56650	MYB75	Chr1	complement(21233555..21235292)	10.6808	7.43781	2.89488	1.09026e-17	1.92559e-16	2.53637e-13	2.31777	2.16796	1.54439	2.01004	14.7454	22.304	14.7381	17.2625	production of anthocyanin pigment 1
AT1G57630	AT1G57630	Chr1	21345445..21346157	11.7487	97.0126	6.6001	1.48568e-11	1.50945e-10	3.45628e-07	0	0.481769	0	0.16059	13.1177	23.3661	20.7726	19.0855	Toll-Interleukin-Resistance (TIR) domain family protein
AT1G57990	PUP18	Chr1	complement(21441179..21443036)	92.9003	3.93827	1.97756	3.09654e-34	1.88497e-32	7.20378e-30	33.4789	35.8918	31.853	33.7412	122.655	162.501	165.369	150.175	purine permease 18
AT1G58030	CAT2_1	Chr1	complement(21464001..21468505)	65.6157	2.13508	1.09429	1.37352e-19	2.79489e-18	3.19536e-15	44.2952	43.1184	43.6289	43.6808	106.569	107.537	102.006	105.371	cationic amino acid transporter 2
AT1G58340	DTX48	Chr1	21652988..21655439	12.0316	2.48279	1.31196	1.23642e-07	8.11972e-07	0.00287641	6.43825	6.02212	8.10803	6.85613	13.0219	22.304	23.3257	19.5505	MATE efflux family protein
AT1G58410	RXW24L	Chr1	complement(21701185..21704982)	2.59884	2.16819	1.11649	0.0114413	0.0291528	1	0.77259	2.16796	1.73744	1.55933	2.96823	6.10706	3.59749	4.22426	Disease resistance protein (CC-NBS-LRR class) family
AT1G58420	AT1G58420	Chr1	21707175..21708125	3.33816	3.74173	1.90371	5.07779e-05	0.000224025	1	1.03012	0.963539	1.54439	1.17935	3.44698	8.23125	4.64193	5.44005	Uncharacterised conserved protein UCP031279
AT1G59590	AT1G59590	Chr1	21887588..21888792	17.5949	3.87219	1.95315	1.65035e-18	3.10188e-17	3.83937e-14	6.43825	6.263	6.3706	6.35728	22.9798	35.0492	27.3874	28.4721	ZCF37
AT1G59620	AT1G59620	Chr1	21902264..21905717	5.52998	2.02734	1.01959	0.000227325	0.000884444	1	3.86295	5.54035	2.89573	4.09967	9.28769	7.43468	9.8641	8.86215	Disease resistance protein (CC-NBS-LRR class) family
AT1G59640	BPE	Chr1	complement(21909070..21911289)	3.59131	2.03163	1.02264	0.00518033	0.0146634	1	2.83283	3.85415	0.965242	2.55074	5.17047	6.6381	5.57031	5.79296	BIG PETAL P
AT1G59860	HSP17.6A	Chr1	22031343..22032250	45.0912	63.4931	5.98853	1.04579e-39	8.6501e-38	2.43292e-35	1.54518	0.722654	0.772193	1.01334	71.3333	39.032	106.532	72.2992	HSP20-like chaperones superfamily protein
AT1G59870	ABCG36	Chr1	22034423..22040126	303.424	2.36225	1.24016	2.5264e-20	5.51912e-19	5.87742e-16	177.696	175.364	197.875	183.645	395.541	562.115	514.79	490.815	ABC-2 and Plant PDR ABC-type transporter family protein
AT1G59950	AT1G59950	Chr1	complement(22068033..22070588)	2.43436	167.537	7.38833	0.00847482	0.0225292	1	0	0	0	0	0.957494	8.23125	2.9012	4.02998	NAD(P)-linked oxidoreductase superfamily protein
AT1G60190	PUB19	Chr1	22198266..22200687	3.11684	13.8537	3.7922	4.86012e-06	2.54405e-05	0.113066	0	0.240885	0.579145	0.273343	3.92572	9.29334	1.97282	5.06396	ARM repeat superfamily protein
AT1G60260	AT1G60260	Chr1	complement(22218787..22221433)	12.0379	2.13558	1.09463	3.24347e-07	2.01114e-06	0.00754562	7.46837	7.22654	8.49413	7.72968	17.4264	24.9593	15.8986	19.4281	beta glucosidase 5
AT1G60610	AT1G60610	Chr1	complement(22327792..22330318)	14.4252	3.36513	1.75066	1.23112e-12	1.3983e-11	2.86407e-08	4.89307	5.54035	7.33584	5.92309	19.9159	31.5974	18.4517	23.3216	SBP (S-ribonuclease binding protein) family protein
AT1G60730	AT1G60730	Chr1	complement(22357976..22360277)	77.7775	8.92783	3.15831	1.89543e-85	1.24472e-82	4.40952e-81	11.0738	10.1172	15.4439	12.2116	113.559	127.452	134.964	125.325	NAD(P)-linked oxidoreductase superfamily protein
AT1G60740	PRXIID	Chr1	22360977..22362003	4.53254	3.93271	1.97553	5.19509e-07	3.1195e-06	0.0120859	1.80271	0.963539	2.12353	1.62993	9.86219	5.31048	6.38265	7.18511	Thioredoxin superfamily protein
AT1G60750	AT1G60750	Chr1	complement(22362293..22363854)	5.92245	34.671	5.11566	1.46195e-08	1.07872e-07	0.000340109	0	0.240885	0.386097	0.208994	14.3624	1.85867	11.7209	9.31398	NAD(P)-linked oxidoreductase superfamily protein
AT1G60970	AT1G60970	Chr1	complement(22447811..22449536)	1.20452	5.11022	2.35338	0.0020336	0.00640372	1	0	0.481769	0.386097	0.289289	1.91499	2.38972	1.50863	1.93778	SNARE-like superfamily protein
AT1G61255	AT1G61255	Chr1	complement(22589098..22589789)	1.98745	6.31676	2.65918	7.72551e-05	0.000330151	1	1.03012	0.240885	0.193048	0.488018	4.30872	2.12419	3.01725	3.15006	0
AT1G61340	AT1G61340	Chr1	22628264..22630020	14.4148	7.43396	2.89413	1.24067e-19	2.54126e-18	2.8863e-15	2.31777	4.09504	1.93048	2.7811	14.9369	30.2698	25.1825	23.463	F-box family protein
AT1G61360	AT1G61360	Chr1	complement(22637688..22641999)	20.4364	6.84953	2.776	3.16189e-29	1.34884e-27	7.35582e-25	3.86295	4.33592	4.44011	4.213	27.2886	34.5181	37.2515	33.0194	S-locus lectin protein kinase family protein
AT1G61370	AT1G61370	Chr1	complement(22641843..22645922)	5.77314	2.33454	1.22314	2.27379e-05	0.000107187	0.528975	3.86295	2.64973	3.47487	3.32918	7.65995	11.4175	8.93571	9.33773	S-locus lectin protein kinase family protein
AT1G61380	SD129	Chr1	complement(22645923..22650072)	16.5302	2.0348	1.02489	2.0751e-08	1.50349e-07	0.000482751	10.3012	11.5625	11.776	11.2132	22.8841	31.3318	25.8787	26.6982	S-domain-1 29
AT1G61400	AT1G61400	Chr1	complement(22654507..22658469)	2.77361	2.62232	1.39084	0.000531822	0.00191383	1	2.06024	1.20442	1.35134	1.53867	4.78747	4.24839	4.29378	4.44321	S-locus lectin protein kinase family protein
AT1G61420	AT1G61420	Chr1	complement(22660460..22664502)	4.07047	2.03657	1.02614	0.00111953	0.00374114	1	2.83283	2.40885	2.89573	2.71247	5.74496	7.7002	6.2666	6.57059	S-locus lectin protein kinase family protein
AT1G61430	AT1G61430	Chr1	complement(22664501..22668651)	5.72161	2.17035	1.11793	6.58211e-05	0.000284769	1	3.34789	5.05858	2.70268	3.70305	7.85145	10.3554	9.51595	9.24095	S-locus lectin protein kinase family protein
AT1G61440	AT1G61440	Chr1	complement(22669134..22673111)	2.32772	4.87285	2.28476	0.000130645	0.000532983	1	0.25753	0.722654	0.772193	0.584126	2.77673	5.31048	3.24935	3.77885	S-locus lectin protein kinase family protein
AT1G61550	AT1G61550	Chr1	complement(22704198..22707829)	1.25045	10.9506	3.45293	0.000593404	0.00211577	1	0	0	0.386097	0.128699	2.20224	1.59314	2.20492	2.0001	S-locus lectin protein kinase family protein
AT1G61560	MLO6	Chr1	complement(22708468..22712289)	25.7597	7.24788	2.85756	2.0146e-33	1.16733e-31	4.68675e-29	5.1506	5.78123	4.44011	5.12398	35.8103	37.1734	51.6414	41.5417	Seven transmembrane MLO family protein
AT1G61610	AT1G61610	Chr1	22733359..22736858	1.07703	5.73077	2.51873	0.00348163	0.0103555	1	0	0.481769	0.193048	0.224939	1.34049	2.38972	1.50863	1.74628	S-locus lectin protein kinase family protein
AT1G61800	GPT2	Chr1	22824414..22826902	40.696	41.7914	5.38513	1.10002e-46	1.31705e-44	2.55909e-42	1.54518	1.20442	1.35134	1.36698	55.4389	90.2782	51.7575	65.8249	glucose-6-phosphate/phosphate translocator 2
AT1G61810	BGLU45	Chr1	22829921..22834728	10.1667	3.71456	1.89319	5.76939e-07	3.44906e-06	0.0134219	3.09036	4.57681	4.05402	3.90706	6.51096	27.6145	16.0146	16.7134	beta-glucosidase 45
AT1G61820	BGLU46	Chr1	22835078..22838635	43.102	3.09569	1.63026	2.45592e-13	2.96008e-12	5.71346e-09	17.512	22.4023	20.077	19.9971	40.119	99.5716	71.3696	70.3534	beta glucosidase 46
AT1G62300	WRKY6	Chr1	complement(23016569..23019494)	66.7651	4.84397	2.27619	1.0797e-33	6.37552e-32	2.51181e-29	16.7395	21.9205	20.6562	19.772	77.3655	109.396	137.981	108.248	WRKY family transcription factor
AT1G62305	AT1G62305	Chr1	complement(23026692..23029531)	9.64503	2.42933	1.28056	1.69695e-08	1.24155e-07	0.000394779	5.40813	5.29946	5.5984	5.43533	13.8837	18.0556	14.7381	15.5591	Core-2/I-branching beta-1,6-N-acetylglucosaminyltransferase family protein
AT1G62380	ACO2_1	Chr1	23082036..23084253	1173.03	2.09938	1.06997	3.55018e-26	1.23295e-24	8.25913e-22	771.045	805.518	814.085	796.883	1784.48	1843.27	2034.32	1887.36	ACC oxidase 2
AT1G62420	AT1G62422	Chr1	complement(23102777..23104756)	17.2341	12.8219	3.68053	1.12301e-20	2.53772e-19	2.61257e-16	3.60542	0.722654	1.35134	1.89314	40.7892	24.4282	16.4788	27.2321	0
AT1G62422	AT1G62421	Chr1	complement(23100119..23101335)	19.5829	2.2096	1.14378	3.41223e-11	3.33393e-10	7.93822e-07	11.3313	12.0442	13.1273	12.1676	28.8206	37.7044	28.1997	31.5749	0
AT1G62540	FMOGS-OX2	Chr1	23151634..23155728	11.2744	7.11509	2.83088	5.95362e-17	9.85644e-16	1.38505e-12	2.5753	1.92708	2.12353	2.20864	18.2881	24.1627	11.953	18.1346	flavin-monooxygenase glucosinolate S-oxygenase 2
AT1G62570	FMOGS-OX4	Chr1	23168767..23172175	36.5485	2.49389	1.3184	1.98804e-21	4.78767e-20	4.62497e-17	22.9202	20.7161	19.884	21.1734	59.9391	56.0256	59.9969	58.6539	flavin-monooxygenase glucosinolate S-oxygenase 4
AT1G62580	AT1G62580	Chr1	23173286..23176931	2.42803	5.90946	2.56303	4.94769e-05	0.000218908	1	0	0	1.35134	0.450446	3.25548	5.04496	3.48145	3.92729	Flavin-binding monooxygenase family protein
AT1G62590	AT1G62590	Chr1	complement(23176930..23179248)	1.22645	10.4965	3.39184	0.000816603	0.00281793	1	0	0.481769	0	0.16059	2.48948	1.85867	1.50863	1.95226	pentatricopeptide (PPR) repeat-containing protein
AT1G62740	HOP2_2	Chr1	23230922..23233543	55.7358	2.07015	1.04974	1.96039e-17	3.36903e-16	4.56064e-13	39.6596	36.8554	38.8027	38.4392	81.0997	89.2161	99.1052	89.807	stress-inducible protein, putative
AT1G62840	AT1G62840	Chr1	23271416..23272578	3.59782	2.79546	1.48309	0.000150744	0.000606685	1	1.80271	1.92708	1.93048	1.88676	5.36196	3.98286	8.00732	5.78405	Protein of unknown function (DUF1442)
AT1G63090	PP2A11	Chr1	complement(23390968..23392873)	30.447	2.49439	1.31869	9.84914e-17	1.59881e-15	2.2913e-12	13.9066	16.621	20.4631	16.9969	44.2362	58.4153	44.6786	49.11	phloem protein 2-A11
AT1G63350	AT1G63350	Chr1	complement(23494643..23497940)	3.41388	2.17079	1.11822	0.00208131	0.00652978	1	2.06024	0.963539	3.28182	2.10187	4.97897	5.84153	5.68636	5.50229	Disease resistance protein (CC-NBS-LRR class) family
AT1G63440	HMA5	Chr1	23527570..23531226	8.30465	2.74812	1.45845	1.41173e-08	1.04343e-07	0.000328424	3.86295	5.29946	3.66792	4.27678	12.2559	14.0728	13.8097	13.3795	heavy metal atpase 5
AT1G63530	AT1G63530	Chr1	23563315..23565586	3.39331	3.52985	1.81961	5.0987e-06	2.66122e-05	0.118616	0.77259	1.92708	1.35134	1.35034	5.36196	5.31048	5.68636	5.45294	0
AT1G63720	AT1G63720	Chr1	complement(23635745..23637577)	8.82105	3.92419	1.97239	1.12915e-12	1.28992e-11	2.62685e-08	2.5753	3.61327	3.28182	3.1568	13.5007	14.3383	14.7381	14.1924	0
AT1G63840	AT1G63840	Chr1	complement(23689603..23690807)	58.489	3.26038	1.70504	2.64261e-38	2.09008e-36	6.14777e-34	22.4051	26.2564	26.8337	25.1651	85.4084	105.679	91.7941	94.2937	RING/U-box superfamily protein
AT1G64065	AT1G64065	Chr1	23778255..23779529	13.0797	7.86176	2.97485	1.44724e-20	3.23999e-19	3.36685e-16	3.09036	1.44531	2.50963	2.34843	15.1284	25.2248	23.3257	21.2263	Late embryogenesis abundant (LEA) hydroxyproline-rich glycoprotein family
AT1G64080	MAKR2	Chr1	complement(23784977..23786800)	3.89773	2.08091	1.05722	0.00249993	0.00770749	1	3.34789	2.89062	1.54439	2.5943	5.36196	7.96572	5.57031	6.29933	0
AT1G64160	DIR5	Chr1	23813943..23814839	15.241	47.4381	5.56797	3.08908e-17	5.23824e-16	7.18645e-13	0.25753	0.240885	0.772193	0.423536	9.86219	37.97	27.2713	25.0345	Disease resistance-responsive (dirigent-like protein) family protein
AT1G64200	VHA-E3	Chr1	complement(23828284..23830100)	50.9108	2.58251	1.36878	6.79802e-26	2.32733e-24	1.58149e-21	24.2078	27.9426	30.8877	27.6794	81.2912	84.1712	79.9572	81.8065	vacuolar H+-ATPase subunit E isoform 3
AT1G64360	AT1G64360	Chr1	23887809..23888615	1.62076	13.8122	3.78787	0.000288175	0.00109562	1	0.25753	0.240885	0	0.166138	1.62774	1.85867	4.40983	2.63208	0
AT1G64370	AT1G64370	Chr1	23888832..23890132	174.496	2.25141	1.17083	4.40137e-27	1.61939e-25	1.02393e-22	107.133	106.953	114.285	109.457	266.279	300.573	275.73	280.861	0
AT1G64610	AT1G64610	Chr1	complement(23998725..24002058)	9.346	3.45576	1.789	4.33666e-09	3.40753e-08	0.000100888	4.89307	3.1315	3.47487	3.83315	10.0537	19.6488	15.8986	15.2004	Transducin/WD40 repeat-like superfamily protein
AT1G64660	MGL	Chr1	24028830..24030780	57.3884	5.01262	2.32557	6.89768e-45	7.70514e-43	1.60468e-40	15.1943	18.0664	15.2508	16.1705	86.4617	107.803	83.0905	92.4517	methionine gamma-lyase
AT1G64710	AT1G64710	Chr1	24044686..24046621	32.3281	2.51424	1.33012	6.22745e-14	7.94321e-13	1.44875e-09	20.6024	15.4166	18.5326	18.1839	43.2787	68.2397	45.3748	52.2978	GroES-like zinc-binding dehydrogenase family protein
AT1G64810	APO1	Chr1	24086558..24088581	15.391	2.12492	1.08741	1.12171e-08	8.39966e-08	0.000260955	7.21084	10.1172	12.3551	9.89437	24.5118	27.0835	22.6294	24.7416	Arabidopsis thaliana protein of unknown function (DUF794)
AT1G64940	AT1G64940	Chr1	24123789..24125514	7.50752	3.13662	1.64921	1.97988e-07	1.26678e-06	0.00460599	2.83283	3.85415	3.66792	3.45164	12.4474	6.90363	16.7109	12.0207	cytochrome P450, family 87, subfamily A, polypeptide 6
AT1G64950	AT1G64950	Chr1	24127506..24129557	76.457	2.2608	1.17683	9.08142e-19	1.74008e-17	2.1127e-14	41.2048	50.8267	51.1578	47.7298	122.176	125.327	121.038	122.847	cytochrome P450, family 89, subfamily A, polypeptide 5
AT1G65000	AT1G65000	Chr1	24146925..24148801	5.62879	2.1104	1.07752	8.90229e-05	0.000375115	1	2.5753	5.05858	3.66792	3.76727	9.86219	9.29334	7.89128	9.0156	0
AT1G65040	HRD1B	Chr1	complement(24159685..24163669)	29.4958	2.58773	1.37168	1.89054e-20	4.1806e-19	4.39815e-16	15.7093	16.621	16.2161	16.1821	43.949	48.0599	50.481	47.4966	RING/U-box superfamily protein
AT1G65150	AT1G65150	Chr1	complement(24203841..24205830)	4.1871	2.31111	1.20858	0.000178264	0.000707926	1	2.31777	2.40885	2.70268	2.47643	6.79821	7.7002	5.68636	6.72826	TRAF-like family protein
AT1G65481	AT1G65481	Chr1	complement(24340736..24341919)	2.8094	2.89916	1.53563	0.00166337	0.00534819	1	1.28765	1.92708	0.772193	1.32897	3.25548	7.43468	3.01725	4.56914	0
AT1G65484	AT1G65484	Chr1	24347750..24348619	2.24133	4.87858	2.28646	0.000109169	0.000451316	1	0.51506	0.481769	0.772193	0.589674	3.73423	4.51391	2.55306	3.6004	0
AT1G65486	AT1G65486	Chr1	24349399..24350524	14.3157	2.42001	1.27501	8.86637e-09	6.71125e-08	0.000206267	9.27108	8.43096	7.14279	8.28161	21.3521	29.2077	18.6838	23.0812	0
AT1G65500	AT1G65500	Chr1	24357749..24358732	51.7446	15.2878	3.93431	4.01353e-58	7.43396e-56	9.33709e-54	5.40813	4.57681	4.44011	4.80835	73.344	113.379	64.0586	83.5938	0
AT1G65690	AT1G65690	Chr1	complement(24431417..24433165)	28.1571	4.80058	2.26321	1.60455e-27	6.11112e-26	3.73283e-23	7.98343	7.94919	8.68718	8.2066	40.885	57.3532	38.0638	45.434	Late embryogenesis abundant (LEA) hydroxyproline-rich glycoprotein family
AT1G65790	SD17	Chr1	24468770..24472475	1.24852	16.7433	4.06551	0.0021227	0.00664755	1	0	0	0.193048	0.0643495	1.53199	2.92077	1.62467	2.02581	receptor kinase 1
AT1G65800	SD16	Chr1	24472873..24476891	11.9422	2.51096	1.32824	1.48222e-09	1.23216e-08	3.44825e-05	7.98343	6.263	5.5984	6.61495	17.2349	23.6316	16.943	19.2699	receptor kinase 2
AT1G65820	AT1G65820	Chr1	24485046..24486954	145.57	2.333	1.22219	2.96971e-24	8.98834e-23	6.90873e-20	88.8479	85.7549	92.0841	88.8956	218.117	233.927	251.012	234.352	microsomal glutathione s-transferase, putative
AT1G65970	PRXIIC	Chr1	complement(24557372..24558322)	245.72	3.55359	1.82928	4.22705e-30	1.94077e-28	9.8338e-26	80.3494	99.0036	117.566	98.9732	311.281	428.821	452.82	397.641	thioredoxin-dependent peroxidase 2
AT1G65980	PRXIIB	Chr1	complement(24559253..24560980)	295.521	2.02888	1.02068	1.85253e-22	4.83107e-21	4.30972e-18	207.312	200.416	214.284	207.337	439.394	493.078	495.41	475.961	thioredoxin-dependent peroxidase 1
AT1G66050	ORTH5	Chr1	24589343..24592780	2.71716	2.96298	1.56705	0.000270539	0.00103438	1	0.77259	1.44531	1.73744	1.31844	5.45771	3.45181	4.06169	4.32374	Zinc finger (C3HC4-type RING finger) family protein
AT1G66090	AT1G66090	Chr1	24602033..24604763	15.1853	11.2688	3.49427	4.71651e-20	1.00555e-18	1.09725e-15	1.54518	2.89062	1.35134	1.92905	13.5964	37.1734	23.6738	24.8145	Disease resistance protein (TIR-NBS class)
AT1G66160	PUB20	Chr1	24637196..24638608	23.551	4.58896	2.19817	1.98833e-21	4.78767e-20	4.62564e-17	7.46837	6.50389	7.72193	7.2314	29.1078	52.0427	33.4219	38.1908	CYS, MET, PRO, and GLY protein 1
AT1G66180	AT1G66180	Chr1	24647121..24648839	84.1706	2.81071	1.49093	2.40835e-12	2.65605e-11	5.60279e-08	39.4021	41.4322	46.9108	42.5817	117.58	207.905	82.9745	136.153	Eukaryotic aspartyl protease family protein
AT1G66390	MYB90	Chr1	24763941..24765541	3.3099	14.4917	3.85716	1.64169e-07	1.05884e-06	0.00381922	0.51506	0.240885	0.193048	0.316331	5.17047	5.57601	5.22217	5.32288	myb domain protein 90
AT1G66465	AT1G66460	Chr1	24788868..24790516	3.65713	8.08401	3.01507	9.01002e-08	6.03015e-07	0.00209609	0	0.722654	0.965242	0.562632	4.59597	6.90363	6.2666	5.92207	Protein kinase superfamily protein
AT1G66480	AT1G66480	Chr1	complement(24805418..24807557)	12.6693	3.82033	1.9337	2.1209e-14	2.80256e-13	4.93405e-10	3.86295	5.54035	4.63316	4.67882	15.1284	23.6316	22.8615	20.5405	plastid movement impaired 2
AT1G66500	PCFS1	Chr1	complement(24811080..24812661)	10.1129	3.01239	1.59091	5.34186e-10	4.651e-09	1.24273e-05	4.89307	4.33592	5.01926	4.74942	12.3517	17.5246	19.264	16.3801	Pre-mRNA cleavage complex II
AT1G66580	RPL10C	Chr1	24839090..24840806	633.079	2.96883	1.56989	4.868e-29	2.06044e-27	1.13249e-24	310.839	291.952	308.877	303.889	1011.3	817.814	1219.2	1016.11	senescence associated gene 24
AT1G66590	AT1G66590	Chr1	24840899..24842609	25.626	2.17675	1.12217	5.86346e-12	6.20748e-11	1.36408e-07	12.8765	20.2343	16.9883	16.6997	44.332	40.8907	37.9478	41.0568	cytochrome c oxidase 19-1
AT1G66600	WRKY63	Chr1	24848320..24849543	3.99141	281.292	8.13593	0.00322194	0.00967458	1	0	0	0	0	5.84071	5.31048	8.12337	6.42486	ABA overly sensitive mutant 3
AT1G66700	AT1G66700	Chr1	complement(24873206..24874766)	29.2135	62.594	5.96795	1.76709e-27	6.71836e-26	4.11096e-23	0	0.481769	1.35134	0.611036	23.6501	68.2397	51.5254	47.8051	S-adenosyl-L-methionine-dependent methyltransferases superfamily protein
AT1G66880	AT1G66880	Chr1	24946928..24955694	22.0425	5.04997	2.33627	6.61056e-29	2.76559e-27	1.53788e-24	7.98343	4.81769	5.79145	6.19753	30.6398	39.5631	36.5552	35.586	Protein kinase superfamily protein
AT1G66920	LRK10L-2.4	Chr1	complement(24965134..24967586)	8.33759	5.04357	2.33444	7.32313e-13	8.47754e-12	1.70365e-08	2.5753	2.40885	1.93048	2.30488	10.3409	17.7901	12.4172	13.5161	Protein kinase superfamily protein
AT1G67000	LRK10L-2.8	Chr1	complement(25003818..25007647)	1.3325	90.0652	6.4929	0.0192377	0.0458282	1	0	0	0	0	1.43624	2.38972	2.66911	2.16502	Protein kinase superfamily protein
AT1G67100	LBD40	Chr1	25053673..25054864	1.16203	9.15109	3.19394	0.00149765	0.00485717	1	0	0.481769	0	0.16059	1.72349	2.38972	1.50863	1.87394	LOB domain-containing protein 40
AT1G67148	AT1G67148	Chr1	25121211..25121947	26.6849	4.30467	2.1059	4.7671e-21	1.10608e-19	1.10902e-16	8.24096	10.5989	7.91498	8.91829	31.5015	42.7494	55.471	43.2407	0
AT1G67270	AT1G67270	Chr1	complement(25183019..25185939)	1.22669	3.96982	1.98907	0.00515993	0.0146114	1	0.25753	0.722654	0.386097	0.455427	2.20224	0.531048	3.1333	1.95553	Zinc-finger domain of monoamine-oxidase A repressor R1 protein
AT1G67360	AT1G67360	Chr1	complement(25236781..25238216)	48.4979	3.68704	1.88246	5.59824e-31	2.76985e-29	1.30237e-26	22.9202	19.5117	14.6717	19.0345	72.961	77.7986	83.4386	78.0661	Rubber elongation factor protein (REF)
AT1G67520	AT1G67520	Chr1	complement(25302628..25306357)	3.31609	7.96592	2.99384	6.18836e-07	3.68732e-06	0.0143966	0	0.963539	0.579145	0.514228	4.40447	7.16915	4.52588	5.3665	lectin protein kinase family protein
AT1G67650	AT1G67650	Chr1	complement(25359612..25362444)	3.45754	3.3717	1.75347	4.45274e-05	0.000198591	1	1.54518	0.963539	1.54439	1.35104	4.11722	7.96572	4.75798	5.61364	SRP72 RNA-binding domain
AT1G67750	AT1G67750	Chr1	25401514..25403595	17.3481	2.59642	1.37653	7.38591e-07	4.35656e-06	0.0171826	10.0437	10.5989	7.52889	9.3905	43.949	19.1177	18.7998	27.2888	Pectate lyase family protein
AT1G67800	AT1G67800	Chr1	complement(25420646..25423731)	8.91174	2.32964	1.22011	5.77414e-08	3.94736e-07	0.00134329	5.66566	6.02212	5.01926	5.56901	14.6497	13.2762	14.9702	14.2987	Copine (Calcium-dependent phospholipid-binding protein) family
AT1G67810	SUFE2	Chr1	25426234..25427461	44.938	10.541	3.39794	2.71519e-53	4.32654e-51	6.31662e-49	4.12048	6.263	7.52889	5.97079	56.5879	88.4195	73.3425	72.7833	sulfur E2
AT1G67856	AT1G67856	Chr1	25442404..25443690	4.85523	12.3846	3.63047	1.31356e-08	9.73203e-08	0.000305587	1.03012	0	0.579145	0.536422	12.9262	5.04496	4.87402	7.61505	RING/U-box superfamily protein
AT1G67860	AT1G67860	Chr1	complement(25444752..25445357)	25.2352	5.96352	2.57616	5.09052e-39	4.14724e-37	1.18426e-34	6.18072	5.78123	6.3706	6.11085	43.949	36.6423	40.6169	40.4027	0
AT1G67865	AT1G67865	Chr1	complement(25445994..25447622)	9.74572	2.49531	1.31922	1.00172e-08	7.5402e-08	0.00023304	4.37801	5.05858	7.14279	5.52646	17.9051	14.0728	14.7381	15.572	0
AT1G67920	AT1G67920	Chr1	25473544..25474140	13.0975	5.15836	2.36691	1.43012e-17	2.49503e-16	3.32703e-13	4.12048	3.85415	2.89573	3.62345	15.1284	26.0214	22.6294	21.2597	0
AT1G67970	HSFA8	Chr1	complement(25484449..25486512)	5.80352	2.18325	1.12648	8.34386e-05	0.000353647	1	4.37801	2.64973	3.66792	3.56522	8.1387	12.2141	7.77523	9.37601	heat shock transcription factor A8
AT1G67980	AT1G67980	Chr1	25487682..25489312	26.5912	61.6813	5.94676	1.27202e-27	4.88759e-26	2.95924e-23	0	0.963539	0.772193	0.578577	35.7145	30.2698	62.666	42.8834	caffeoyl-CoA 3-O-methyltransferase
AT1G68110	AT1G68110	Chr1	25524718..25526150	3.25562	4.11945	2.04245	2.98056e-06	1.61318e-05	0.0693398	0.51506	1.44531	1.35134	1.1039	5.74496	4.77943	5.10612	5.21017	ENTH/ANTH/VHS superfamily protein
AT1G68300	AT1G68300	Chr1	complement(25598331..25599350)	54.5559	2.22164	1.15163	3.39595e-20	7.36672e-19	7.90033e-16	33.4789	38.5415	33.9765	35.3323	94.9834	76.7365	90.2855	87.3351	Adenine nucleotide alpha hydrolases-like superfamily protein
AT1G68330	AT1G68330	Chr1	25610723..25612469	2.74222	2.09685	1.06823	0.00883703	0.0233289	1	2.06024	2.40885	0.965242	1.81144	3.35123	5.57601	4.40983	4.44569	0
AT1G68340	AT1G68340	Chr1	complement(25613926..25615404)	7.2651	3.36696	1.75145	3.31052e-10	2.94387e-09	7.70159e-06	3.09036	2.64973	3.28182	3.00731	10.8197	12.2141	12.069	11.7009	Protein of unknown function (DUF1639)
AT1G68390	AT1G68390	Chr1	25642534..25645607	4.10775	7.35913	2.87954	7.07819e-08	4.79049e-07	0.00164667	1.03012	0.963539	0.386097	0.793252	4.11722	8.7623	7.19499	6.6915	Core-2/I-branching beta-1,6-N-acetylglucosaminyltransferase family protein
AT1G68450	VQ8	Chr1	complement(25661487..25662276)	32.4865	45.7669	5.51623	1.12509e-34	7.08774e-33	2.61741e-30	1.54518	0.722654	0.772193	1.01334	55.6304	30.2698	69.9771	51.9591	VQ motif-containing protein
AT1G68620	CXE6	Chr1	25765718..25767240	36.749	16.4034	4.03592	8.48724e-50	1.20214e-47	1.97447e-45	3.86295	2.16796	3.47487	3.16859	45.3852	71.1605	62.0858	59.5438	alpha/beta-Hydrolases superfamily protein
AT1G68630	PCR12	Chr1	25768539..25770260	2.37689	163.187	7.35038	0.00855847	0.0227209	1	0	0	0	0	1.14899	6.90363	3.71354	3.92205	PLAC8 family protein
AT1G68690	PERK9	Chr1	25788305..25792324	9.03919	4.18533	2.06534	5.3498e-12	5.68311e-11	1.24458e-07	3.60542	2.64973	3.08877	3.11464	12.6389	12.7452	18.3356	14.5732	Protein kinase superfamily protein
AT1G68820	AT1G68820	Chr1	25865471..25869029	13.5826	2.09843	1.06931	8.7243e-08	5.85701e-07	0.00202962	8.49849	9.87627	9.45937	9.27805	21.5436	20.7109	23.2096	21.8214	Transmembrane Fragile-X-F-associated protein
AT1G68850	PER11	Chr1	complement(25883556..25885261)	9.99625	2.83902	1.50539	1.62324e-07	1.04819e-06	0.00377631	4.63554	4.33592	6.17755	5.04967	14.5539	10.3554	23.3257	16.0783	Peroxidase superfamily protein
AT1G69270	RPK1	Chr1	complement(26040689..26042741)	11.3014	2.22568	1.15424	2.66287e-09	2.14047e-08	6.19491e-05	5.1506	8.19008	7.72193	7.02087	17.8094	19.6488	17.0591	18.1724	receptor-like protein kinase 1
AT1G69410	ELF5A-3	Chr1	26089030..26090734	123.056	2.41143	1.26989	5.92644e-23	1.62366e-21	1.37873e-18	76.744	69.1339	71.814	72.564	198.584	203.391	191.015	197.664	eukaryotic elongation factor 5A-3
AT1G69480	PHO1-H10	Chr1	complement(26113990..26117955)	2.98799	3.66057	1.87207	0.00052201	0.0018829	1	0.25753	0.481769	2.50963	1.08298	2.87248	7.7002	4.06169	4.87812	EXS (ERD1/XPR1/SYG1) family protein
AT1G69490	NAC029	Chr1	26122080..26123514	13.3678	7.28233	2.8644	1.65191e-20	3.67123e-19	3.843e-16	2.31777	2.64973	2.70268	2.55673	15.8944	28.4111	20.7726	21.6927	NAC-like, activated by AP3/PI
AT1G69750	AT1G69750	Chr1	26235071..26238542	27.1664	3.03903	1.60361	3.01024e-22	7.72011e-21	7.00303e-18	12.8765	13.2487	11.969	12.6981	37.438	47.2633	46.8835	43.8616	cytochrome c oxidase 19-2
AT1G69790	AT1G69790	Chr1	26266592..26269013	1.64829	2.938	1.55484	0.00677129	0.0185092	1	0.77259	0.481769	0.965242	0.739867	1.72349	3.18629	3.1333	2.68103	Protein kinase superfamily protein
AT1G69840	HIR2	Chr1	complement(26293588..26295922)	37.9533	3.28799	1.71721	3.28533e-26	1.14648e-24	7.64298e-22	15.1943	16.3802	16.9883	16.1876	56.8751	74.8778	51.7575	61.1701	SPFH/Band 7/PHB domain-containing membrane-associated protein family
AT1G69870	NPF2.13	Chr1	26315787..26320233	47.9373	2.96828	1.56963	7.47226e-20	1.55554e-18	1.73835e-15	20.3449	24.5702	23.3589	22.758	73.9185	95.5887	62.0858	77.1977	nitrate transporter 1.7
AT1G69880	TRX8	Chr1	26321398..26323002	2.95447	42.0485	5.39398	4.37783e-05	0.000195612	1	0	0.240885	0	0.0802949	4.59597	6.90363	2.78516	4.76158	thioredoxin H-type 8
AT1G69920	GSTU12	Chr1	complement(26334250..26335630)	48.8192	113.667	6.82867	3.5677e-36	2.4011e-34	8.29989e-32	0.77259	0	0.965242	0.579277	45.6724	97.9784	95.1595	79.6035	glutathione S-transferase TAU 12
AT1G69930	GSTU11	Chr1	complement(26337481..26338818)	31.6729	113.563	6.82735	5.98036e-25	1.93145e-23	1.39127e-20	0.51506	0.481769	0.193048	0.396626	29.7781	63.9913	61.1574	51.6423	glutathione S-transferase TAU 11
AT1G70140	FH8	Chr1	complement(26412500..26415258)	9.23309	4.13093	2.04647	7.28365e-12	7.62163e-11	1.69447e-07	3.86295	2.89062	2.70268	3.15208	11.3942	18.0556	15.4344	14.9614	formin 8
AT1G70170	2MMP	Chr1	26423874..26425356	14.6366	5.85801	2.55041	5.34033e-20	1.12908e-18	1.24238e-15	2.5753	3.1315	4.82621	3.511	22.0224	18.0556	30.5207	23.5329	matrix metalloproteinase
AT1G70420	AT1G70420	Chr1	complement(26539542..26540818)	18.513	2.66108	1.41201	9.8719e-14	1.23376e-12	2.2966e-09	8.49849	10.5989	10.0385	9.71198	25.0863	34.2526	30.4046	29.9145	Protein of unknown function (DUF1645)
AT1G70440	SRO3	Chr1	complement(26548952..26550636)	3.09258	2.75585	1.4625	0.000339491	0.0012744	1	0.77259	2.64973	1.54439	1.65557	5.93646	2.92077	5.91846	4.92523	similar to RCD one 3
AT1G70510	KNAT2	Chr1	26576486..26582879	1.38572	2.82504	1.49827	0.0108236	0.0277519	1	0.51506	0.722654	0.965242	0.734319	2.68098	0.796572	3.1333	2.20362	KNOTTED-like from Arabidopsis thaliana 2
AT1G70520	CRK2_1	Chr1	complement(26584729..26587628)	21.5584	2.05675	1.04036	2.03565e-09	1.66407e-08	4.73573e-05	16.997	13.2487	14.4786	14.9081	31.0228	36.1113	37.1354	34.7565	cysteine-rich RLK (RECEPTOR-like protein kinase) 2
AT1G70530	CRK3_1	Chr1	complement(26588391..26591776)	27.3925	2.33243	1.22184	3.28817e-14	4.26438e-13	7.64959e-10	13.3916	17.3437	19.4979	16.7444	45.6724	38.501	47.5798	43.9177	cysteine-rich RLK (RECEPTOR-like protein kinase) 3
AT1G70740	AT1G70740	Chr1	complement(26673563..26676042)	6.17644	2.0435	1.03104	0.000260869	0.00100129	1	4.37801	5.05858	3.08877	4.17512	8.23445	13.2762	8.47152	9.99406	Protein kinase superfamily protein
AT1G70810	CAR7	Chr1	26703966..26705360	35.2976	3.81945	1.93337	5.7442e-36	3.7952e-34	1.33633e-31	15.1943	11.3216	12.9342	13.15	48.0662	62.3982	60.5772	57.0138	Calcium-dependent lipid-binding (CaLB domain) family protein
AT1G70920	ATHB-X	Chr1	26735894..26738665	2.25953	12.5604	3.65081	3.85114e-05	0.000174161	0.895929	0.25753	0.481769	0	0.246433	1.91499	5.57601	3.59749	3.69616	homeobox-leucine zipper protein 18
AT1G70980	SYNC3	Chr1	26762041..26764623	19.2981	2.27276	1.18444	2.4101e-13	2.90809e-12	5.60685e-09	12.3614	12.0442	12.162	12.1892	32.7463	30.0042	30.0565	30.9357	Class II aminoacyl-tRNA and biotin synthetases superfamily protein
AT1G71000	AT1G71000	Chr1	complement(26768792..26770177)	4.02169	14.4311	3.85111	8.55576e-07	5.00167e-06	0.0199041	0	0.963539	0.193048	0.385529	6.51096	1.0621	11.7209	6.43131	Chaperone DnaJ-domain superfamily protein
AT1G71140	DTX14	Chr1	26824564..26826914	19.3131	6.59173	2.72066	1.16018e-29	5.07926e-28	2.69905e-25	3.34789	5.05858	4.24706	4.21784	31.0228	27.88	34.1182	31.007	MATE efflux family protein
AT1G71200	AT1G71200	Chr1	complement(26835200..26837991)	3.78574	3.78426	1.92001	3.75243e-06	2.00491e-05	0.0872966	1.54518	1.68619	0.965242	1.39887	6.41521	7.16915	4.64193	6.07543	basic helix-loop-helix (bHLH) DNA-binding superfamily protein
AT1G71280	RH55	Chr1	complement(26870093..26872152)	1.10021	4.3303	2.11447	0.0031846	0.00957455	1	0.77259	0.481769	0	0.41812	2.10649	1.0621	2.08887	1.75248	DEA(D/H)-box RNA helicase family protein
AT1G71330	NAP5	Chr1	complement(26884014..26885169)	2.05694	2.78951	1.48001	0.00232968	0.00722474	1	1.03012	1.68619	0.579145	1.09849	3.06398	2.92077	3.94564	3.31013	non-intrinsic ABC protein 5
AT1G71400	RLP12	Chr1	26909792..26912597	6.10239	2.30131	1.20246	2.93484e-05	0.000135638	0.68276	3.34789	4.81769	3.47487	3.88015	9.09619	7.7002	12.6493	9.81521	receptor like protein 12
AT1G71520	ERF020	Chr1	26938369..26939267	4.34559	25.4726	4.67088	3.2613e-08	2.3074e-07	0.000758709	0.51506	0.240885	0	0.251982	6.22371	4.77943	9.98014	6.99443	Integrase-type DNA-binding superfamily protein
AT1G71696	SOL1	Chr1	26966766..26970603	10.424	2.08893	1.06276	3.6824e-07	2.26258e-06	0.00856674	5.92319	6.98566	7.72193	6.87693	17.2349	18.5867	14.39	16.7372	carboxypeptidase D, putative
AT1G71960	ABCG25	Chr1	complement(27082394..27088248)	6.23699	2.19862	1.1366	7.76515e-05	0.000331714	1	2.5753	3.37239	5.40535	3.78435	8.1387	12.7452	9.3999	10.0946	ATP-binding casette family G25
AT1G72060	AT1G72060	Chr1	27118177..27119011	134.679	13.3406	3.73776	1.29334e-72	4.12176e-70	3.00882e-68	7.46837	15.1757	20.077	14.2404	206.436	264.993	179.294	216.908	serine-type endopeptidase inhibitors
AT1G72120	NPF5.14	Chr1	27132014..27134101	3.11548	7.73416	2.95125	2.30526e-06	1.26921e-05	0.0536295	0.77259	0.240885	0.579145	0.530873	3.44698	7.7002	4.06169	5.06962	Major facilitator superfamily protein
AT1G72280	AERO1	Chr1	complement(27211821..27214688)	5.51086	2.38348	1.25307	0.000176491	0.000701399	1	3.86295	4.09504	1.93048	3.29616	5.55346	12.2141	9.16781	8.97846	endoplasmic reticulum oxidoreductins 1
AT1G72416	AT1G72416	Chr1	complement(27258747..27260521)	17.3139	3.48471	1.80104	7.40806e-18	1.32678e-16	1.72341e-13	5.66566	8.19008	7.33584	7.06386	25.1821	26.8179	31.6812	27.8937	Chaperone DnaJ-domain superfamily protein
AT1G72450	TIFY11B	Chr1	complement(27273968..27276562)	25.552	2.54502	1.34768	9.92826e-13	1.13719e-11	2.30971e-08	14.9367	14.4531	13.1273	14.1724	34.374	54.698	34.9305	41.3342	jasmonate-zim-domain protein 6
AT1G72490	AT1G72490	Chr1	complement(27288900..27291107)	8.6894	3.24515	1.69829	1.08459e-05	5.39704e-05	0.252319	4.89307	3.61327	2.89573	3.80069	20.9691	4.51391	15.5505	13.6778	0
AT1G72520	LOX4	Chr1	27308513..27312756	6.07386	2.67367	1.41882	6.25594e-06	3.23176e-05	0.145538	3.60542	3.1315	2.70268	3.14653	7.08545	13.8073	8.70361	9.86544	PLAT/LH2 domain-containing lipoxygenase family protein
AT1G72530	MORF7	Chr1	27312954..27314644	2.52993	2.36265	1.24041	0.00500131	0.0142254	1	1.28765	0.481769	2.31658	1.362	3.92572	5.04496	3.24935	4.07334	plastid developmental protein DAG, putative
AT1G72660	DRG2	Chr1	27353765..27356852	10.9201	759.328	9.56858	0.000523966	0.00188933	1	0	0	0	0	16.4689	13.8073	22.3973	17.5578	P-loop containing nucleoside triphosphate hydrolases superfamily protein
AT1G72680	CAD1_2	Chr1	complement(27359109..27361024)	48.8166	2.36336	1.24084	2.51783e-16	3.96252e-15	5.85748e-12	30.131	24.0885	33.5904	29.27	73.6313	78.0641	84.0189	78.5714	cinnamyl-alcohol dehydrogenase
AT1G72690	AT1G72690	Chr1	27361146..27361958	6.93685	2.17095	1.11833	3.61205e-06	1.93323e-05	0.0840307	4.12048	5.05858	4.44011	4.53972	10.8197	11.152	11.4888	11.1535	0
AT1G72800	AT1G72800	Chr1	27397089..27398500	4.77608	2.27911	1.18847	0.000107921	0.000446498	1	3.09036	2.40885	3.47487	2.99136	6.89395	6.90363	9.28386	7.69381	RNA-binding (RRM/RBD/RNP motifs) family protein
AT1G72900	AT1G72900	Chr1	27432178..27433782	48.0433	10.846	3.43909	1.12677e-48	1.48892e-46	2.62132e-44	5.1506	5.05858	8.49413	6.23444	56.4921	105.679	71.8338	78.0015	Toll-Interleukin-Resistance (TIR) domain-containing protein
AT1G72920	AT1G72920	Chr1	27437899..27439209	9.0984	7.4715	2.9014	8.43298e-14	1.06313e-12	1.96185e-09	2.06024	2.64973	0.579145	1.76304	10.1494	21.2419	12.9974	14.7963	Toll-Interleukin-Resistance (TIR) domain family protein
AT1G72940	AT1G72940	Chr1	27441981..27443859	13.2401	3.36884	1.75225	3.0807e-13	3.68442e-12	7.16693e-09	4.63554	6.02212	5.79145	5.48304	16.0859	27.0835	21.2368	21.4687	Toll-Interleukin-Resistance (TIR) domain-containing protein
AT1G73010	PS2	Chr1	complement(27464528..27466348)	25.9497	2.47767	1.30898	1.60417e-09	1.32636e-08	3.73194e-05	11.3313	20.4752	13.1273	14.9779	28.7248	55.229	42.5897	42.1812	phosphate starvation-induced gene 2
AT1G73040	JAL19	Chr1	complement(27475060..27475962)	11.6958	95.3072	6.57451	2.27875e-11	2.27257e-10	5.30129e-07	0	0.481769	0	0.16059	19.3414	25.2248	11.8369	18.801	Mannose-binding lectin superfamily protein
AT1G73080	PEPR1	Chr1	27484240..27488204	18.127	2.52172	1.33441	6.13568e-12	6.46723e-11	1.4274e-07	12.3614	9.3945	8.68718	10.1477	25.0863	35.8458	26.9232	29.2851	PEP1 receptor 1
AT1G73480	AT1G73480	Chr1	27628678..27632840	23.9788	3.93471	1.97626	1.48194e-23	4.24373e-22	3.44759e-19	9.27108	6.50389	9.65242	8.4758	34.9485	46.7322	34.3503	38.677	alpha/beta-Hydrolases superfamily protein
AT1G73500	MKK9	Chr1	complement(27639091..27640643)	14.7439	3.10381	1.63404	1.25204e-10	1.15953e-09	2.91274e-06	7.21084	6.02212	6.75669	6.66322	18.2881	33.7216	19.7282	23.9126	MAP kinase kinase 9
AT1G73540	NUDT21	Chr1	complement(27645552..27646743)	17.1509	2.58427	1.36976	4.79281e-11	4.62444e-10	1.115e-06	7.98343	8.19008	11.5829	9.25214	22.1181	32.1284	29.012	27.7529	nudix hydrolase homolog 21
AT1G73610	AT1G73610	Chr1	27678313..27680060	1.50022	102.437	6.67859	0.0161201	0.0393621	1	0	0	0	0	1.53199	2.65524	3.1333	2.44018	GDSL-like Lipase/Acylhydrolase superfamily protein
AT1G73680	DOX2	Chr1	complement(27703944..27707657)	17.7901	2.10327	1.07263	6.84988e-11	6.48509e-10	1.59356e-06	11.5889	11.5625	11.969	11.7068	28.5333	32.6595	24.6022	28.5983	alpha dioxygenase
AT1G73740	AT1G73740	Chr1	27734024..27736363	11.314	2.24476	1.16656	2.96938e-07	1.85231e-06	0.00690796	6.43825	7.70831	6.94974	7.0321	13.6922	23.3661	17.9875	18.3486	UDP-Glycosyltransferase superfamily protein
AT1G73805	SARD1	Chr1	complement(27744790..27749248)	2.56765	4.06483	2.02319	0.000296273	0.00112385	1	0.77259	1.20442	0.579145	0.852053	3.06398	6.90363	2.55306	4.17356	Calmodulin binding protein-like
AT1G73810	AT1G73810	Chr1	complement(27752342..27755297)	4.18782	12.7367	3.67092	5.54705e-09	4.31015e-08	0.000129047	0.25753	0.481769	0.579145	0.439482	5.45771	6.37258	8.47152	6.76727	Core-2/I-branching beta-1,6-N-acetylglucosaminyltransferase family protein
AT1G73830	BEE3	Chr1	27759941..27761588	27.0559	2.01648	1.01184	1.66825e-12	1.86835e-11	3.88101e-08	16.2244	22.6432	18.7257	19.1977	47.3959	41.9528	40.6169	43.3219	BR enhanced expression 3
AT1G74010	AT1G74010	Chr1	complement(27832095..27834207)	3.46454	2.57355	1.36376	0.00169258	0.00543005	1	1.80271	1.44531	2.31658	1.85487	2.77673	7.96572	6.2666	5.66969	Calcium-dependent phosphotriesterase superfamily protein
AT1G74080	MYB122	Chr1	27855578..27857598	7.24607	32.7721	5.0344	1.44305e-11	1.47131e-10	3.35711e-07	0.25753	0	0.579145	0.278892	9.28769	8.7623	17.0591	11.703	myb domain protein 122
AT1G74100	SOT16	Chr1	complement(27864345..27865694)	141.402	4.41888	2.14368	8.37539e-40	7.06238e-38	1.94845e-35	45.5828	43.841	47.6829	45.7023	179.339	268.976	238.479	228.931	sulfotransferase 16
AT1G74180	AT1G74180	Chr1	complement(27897040..27902025)	2.39408	2.08764	1.06187	0.00991462	0.025741	1	1.28765	0.963539	2.50963	1.58694	4.21297	3.45181	3.82959	3.83146	receptor like protein 14
AT1G74310	CLPB1	Chr1	complement(27936508..27940369)	168.793	45.0421	5.4932	7.3959e-53	1.15307e-50	1.72058e-48	5.92319	4.09504	5.79145	5.26989	341.442	87.3574	374.836	267.878	heat shock protein 101
AT1G74360	AT1G74360	Chr1	27954129..27958114	21.044	16.9131	4.08007	2.41965e-30	1.1424e-28	5.62908e-26	2.06024	2.40885	0.965242	1.81144	22.7883	40.3597	39.4564	34.2015	Leucine-rich repeat protein kinase family protein
AT1G74440	AT1G74440	Chr1	complement(27976502..27980456)	3.42345	2.46427	1.30116	0.00160666	0.0051774	1	2.06024	1.92708	1.73744	1.90825	6.12796	7.43468	2.9012	5.48795	Protein of unknown function (DUF962)
AT1G74450	AT1G74450	Chr1	27982453..27984280	11.5471	2.02579	1.01849	4.12174e-07	2.514e-06	0.00958882	6.69578	7.46743	9.45937	7.87419	19.6286	19.9143	16.0146	18.5192	Protein of unknown function (DUF793)
AT1G74590	GSTU10	Chr1	complement(28023627..28024860)	33.6646	29.6572	4.89031	6.86032e-43	6.78858e-41	1.59598e-38	2.83283	0.722654	1.35134	1.63561	54.6729	39.032	68.2363	53.9804	glutathione S-transferase TAU 10
AT1G74650	AT1G74650	Chr1	28041146..28043022	11.1057	7.20256	2.84851	3.11341e-17	5.27528e-16	7.24305e-13	2.5753	2.64973	1.35134	2.19212	17.7136	23.3661	12.5332	17.871	myb domain protein 31
AT1G74810	BOR5	Chr1	28107822..28111940	1.34414	4.29667	2.10322	0.00149734	0.00485687	1	1.03012	0.240885	0.193048	0.488018	2.20224	1.59314	2.66911	2.15483	HCO3- transporter family
AT1G75000	AT1G75000	Chr1	28163344..28164814	17.3448	8.5845	3.10173	6.88388e-20	1.43581e-18	1.60147e-15	4.63554	2.64973	1.54439	2.94322	16.4689	36.1113	32.2614	28.2805	GNS1/SUR4 membrane protein family
AT1G75040	AT1G75040	Chr1	28177670..28179022	9.74823	3.27997	1.71368	2.52731e-07	1.59259e-06	0.00587953	4.63554	4.09504	4.05402	4.26153	7.5642	20.4454	19.8442	15.9513	pathogenesis-related gene 5
AT1G75170	AT1G75170	Chr1	28213666..28215887	21.7647	2.0091	1.00655	9.43111e-10	7.99302e-09	2.19405e-05	15.7093	15.8984	14.6717	15.4265	30.4483	36.3768	38.528	35.1177	Sec14p-like phosphatidylinositol transfer family protein
AT1G75270	DHAR2	Chr1	complement(28250075..28251469)	82.7629	3.34198	1.7407	1.98877e-27	7.50845e-26	4.62666e-23	36.5693	34.4465	35.1348	35.3835	139.986	105.944	151.791	132.574	dehydroascorbate reductase 2
AT1G75280	AT1G75280	Chr1	28251626..28253686	160.33	3.6341	1.8616	1.59787e-44	1.7667e-42	3.71727e-40	55.6265	68.4112	64.4782	62.8386	268.29	237.91	265.054	257.084	NmrA-like negative transcriptional regulator family protein
AT1G75290	AT1G75290	Chr1	28253722..28255173	3.70373	16.5366	4.04759	4.20869e-08	2.93363e-07	0.00097911	0.25753	0.240885	0.386097	0.294837	5.36196	5.57601	6.96289	5.96695	NAD(P)-binding Rossmann-fold superfamily protein
AT1G75380	BBD1	Chr1	complement(28281195..28284168)	151.932	2.13024	1.09102	6.02526e-16	9.12153e-15	1.40172e-11	117.949	93.945	92.2771	101.39	256.513	257.824	216.778	243.705	bifunctional nuclease in basal defense response 1
AT1G75830	PDF1.1	Chr1	28472357..28472898	72.6135	98.3465	6.6198	1.24238e-41	1.1605e-39	2.89027e-37	1.28765	0.481769	1.35134	1.04025	48.0662	204.985	105.024	119.358	low-molecular-weight cysteine-rich 67
AT1G76040	AT1G76040	Chr1	28537593..28540707	17.8451	2.68914	1.42715	6.62265e-11	6.29196e-10	1.54069e-06	7.7259	10.1172	10.0385	9.29386	22.5969	39.5631	24.6022	28.9207	calcium-dependent protein kinase 29
AT1G76070	AT1G76070	Chr1	28546382..28547611	20.2124	4.67783	2.22584	6.89849e-30	3.11453e-28	1.60487e-25	5.1506	6.74477	6.56364	6.15301	32.459	30.8008	34.1182	32.4593	0
AT1G76150	ECH2	Chr1	complement(28574740..28577700)	42.0642	3.07635	1.62122	5.24194e-31	2.60546e-29	1.21949e-26	19.3148	21.9205	17.7604	19.6652	66.5458	66.381	69.861	67.596	enoyl-CoA hydratase 2
AT1G76520	PILS3	Chr1	28714765..28717910	51.8309	2.46618	1.30228	4.17761e-20	8.97254e-19	9.71879e-16	27.5557	26.0155	35.3279	29.633	74.11	89.7472	86.9201	83.5924	Auxin efflux carrier family protein
AT1G76600	AT1G76600	Chr1	28746833..28747848	41.9233	4.85567	2.27967	2.95529e-23	8.27444e-22	6.87519e-19	8.49849	10.358	17.7604	12.2057	71.1418	43.8115	86.3399	67.0977	0
AT1G76610	AT1G76610	Chr1	28750872..28751875	1.08196	15.8244	3.98408	0.00308998	0.00932114	1	0	0.240885	0	0.0802949	0.861744	2.12419	2.32096	1.76897	Protein of unknown function, DUF617
AT1G76650	CML38	Chr1	complement(28766750..28768138)	13.0529	8.08456	3.01517	8.55794e-13	9.8439e-12	1.99092e-08	1.28765	4.09504	1.54439	2.30903	10.8197	38.501	14.8542	21.3916	calmodulin-like 38
AT1G76680	OPR1	Chr1	28776626..28778837	398.315	4.7864	2.25894	2.52912e-50	3.6539e-48	5.88374e-46	113.313	106.471	134.748	118.177	682.406	494.406	736.21	637.674	12-oxophytodienoate reductase 1
AT1G76700	ATJ10	Chr1	complement(28780408..28783257)	21.457	2.192	1.13225	2.19727e-09	1.78957e-08	5.11173e-05	17.2545	10.358	14.0925	13.9017	28.8206	38.7665	36.4391	34.6754	DNAJ heat shock N-terminal domain-containing protein
AT1G76820	AT1G76820	Chr1	28837573..28842566	10.4699	2.41234	1.27044	1.41437e-08	1.04503e-07	0.000329039	5.40813	7.22654	5.9845	6.20639	19.8201	15.9314	14.39	16.7138	eukaryotic translation initiation factor 2 (eIF-2) family protein
AT1G76930	AT1G76930	Chr1	complement(28895301..28897120)	889.973	2.06922	1.04909	4.76711e-25	1.54421e-23	1.10902e-20	566.309	628.227	645.554	613.363	1289.55	1728.3	1289.3	1435.71	extensin 4
AT1G76955	AT1G76955	Chr1	complement(28918791..28919764)	3.75527	3.76783	1.91373	1.94562e-05	9.28098e-05	0.452629	1.28765	0.722654	1.93048	1.3136	4.69172	9.29334	4.29378	6.09295	Expressed protein
AT1G76960	AT1G76960	Chr1	complement(28920317..28920976)	58.2782	97.3146	6.60458	5.22115e-45	5.92396e-43	1.21465e-40	0.77259	0.722654	0.965242	0.820162	87.3234	131.7	63.0142	94.0125	0
AT1G76970	AT1G76970	Chr1	complement(28922415..28925468)	13.0466	3.1471	1.65403	2.68674e-11	2.65588e-10	6.25043e-07	8.75602	3.85415	5.21231	5.94083	15.7986	24.4282	23.2096	21.1455	Target of Myb protein 1
AT1G77000	SKP2B	Chr1	28940147..28942639	5.74431	2.64561	1.4036	7.00814e-07	4.15181e-06	0.0163037	2.31777	3.37239	3.47487	3.05501	9.67069	9.02782	8.93571	9.21141	RNI-like superfamily protein
AT1G77120	ADH1	Chr1	28975255..28977417	12.9398	2.73957	1.45395	2.1368e-07	1.35956e-06	0.00497106	6.43825	6.50389	6.94974	6.63063	15.9901	33.456	13.5776	21.0079	alcohol dehydrogenase 1
AT1G77370	GRXC3	Chr1	29073840..29074893	38.3368	2.62944	1.39475	1.16366e-23	3.38038e-22	2.70713e-19	18.2846	24.3294	19.3048	20.6396	56.1091	66.1155	63.1302	61.785	Glutaredoxin family protein
AT1G77380	AAP3	Chr1	complement(29074879..29077390)	11.0258	3.46803	1.79412	2.87109e-12	3.12818e-11	6.67931e-08	4.37801	3.1315	5.79145	4.43365	14.4582	18.5867	20.4245	17.8231	amino acid permease 3
AT1G77450	AT1G77450	Chr1	29099839..29101759	20.9837	2.58657	1.37104	1.1329e-12	1.29284e-11	2.63558e-08	9.27108	11.0807	13.3203	11.224	29.5866	41.4218	30.6367	33.8817	NAC domain containing protein 32
AT1G77660	AT1G77660	Chr1	complement(29185838..29187932)	7.98491	2.1211	1.08481	3.71108e-05	0.000168249	0.863346	5.66566	4.09504	5.79145	5.18405	9.86219	16.197	12.7653	12.9415	Histone H3 K4-specific methyltransferase SET7/9 family protein
AT1G77810	AT1G77810	Chr1	complement(29260621..29263119)	7.29924	2.22115	1.15131	5.75908e-06	2.98791e-05	0.133979	3.86295	3.85415	6.17755	4.63155	11.8729	10.621	12.6493	11.7144	Galactosyltransferase family protein
AT1G78000	SULTR1_2	Chr1	29327515..29333220	71.3222	5.77276	2.52926	5.33271e-32	2.894e-30	1.2406e-27	18.0271	19.2708	15.4439	17.5806	130.602	65.5845	145.176	113.788	sulfate transporter 1;2
AT1G78130	AT1G78130	Chr1	29400140..29401902	2.30647	2.8136	1.49242	0.00263985	0.00810199	1	0.51506	1.44531	1.15829	1.03955	2.68098	5.31048	3.24935	3.74694	Major facilitator superfamily protein
AT1G78190	AT1G78190	Chr1	complement(29418620..29418994)	3.07936	2.60028	1.37867	0.00043965	0.00161119	1	1.54518	1.68619	1.54439	1.59192	4.50022	6.10706	4.29378	4.96702	Trm112p-like protein
AT1G78410	VQ10	Chr1	29502506..29503938	7.01412	25.1979	4.65523	1.29146e-12	1.46453e-11	3.00444e-08	0.25753	0.240885	0.579145	0.359187	9.47919	11.152	13.3455	11.3256	VQ motif-containing protein
AT1G78670	GGH3	Chr1	29590904..29593544	54.5679	2.44054	1.2872	4.98831e-24	1.489e-22	1.16048e-19	32.1913	32.2785	30.3086	31.5928	89.8129	95.0576	77.9844	87.6183	gamma-glutamyl hydrolase 3
AT1G78680	GGH2	Chr1	29593756..29596308	73.7422	2.19255	1.13261	3.32313e-15	4.72543e-14	7.73093e-11	50.991	46.7316	45.3664	47.6963	126.485	126.655	101.542	118.227	gamma-glutamyl hydrolase 2
AT1G78830	AT1G78830	Chr1	complement(29636818..29638773)	150.475	2.52566	1.33666	4.65429e-20	9.93726e-19	1.08277e-15	82.1521	81.6599	90.9258	84.9126	200.786	279.597	249.388	243.257	Curculin-like (mannose-binding) lectin family protein
AT1G79180	AT1G79180	Chr1	29786257..29787820	3.79675	3.54373	1.82527	1.88263e-05	9.00229e-05	0.437974	1.80271	0.963539	1.54439	1.43688	4.40447	8.7623	5.33822	6.16833	myb domain protein 63
AT1G79450	ALIS5	Chr1	29887616..29890211	4.20738	2.30945	1.20755	0.00102317	0.00345215	1	1.54518	2.89062	3.28182	2.57254	4.59597	6.37258	9.51595	6.82817	ALA-interacting subunit 5
AT1G79680	WAKL10	Chr1	complement(29979973..29982819)	12.039	178.596	7.48056	7.87809e-09	6.00725e-08	0.000183276	0	0.240885	0	0.0802949	12.4474	23.1006	23.2096	19.5859	WALL ASSOCIATED KINASE (WAK)-LIKE 10
AT1G79920	AT1G79920	Chr1	complement(30059302..30062824)	8.50869	2.02539	1.0182	5.71798e-06	2.96801e-05	0.133023	6.69578	6.02212	5.5984	6.10543	13.3092	12.7452	14.9702	13.6748	Heat shock protein 70 (Hsp 70) family protein
AT1G80130	AT1G80130	Chr1	complement(30140912..30142697)	69.7264	23.3155	4.54321	3.44074e-64	7.84888e-62	8.00454e-60	5.66566	3.37239	3.66792	4.23532	125.623	142.055	67.424	111.701	Tetratricopeptide repeat (TPR)-like superfamily protein
AT1G80160	AT1G80160	Chr1	30150897..30152614	23.1081	5.99113	2.58283	1.09044e-25	3.66941e-24	2.53681e-21	4.37801	6.02212	5.9845	5.46154	25.5651	45.4046	41.6613	37.5437	Lactoylglutathione lyase / glyoxalase I family protein
AT1G80300	AATP1_1	Chr1	30191538..30194605	77.123	2.51133	1.32845	1.86979e-19	3.75535e-18	4.34988e-15	43.5226	43.6001	43.6289	43.5839	105.995	143.914	123.823	124.577	nucleotide transporter 1
AT1G80440	AT1G80440	Chr1	30241452..30243176	74.9274	2.27024	1.18285	5.47666e-15	7.64228e-14	1.27409e-10	36.3117	53.7173	50.3856	46.8049	116.24	121.079	124.172	120.497	Galactose oxidase/kelch repeat superfamily protein
AT1G80820	CCR2_1	Chr1	30370474..30372799	11.814	6.11129	2.61148	2.38917e-16	3.77099e-15	5.55816e-12	3.34789	1.68619	3.08877	2.70762	13.1177	26.2869	18.2196	19.208	cinnamoyl coa reductase
AT1G80840	WRKY40	Chr1	30383561..30385499	22.9664	11.5823	3.53385	5.34171e-32	2.894e-30	1.24269e-27	2.83283	2.64973	2.89573	2.79276	27.0013	52.0427	32.8416	37.2952	WRKY DNA-binding protein 40
AT1G80920	ATJ8	Chr1	complement(30403503..30404713)	208.982	2.1371	1.09566	7.28867e-16	1.09689e-14	1.69564e-11	114.343	142.845	159.072	138.753	328.325	354.475	325.283	336.027	Chaperone DnaJ-domain superfamily protein
AT2G01180	LPP1	Chr2	complement(106621..108829)	18.214	3.23252	1.69266	2.29586e-14	3.02454e-13	5.3411e-10	8.24096	8.67185	6.94974	7.95418	23.3628	39.032	26.1108	29.5019	phosphatidic acid phosphatase 1
AT2G01300	AT2G01300	Chr2	complement(151057..151971)	5.29963	6.547	2.71083	1.80978e-06	1.01134e-05	0.0421027	1.03012	0	2.31658	1.11557	3.82997	16.728	5.57031	8.70944	0
AT2G01340	AT2G01340	Chr2	163954..165290	9.06821	2.67498	1.41953	1.87616e-08	1.36666e-07	0.000436469	4.12048	4.57681	5.5984	4.76523	12.1602	14.6038	17.1751	14.6464	0
AT2G01379	AT2G01379	Chr2	171098..171472	5.50926	380.704	8.57252	0.00192701	0.00610351	1	0	0	0	0	5.84071	9.29334	11.7209	8.95164	#N/A
AT2G01670	NUDT17	Chr2	complement(296365..298215)	100.838	2.04773	1.03402	1.45945e-12	1.64642e-11	3.39526e-08	70.8208	67.9295	71.4279	70.0594	140.752	176.574	170.939	162.755	nudix hydrolase homolog 17
AT2G02010	GAD4	Chr2	complement(474108..476997)	37.1421	8.13596	3.02431	1.42813e-36	9.91952e-35	3.32239e-32	6.69578	6.263	6.56364	6.50748	40.119	84.4367	56.7476	60.4344	glutamate decarboxylase 4
AT2G02220	PSKR1	Chr2	complement(583797..587401)	30.7733	2.67421	1.41911	4.33548e-22	1.10404e-20	1.00861e-17	18.7997	13.2487	17.5674	16.5386	50.0769	46.4667	51.6414	49.395	phytosulfokin receptor 1
AT2G02350	SKIP3	Chr2	complement(617414..619138)	3.56938	2.73272	1.45034	0.000180311	0.000715272	1	2.31777	1.20442	1.73744	1.75321	4.59597	7.16915	5.57031	5.77848	SKP1 interacting partner 3
AT2G02360	PP2B10	Chr2	complement(619323..620793)	12.2896	2.17949	1.12399	1.49828e-08	1.10439e-07	0.000348559	7.21084	7.70831	9.45937	8.12617	21.4479	17.2591	20.3084	19.6718	phloem protein 2-B10
AT2G02370	AT2G02370	Chr2	621058..623526	11.3903	2.21602	1.14797	2.47989e-09	2.00156e-08	5.76922e-05	6.69578	7.46743	7.52889	7.2307	17.2349	18.8522	18.9159	18.3343	SNARE associated Golgi protein family
AT2G02390	GSTZ1	Chr2	628730..631165	125.736	3.22951	1.69132	3.35919e-30	1.5689e-28	7.81481e-26	58.4593	51.0676	56.7562	55.4277	181.254	213.481	213.413	202.716	glutathione S-transferase zeta 1
AT2G02930	GSTF3	Chr2	complement(851156..852321)	26.7989	20.214	4.33729	1.32116e-38	1.05649e-36	3.07355e-34	1.28765	1.68619	2.50963	1.82782	33.225	45.4046	51.5254	43.385	glutathione S-transferase F3
AT2G03360	AT2G03360	Chr2	complement(1022190..1024497)	1.76685	28.3833	4.82697	0.000255443	0.000982554	1	0	0	0.193048	0.0643495	3.44698	1.85867	3.1333	2.81298	Glycosyltransferase family 61 protein
AT2G03505	AT2G03505	Chr2	1063943..1065471	5.95843	3.92116	1.97128	7.8276e-10	6.68105e-09	1.82101e-05	2.5753	1.92708	2.12353	2.20864	9.00044	8.49677	11.2567	9.58463	Carbohydrate-binding X8 domain superfamily protein
AT2G04050	AT2G04060	Chr2	complement(1337180..1339468)	8.72137	2.31487	1.21093	1.1544e-06	6.62525e-06	0.0268559	5.1506	5.78123	5.5984	5.51008	16.2774	9.55887	15.8986	13.9116	glycosyl hydrolase family 35 protein
AT2G04070	DTX2	Chr2	complement(1353755..1355883)	1.04607	15.1733	3.92346	0.00315277	0.00948676	1	0.25753	0	0	0.0858434	1.14899	1.85867	2.08887	1.69884	MATE efflux family protein
AT2G04400	IGPS	Chr2	1531148..1533737	102.763	6.87101	2.78052	4.07809e-51	5.97137e-49	9.48727e-47	23.9503	18.5481	21.8145	21.4376	122.368	186.398	191.015	166.594	Aldolase-type TIM barrel family protein
AT2G04495	AT2G04495	Chr2	1564056..1565137	1.56189	109.299	6.77214	0.0143384	0.0355524	1	0	0	0	0	2.68098	2.38972	2.43701	2.50257	0
AT2G05940	AT2G05940	Chr2	complement(2287238..2289636)	23.401	2.11365	1.07974	7.96774e-07	4.67684e-06	0.0185361	17.2545	16.1393	13.8995	15.7644	25.9481	54.698	33.5379	38.0613	Protein kinase superfamily protein
AT2G06050	OPR3	Chr2	complement(2359114..2362375)	28.3202	2.41271	1.27066	1.31772e-11	1.34954e-10	3.06554e-07	17.7696	19.7525	12.7412	16.7544	36.289	57.8843	43.402	45.8584	oxophytodienoate-reductase 3
AT2G07671	AT2G07627	Chr2	complement(3251566..3252341)	125.12	3.46289	1.79198	2.08581e-25	6.91155e-24	4.85242e-21	63.0949	54.6808	37.6444	51.8067	183.552	191.443	229.543	201.513	#N/A
AT2G07687	AT2G07661	Chr2	complement(3311654..3312651)	12.5703	2.0339	1.02425	1.90332e-05	9.08722e-05	0.442789	10.3012	10.1172	6.56364	8.994	21.9266	13.5417	24.8343	20.1009	#N/A
AT2G07707	AT2G07701	Chr2	3386292..3386768	8.19575	2.77266	1.47127	1.20271e-08	8.95666e-08	0.000279798	5.40813	4.09504	3.66792	4.39036	13.4049	11.4175	14.6221	13.1482	0
AT2G07718	AT2G07719	Chr2	3424685..3430483	70.9409	2.21717	1.14872	1.39732e-11	1.42837e-10	3.25073e-07	53.0512	49.1405	35.5209	45.9042	90.7704	129.576	124.056	114.801	Putative membrane lipoprotein
AT2G07722	AT2G07725	Chr2	3438742..3439161	1.16628	9.495	3.24717	0.00211222	0.00661856	1	0.25753	0	0.193048	0.150193	0.765995	2.65524	2.32096	1.91407	Ribosomal L5P family protein
AT2G07732	AT2G07751	Chr2	complement(3468160..3468899)	2.74382	2.37417	1.24742	0.00277907	0.00848004	1	1.54518	1.92708	1.15829	1.54352	3.54273	5.84153	3.94564	4.4433	NADH:ubiquinone/plastoquinone oxidoreductase, chain 3 protein
AT2G07776	AT2G07623	Chr2	complement(3246019..3246901)	1.16203	2.86114	1.51659	0.0172134	0.0416376	1	0.77259	0.963539	0	0.57871	1.72349	2.38972	1.50863	1.87394	#N/A
AT2G07777	AT2G07626	Chr2	complement(3249396..3251545)	10.0356	5.51329	2.46291	3.86818e-16	5.97912e-15	8.99893e-12	1.80271	3.37239	2.70268	2.62592	16.4689	13.0107	18.7998	16.0931	#N/A
AT2G07795	AT2G07787	Chr2	3493226..3494382	17.4839	3.98757	1.99551	7.34916e-19	1.41568e-17	1.70971e-14	8.49849	7.46743	3.28182	6.41591	30.3526	28.1456	25.5306	28.0096	0
AT2G13440	AT2G13440	Chr2	complement(5592838..5598412)	61.899	2.75375	1.4614	2.67274e-06	1.45713e-05	0.0621787	35.5392	31.315	30.3086	32.3876	50.1727	193.036	61.3895	101.533	glucose-inhibited division family A protein
AT2G13790	SERK4	Chr2	5741592..5746833	20.2125	5.39721	2.43222	8.10412e-25	2.57514e-23	1.88534e-20	3.86295	3.1315	8.49413	5.16286	29.2036	37.97	30.6367	32.6034	somatic embryogenesis receptor-like kinase 4
AT2G14247	AT2G14247	Chr2	6034282..6035375	143.667	5.71925	2.51583	1.78451e-23	5.08176e-22	4.15149e-19	54.0813	30.5924	21.2353	35.303	310.419	228.882	145.06	228.12	Expressed protein
AT2G14520	CBSDUF3	Chr2	complement(6181946..6184910)	4.07317	4.90305	2.29368	9.35176e-08	6.24536e-07	0.00217559	1.80271	0.481769	1.35134	1.21194	7.65995	5.57601	6.2666	6.50085	CBS domain-containing protein with a domain of unknown function (DUF21)
AT2G14560	LURP1	Chr2	6213617..6215932	2.43957	3.62487	1.85793	0.0001771	0.000703561	1	1.28765	0.963539	0.579145	0.943445	3.25548	4.51391	4.06169	3.94369	Protein of unknown function (DUF567)
AT2G14750	APK1	Chr2	6313883..6316047	83.3163	2.92183	1.54687	1.96567e-37	1.46385e-35	4.57293e-33	44.5527	38.5415	39.961	41.0184	135.773	127.452	137.981	133.735	APS kinase
AT2G14960	GH3.1	Chr2	complement(6451319..6453797)	2.41654	14.3948	3.84748	0.000301912	0.00114383	1	0.25753	0	0.386097	0.214542	0.478747	10.0899	1.50863	4.02576	Auxin-responsive GH3 family protein
AT2G15220	AT2G15220	Chr2	6608561..6609681	109.941	35.0868	5.13286	3.097e-89	2.31431e-86	7.20486e-85	3.34789	7.22654	2.89573	4.49005	180.2	131.434	217.126	176.254	Plant basic secretory protein (BSP) family protein
AT2G15390	FUT4	Chr2	complement(6709116..6711156)	10.4235	3.43339	1.77963	7.88446e-12	8.23045e-11	1.83424e-07	4.63554	3.85415	4.44011	4.30994	13.1177	17.5246	19.9603	16.8675	fucosyltransferase 4
AT2G15480	UGT73B5	Chr2	6758430..6763501	108.375	8.05576	3.01002	4.46153e-65	1.06248e-62	1.03793e-60	19.3148	19.7525	18.7257	19.2643	152.912	162.501	208.771	174.728	UDP-glucosyl transferase 73B5
AT2G15490	UGT73B4	Chr2	6761635..6763500	94.3834	5.1957	2.37732	2.97718e-49	4.00736e-47	6.92611e-45	22.4051	27.7017	27.4129	25.8399	127.251	164.359	165.833	152.481	UDP-glycosyltransferase 73B4
AT2G15760	AT2G15760	Chr2	complement(6865610..6867004)	5.91106	7.82652	2.96837	1.44394e-10	1.32929e-09	3.35917e-06	0.25753	0.963539	1.73744	0.986168	6.51096	13.2762	9.05176	9.61297	Protein of unknown function (DUF1645)
AT2G15780	AT2G15780	Chr2	complement(6873417..6874784)	9.40264	138.209	7.11071	3.68008e-08	2.59016e-07	0.000856135	0.25753	0	0	0.0858434	11.3942	17.2591	17.0591	15.2374	Cupredoxin superfamily protein
AT2G15830	AT2G15830	Chr2	6893949..6894685	32.132	2.40275	1.26469	8.21105e-19	1.5775e-17	1.91022e-14	20.3449	19.0299	17.3744	18.9164	54.8644	57.6187	42.1255	51.5362	0
AT2G16060	AHB1	Chr2	complement(6982531..6983777)	19.8126	2.30201	1.2029	4.53402e-07	2.74613e-06	0.0105479	16.2244	9.87627	10.6177	12.2394	23.7458	48.0599	24.7183	32.1747	hemoglobin 1
AT2G16740	UBC29	Chr2	7267722..7269055	17.5663	2.29547	1.19879	8.77536e-13	1.00833e-11	2.0415e-08	11.5889	11.3216	9.84547	10.9186	27.7673	29.2077	27.7355	28.2368	ubiquitin-conjugating enzyme 29
AT2G16900	AT2G16900	Chr2	complement(7323570..7326317)	41.4156	3.99983	1.99994	3.36669e-26	1.1711e-24	7.83226e-22	16.2244	16.621	11.969	14.9381	54.2899	61.6016	84.8312	66.9076	Arabidopsis phospholipase-like protein (PEARLI 4) family
AT2G17040	AT2G17040	Chr2	7406911..7408393	14.0704	17.171	4.1019	2.96313e-22	7.61731e-21	6.89342e-18	1.03012	1.20442	1.15829	1.13094	19.0541	32.6595	16.5949	22.7695	NAC domain containing protein 36
AT2G17220	AT2G17220	Chr2	complement(7487646..7490199)	18.6707	2.25522	1.17327	7.76558e-13	8.97057e-12	1.80658e-08	9.78614	11.3216	13.5134	11.5404	28.1503	30.8008	31.217	30.056	Protein kinase superfamily protein
AT2G17500	PILS5	Chr2	7606728..7609278	78.5417	4.46144	2.15751	2.73377e-43	2.76839e-41	6.35985e-39	26.7831	23.6067	25.0963	25.162	138.166	107.006	131.831	125.668	Auxin efflux carrier family protein
AT2G17520	IRE1A	Chr2	7617151..7621129	21.0655	2.04566	1.03257	3.51259e-09	2.78731e-08	8.17169e-05	12.3614	12.2851	18.1465	14.2644	34.9485	36.9079	29.5923	33.8162	Endoribonuclease/protein kinase IRE1-like
AT2G17705	AT2G17705	Chr2	7692396..7693253	12.4262	2.77508	1.47253	2.79401e-11	2.74848e-10	6.49999e-07	5.1506	8.43096	5.40535	6.32897	17.0434	22.0385	21.1208	20.0676	0
AT2G17740	AT2G17740	Chr2	complement(7706896..7707954)	4.99986	18.3406	4.19697	5.65344e-10	4.90848e-09	1.31522e-05	0.25753	0.722654	0.193048	0.391078	8.61744	5.04496	10.3283	7.9969	Cysteine/Histidine-rich C1 domain family protein
AT2G17900	AT2G17900	Chr2	complement(7773220..7776825)	7.73315	2.12126	1.08492	3.68607e-05	0.00016729	0.857528	7.21084	4.81769	4.24706	5.4252	13.1177	9.29334	14.7381	12.383	SET domain group 37
AT2G18150	PER15	Chr2	complement(7892034..7893709)	11.8672	5.84441	2.54706	1.82165e-17	3.14558e-16	4.23789e-13	4.12048	2.40885	2.12353	2.88429	16.1816	25.4903	15.8986	19.1902	Peroxidase superfamily protein
AT2G18193	AT2G18193	Chr2	complement(7917413..7919345)	20.1526	2.23747	1.16187	4.34033e-07	2.63693e-06	0.0100973	12.1039	15.4166	11.0038	12.8414	42.417	19.3833	34.1182	31.9728	P-loop containing nucleoside triphosphate hydrolases superfamily protein
AT2G18210	AT2G18210	Chr2	complement(7924958..7925918)	2.93795	2.06249	1.04439	0.0152191	0.0374278	1	1.54518	1.92708	2.31658	1.92961	2.48948	7.16915	4.75798	4.80554	0
AT2G18370	LTP8	Chr2	7980532..7981868	10.5815	2.24284	1.16533	8.63212e-09	6.54995e-08	0.000200818	6.43825	7.22654	6.75669	6.80716	18.0009	15.9314	16.943	16.9585	Bifunctional inhibitor/lipid-transfer protein/seed storage 2S albumin superfamily protein
AT2G18480	PLT3	Chr2	complement(8009101..8011277)	2.20409	30.5837	4.93469	0.000196435	0.000772864	1	0.25753	0	0	0.0858434	3.06398	5.31048	2.32096	3.56514	Major facilitator superfamily protein
AT2G18490	AT2G18490	Chr2	8020456..8021576	1.77327	3.00883	1.5892	0.00980926	0.025498	1	0.25753	0.240885	1.73744	0.745283	1.91499	4.77943	1.97282	2.88908	C2H2-like zinc finger protein
AT2G18600	RCE2	Chr2	complement(8073167..8075009)	2.84822	2.25458	1.17286	0.00171294	0.00548885	1	1.28765	2.16796	1.93048	1.79537	4.59597	4.24839	4.87402	4.57279	Ubiquitin-conjugating enzyme family protein
AT2G18660	EGC2	Chr2	complement(8089411..8091736)	6.2611	50.7615	5.66566	1.05312e-08	7.91062e-08	0.000244997	0.25753	0	0.193048	0.150193	8.1387	14.8694	7.42708	10.145	plant natriuretic peptide A
AT2G18680	AT2G18680	Chr2	8094614..8095779	4.9566	12.6706	3.66342	2.91863e-10	2.60608e-09	6.7899e-06	0.51506	0.240885	0.772193	0.509379	6.70246	8.49677	8.81966	8.0063	0
AT2G18690	AT2G18690	Chr2	8097420..8099393	125.429	16.6243	4.05522	1.20144e-92	1.09403e-89	2.79502e-88	12.619	9.3945	10.4246	10.8127	156.167	238.175	215.153	203.165	0
AT2G19130	AT2G19130	Chr2	8293640..8296485	3.83809	2.61263	1.3855	0.000111435	0.00045972	1	1.03012	2.64973	2.31658	1.99881	5.64921	6.6381	6.2666	6.18464	S-locus lectin protein kinase family protein
AT2G19190	SIRK	Chr2	complement(8326049..8329944)	5.97176	35.9412	5.16757	3.00647e-10	2.68009e-09	6.99424e-06	0	0.240885	0.386097	0.208994	10.7239	7.7002	10.2122	9.54546	FLG22-induced receptor-like kinase 1
AT2G19310	HSP18.5	Chr2	complement(8369568..8370675)	174.385	5.26407	2.39618	3.55753e-46	4.16731e-44	8.27623e-42	45.8404	45.0454	50.1926	47.0261	310.802	203.657	321.686	278.715	HSP20-like chaperones superfamily protein
AT2G20010	AT2G20010	Chr2	complement(8637663..8641631)	16.0507	2.3633	1.2408	5.50127e-10	4.78595e-09	1.27981e-05	11.5889	7.94919	9.84547	9.79451	24.0331	23.6316	29.8244	25.8297	Protein of unknown function (DUF810)
AT2G20142	AT2G20142	Chr2	8695374..8696643	2.63733	7.82823	2.96869	3.21897e-06	1.73658e-05	0.0748861	0.25753	0	0.965242	0.407591	3.82997	4.51391	4.40983	4.25124	Toll-Interleukin-Resistance (TIR) domain family protein
AT2G20320	AT2G20320	Chr2	8766486..8772668	20.9108	2.06855	1.04862	1.07965e-10	1.00806e-09	2.51169e-06	15.1943	12.7669	14.8647	14.2753	29.8738	35.3147	35.9749	33.7212	DENN (AEX-3) domain-containing protein
AT2G20560	AT2G20560	Chr2	complement(8848130..8850111)	57.4098	20.5149	4.3586	5.67464e-60	1.10788e-57	1.32015e-55	5.1506	3.37239	3.47487	3.99929	101.111	60.805	113.379	91.7651	DNAJ heat shock family protein
AT2G20562	AT2G20562	Chr2	complement(8850148..8851035)	27.6667	4.15705	2.05556	6.68127e-24	1.98071e-22	1.55433e-19	11.0738	8.19008	9.07327	9.44572	35.6188	54.1669	44.5625	44.7827	0
AT2G20780	PLT4	Chr2	complement(8947242..8949429)	15.0346	2.14439	1.10057	2.00635e-08	1.45709e-07	0.000466758	6.95331	9.3945	12.5481	9.63199	23.9373	25.2248	23.3257	24.1626	Major facilitator superfamily protein
AT2G20800	NDB4	Chr2	complement(8953057..8955831)	1.05187	3.39337	1.76272	0.0133518	0.033385	1	0.77259	0.481769	0.193048	0.482469	2.68098	0.531048	1.74072	1.65092	NAD(P)H dehydrogenase B4
AT2G20900	DGK5	Chr2	complement(8989275..8993275)	20.8953	2.43065	1.28134	5.32079e-10	4.63824e-09	1.23783e-05	14.6792	10.8398	11.5829	12.3673	26.1396	32.925	42.3576	33.8074	diacylglycerol kinase 5
AT2G20960	AT2G20960	Chr2	9006610..9009794	60.5796	2.6878	1.42642	1.52989e-29	6.64415e-28	3.55914e-25	28.3283	31.5559	35.7139	31.8661	99.1963	95.8542	96.6681	97.2396	Arabidopsis phospholipase-like protein (PEARLI 4) family
AT2G21180	AT2G21180	Chr2	complement(9074660..9075631)	16.4888	2.01755	1.0126	1.58992e-08	1.16718e-07	0.000369878	10.3012	13.7304	11.5829	11.8715	30.2568	22.304	26.459	26.3399	0
AT2G21500	AT2G21500	Chr2	complement(9207432..9210231)	5.92985	2.34413	1.22905	7.05063e-06	3.6096e-05	0.164026	3.34789	3.1315	4.05402	3.51114	9.76644	10.0899	8.70361	9.51999	RING/U-box superfamily protein
AT2G21590	AT2G21590	Chr2	9238296..9242481	7.43065	3.64098	1.86433	8.07428e-09	6.1482e-08	0.00018784	2.31777	3.61327	2.70268	2.87791	15.8944	11.152	8.35547	11.8006	Glucose-1-phosphate adenylyltransferase family protein
AT2G21640	AT2G21640	Chr2	9254378..9255743	15.6862	3.50638	1.80998	1.18988e-10	1.10479e-09	2.76813e-06	6.69578	7.22654	5.21231	6.37821	34.2783	13.5417	26.6911	24.837	0
AT2G21820	AT2G21820	Chr2	complement(9302853..9303408)	3.96041	2.76371	1.46661	0.000196568	0.000773247	1	1.54518	2.16796	2.12353	1.94556	6.9897	8.23125	3.82959	6.35018	0
AT2G21940	SK1	Chr2	9350543..9353231	9.68796	3.39271	1.76244	2.22691e-12	2.46725e-11	5.18068e-08	4.12048	4.81769	3.66792	4.20203	15.7986	13.5417	17.2912	15.5439	shikimate kinase 1
AT2G22240	IPS2	Chr2	complement(9451605..9454300)	27.9242	2.65533	1.40889	2.97866e-16	4.64726e-15	6.92954e-12	14.9367	15.6575	14.4786	15.0243	53.2366	40.6252	39.8045	44.5555	myo-inositol-1-phosphate synthase 2
AT2G22300	CMTA3	Chr2	9471219..9476646	26.6382	2.07263	1.05146	1.27901e-11	1.31238e-10	2.97548e-07	20.8599	19.5117	14.6717	18.3478	38.7785	46.9978	43.0539	42.9434	signal responsive 1
AT2G22330	CYP79B3	Chr2	9488413..9491404	78.2708	2.64482	1.40317	1.07574e-15	1.59238e-14	2.50261e-11	44.5527	44.3228	38.4166	42.4307	90.6747	155.597	134.848	127.04	cytochrome P450, family 79, subfamily B, polypeptide 3
AT2G22430	ATHB-6	Chr2	complement(9525988..9527845)	108.542	2.53352	1.34114	1.68106e-18	3.15413e-17	3.91082e-14	60.0045	68.1704	55.4049	61.1933	149.082	194.364	182.428	175.291	homeobox protein 6
AT2G22470	AGP2	Chr2	complement(9538127..9538963)	107.527	3.98531	1.99469	3.09706e-32	1.69486e-30	7.205e-28	33.994	41.4322	39.768	38.398	143.624	221.978	156.201	173.934	arabinogalactan protein 2
AT2G22500	PUMP5	Chr2	complement(9562774..9564850)	31.4112	2.05244	1.03734	3.96075e-08	2.77329e-07	0.000921429	19.5723	25.2929	20.2701	21.7118	40.119	71.1605	41.4292	50.9029	uncoupling protein 5
AT2G22690	AT2G22690	Chr2	complement(9649690..9651574)	6.1717	2.30472	1.20459	7.8362e-06	3.98447e-05	0.182301	3.60542	4.09504	3.66792	3.78946	10.7239	10.3554	8.58757	9.88898	zinc ion binding
AT2G22730	AT2G22730	Chr2	9660858..9664133	1.89458	2.19386	1.13347	0.0157226	0.0385053	1	1.54518	1.68619	0.579145	1.27017	3.25548	3.18629	2.66911	3.03696	Major facilitator superfamily protein
AT2G22860	PSK2	Chr2	9737583..9738384	15.0511	3.56923	1.83561	1.75188e-11	1.76664e-10	4.07558e-07	3.60542	5.54035	8.49413	5.87997	17.9051	33.456	21.9331	24.4314	phytosulfokine 2 precursor
AT2G22880	AT2G22880	Chr2	complement(9741119..9741463)	12.8757	11.2175	3.48768	6.00403e-23	1.64285e-21	1.39678e-18	1.03012	1.92708	1.73744	1.56488	17.1391	24.4282	20.8887	20.8187	VQ motif-containing protein
AT2G23010	SCPL9	Chr2	9798757..9802676	7.10206	2.58784	1.37175	2.83019e-07	1.76905e-06	0.00658414	2.31777	3.85415	4.82621	3.66605	10.5324	13.0107	10.7925	11.4452	serine carboxypeptidase-like 9
AT2G23110	AT2G23110	Chr2	9840456..9841366	3.06119	46.5495	5.5407	2.2277e-05	0.000105223	0.518251	0	0	0.193048	0.0643495	4.50022	4.24839	6.03451	4.9277	Late embryogenesis abundant protein, group 6
AT2G23170	GH3.3	Chr2	complement(9863855..9866562)	44.3058	11.1034	3.47292	1.16333e-25	3.9086e-24	2.70636e-21	5.40813	7.46743	4.44011	5.77189	30.7355	121.876	65.6833	72.7648	Auxin-responsive GH3 family protein
AT2G23180	AT2G23180	Chr2	9874907..9876711	8.85037	2.6048	1.38117	5.73703e-08	3.92447e-07	0.00133466	3.60542	5.78123	4.82621	4.73762	15.3199	15.4004	11.8369	14.1857	cytochrome P450, family 96, subfamily A, polypeptide 1
AT2G23270	AT2G23270	Chr2	9903215..9903845	8.88823	131.595	7.03996	6.04037e-08	4.12157e-07	0.00140523	0.25753	0	0	0.0858434	8.52169	17.5246	17.4072	14.4845	0
AT2G23320	WRKY15	Chr2	9924886..9926372	86.661	3.54798	1.827	1.15275e-38	9.25229e-37	2.68175e-34	37.3419	33.483	33.3974	34.7407	124.474	153.473	141.347	139.765	WRKY DNA-binding protein 15
AT2G23680	AT2G23680	Chr2	10066117..10067737	10.8513	3.86965	1.9522	1.25342e-13	1.54951e-12	2.91596e-09	4.12048	4.57681	3.08877	3.92869	14.4582	22.304	15.8986	17.5536	Cold acclimation protein WCOR413 family
AT2G23770	LYK4	Chr2	complement(10119973..10122479)	5.8844	2.2236	1.1529	3.08462e-05	0.000142016	0.717607	3.86295	4.33592	2.89573	3.6982	8.42594	10.8865	9.16781	9.49341	protein kinase family protein / peptidoglycan-binding LysM domain-containing protein
AT2G23810	TET8	Chr2	complement(10135605..10137595)	103.732	3.44698	1.78533	2.9216e-26	1.02284e-24	6.79681e-22	34.2515	45.0454	49.0343	42.7771	139.603	207.374	156.201	167.726	tetraspanin8
AT2G24180	CYP71B6	Chr2	10281718..10283735	209.587	9.10265	3.18629	7.34082e-80	3.88007e-77	1.70777e-75	33.4789	31.7968	33.5904	32.9554	289.738	295.263	429.03	338.01	cytochrome p450 71b6
AT2G24195	AT2G24195	Chr2	10285903..10286865	7.20402	41.0476	5.35922	1.53672e-10	1.41171e-09	3.57502e-06	0.25753	0	0.386097	0.214542	8.42594	17.5246	9.16781	11.7061	#N/A
AT2G24200	LAP1	Chr2	complement(10286806..10289685)	173.563	2.109	1.07656	1.37335e-15	2.01775e-14	3.19495e-11	114.601	116.829	120.269	117.233	241.193	308.805	290.585	280.194	Cytosol aminopeptidase family protein
AT2G24600	AT2G24600	Chr2	complement(10452034..10454593)	16.5422	5.45123	2.44658	3.87255e-19	7.61544e-18	9.00911e-15	4.12048	4.57681	4.05402	4.25044	23.4586	36.6423	20.0763	26.7258	Ankyrin repeat family protein
AT2G24850	TAT3	Chr2	complement(10582074..10585216)	1.98658	16.2307	4.02066	0.000148955	0.000600558	1	0	0	0.386097	0.128699	1.81924	5.84153	2.08887	3.24988	tyrosine aminotransferase 3
AT2G24945	AT2G24945	Chr2	10610833..10612232	3.63757	2.0493	1.03513	0.00281691	0.00858341	1	1.28765	2.89062	2.89573	2.358	5.45771	6.90363	5.22217	5.86117	0
AT2G25125	AT2G25215	Chr2	10741777..10742001	2.38577	20.0018	4.32206	2.0178e-05	9.59993e-05	0.46942	0.25753	0	0.193048	0.150193	2.77673	3.71734	5.10612	3.86673	#N/A
AT2G25140	AT2G25130	Chr2	complement(10697629..10702203)	23.4962	3.67728	1.87864	3.0148e-23	8.43015e-22	7.01363e-19	9.52861	9.15362	9.07327	9.25184	38.97	31.3318	42.7057	37.6692	ARM repeat superfamily protein
AT2G25297	AT2G25297	Chr2	complement(10770676..10771335)	11.7699	67.4358	6.07544	2.02802e-13	2.46629e-12	4.71799e-09	0.25753	0.240885	0.193048	0.230488	12.7347	26.0214	18.6838	19.1466	#N/A
AT2G25460	AT2G25460	Chr2	complement(10832578..10835660)	17.6414	7.01639	2.81073	3.72328e-20	8.06066e-19	8.66184e-16	2.06024	3.61327	4.82621	3.49991	19.7244	41.1562	25.1825	28.6877	0
AT2G25470	AT2G25470	Chr2	10838294..10842016	2.6989	6.96076	2.79924	1.74911e-06	9.79459e-06	0.0406914	0.51506	0.481769	0.579145	0.525325	4.21297	4.51391	4.29378	4.34022	receptor like protein 21
AT2G25510	AT2G25510	Chr2	10856271..10857217	114.066	2.04913	1.03501	4.96965e-11	4.78017e-10	1.15614e-06	82.9247	75.156	78.7637	78.9482	174.455	226.227	150.514	183.732	0
AT2G25625	AT2G25625	Chr2	10906215..10907350	22.3758	7.91463	2.98452	2.21908e-37	1.64129e-35	5.16247e-33	3.86295	4.57681	3.47487	3.97154	36.0975	41.1562	30.6367	35.9635	0
AT2G25735	AT2G25735	Chr2	complement(10974655..10975916)	11.1977	3.62334	1.85732	2.33115e-12	2.57353e-11	5.42318e-08	3.86295	5.29946	4.05402	4.40548	13.5964	19.1177	21.701	18.1384	0
AT2G25790	AT2G25790	Chr2	11000486..11004272	11.2124	2.18756	1.12932	1.78695e-07	1.14741e-06	0.00415716	8.49849	6.74477	6.17755	7.14027	15.3199	22.5696	16.4788	18.1228	Leucine-rich receptor-like protein kinase family protein
AT2G26150	HSFA2	Chr2	11135624..11137792	22.2964	125.951	6.97672	2.0308e-16	3.22413e-15	4.72445e-12	0.25753	0.481769	0	0.246433	38.6827	13.0107	55.1229	35.6054	heat shock transcription factor A2
AT2G26170	CYP711A1	Chr2	11140809..11143360	12.0789	2.08005	1.05662	6.34986e-08	4.32185e-07	0.00147723	9.01355	7.22654	8.10803	8.11604	19.4371	21.5075	17.2912	19.4119	cytochrome P450, family 711, subfamily A, polypeptide 1
AT2G26290	AT2G26290	Chr2	complement(11191978..11194431)	5.36453	3.28057	1.71394	8.0674e-08	5.43959e-07	0.0018768	2.83283	2.64973	1.93048	2.47102	9.86219	6.90363	8.93571	8.56717	root-specific kinase 1
AT2G26310	FAP2	Chr2	11201303..11204170	3.48356	2.63369	1.39708	0.00031963	0.00120632	1	1.80271	1.92708	2.12353	1.95111	5.74496	3.45181	7.54313	5.57997	Chalcone-flavanone isomerase family protein
AT2G26440	PME12	Chr2	11247160..11249620	10.2748	2.32527	1.2174	1.23972e-08	9.21015e-08	0.000288409	6.95331	6.74477	5.5984	6.43216	15.5114	15.4004	18.6838	16.5319	Plant invertase/pectin methylesterase inhibitor superfamily
AT2G26530	AT2G26530	Chr2	complement(11282663..11284272)	37.8115	9.7107	3.27958	1.4228e-42	1.38267e-40	3.31001e-38	4.89307	5.05858	6.56364	5.5051	42.034	79.6572	62.666	61.4524	Protein of unknown function (DUF1645)
AT2G26560	PLP2	Chr2	complement(11293702..11295918)	105.271	35.1901	5.1371	1.2116e-92	1.09403e-89	2.81867e-88	3.34789	3.61327	5.5984	4.18652	153.103	139.135	216.198	169.479	phospholipase A 2A
AT2G26695	AT2G26695	Chr2	11364996..11366030	11.6172	2.56409	1.35845	5.16835e-09	4.02745e-08	0.000120237	5.66566	6.98566	6.17755	6.27629	15.3199	24.9593	16.1307	18.8033	Ran BP2/NZF zinc finger-like superfamily protein
AT2G26740	AT2G26740	Chr2	complement(11392849..11394363)	58.6427	2.17853	1.12336	5.36902e-13	6.2927e-12	1.24905e-08	38.6295	35.1692	40.3471	38.0486	85.0254	119.486	79.377	94.6294	soluble epoxide hydrolase
AT2G27080	AT2G27080	Chr2	11563933..11567504	21.2281	3.77155	1.91516	2.74457e-13	3.29333e-12	6.38497e-09	8.75602	7.70831	7.52889	7.99774	23.6501	54.698	25.2985	34.5489	Late embryogenesis abundant (LEA) hydroxyproline-rich glycoprotein family
AT2G27180	AT2G27180	Chr2	11620076..11621174	1.67625	3.88038	1.9562	0.000939414	0.00319693	1	0.51506	0.481769	0.772193	0.589674	3.06398	2.65524	2.32096	2.68006	0
AT2G27200	LSG1-1	Chr2	11625157..11628290	10.0075	2.36612	1.24252	1.05031e-08	7.89225e-08	0.000244344	5.66566	6.263	6.3706	6.09975	16.1816	14.6038	17.4072	16.0642	P-loop containing nucleoside triphosphate hydrolases superfamily protein
AT2G27310	AT2G27310	Chr2	complement(11683772..11685342)	12.2392	2.84848	1.51019	1.25319e-10	1.1601e-09	2.91542e-06	7.7259	4.81769	5.79145	6.11168	15.2241	22.304	21.9331	19.8204	F-box family protein
AT2G27389	AT2G27389	Chr2	11720294..11721081	35.0235	36.6614	5.19619	1.00738e-43	1.07014e-41	2.34357e-39	0.51506	1.20442	2.12353	1.28101	54.4814	45.1391	69.1647	56.2617	0
AT2G27500	AT2G27500	Chr2	complement(11752064..11754066)	29.4666	2.01417	1.01018	7.92676e-13	9.14701e-12	1.84408e-08	21.1175	19.2708	21.0423	20.4768	41.4595	54.698	46.5353	47.5643	Glycosyl hydrolase superfamily protein
AT2G27550	CEN	Chr2	11773187..11774746	11.9734	2.0972	1.06847	4.14761e-07	2.52693e-06	0.00964901	9.78614	8.91273	5.5984	8.09909	17.1391	22.8351	17.9875	19.3206	centroradialis
AT2G27580	SAP3	Chr2	complement(11776410..11777553)	59.214	2.4809	1.31086	1.30394e-25	4.36749e-24	3.03349e-21	30.131	39.746	32.8182	34.2317	99.8666	84.7022	100.15	94.9061	A20/AN1-like zinc finger family protein
AT2G27830	AT2G27830	Chr2	11860218..11861525	26.8505	3.80557	1.92811	4.25408e-21	9.945e-20	9.89669e-17	9.01355	10.358	10.4246	9.93207	34.1825	54.9635	41.3132	43.4864	0
AT2G28210	AT2G28210	Chr2	12029666..12033096	37.4817	17.9238	4.1638	3.56746e-38	2.78095e-36	8.29934e-34	2.5753	2.89062	3.47487	2.98026	42.1297	44.077	95.9719	60.7262	alpha carbonic anhydrase 2
AT2G28400	AT2G28400	Chr2	complement(12147883..12149072)	28.5548	10.2292	3.35462	2.20666e-37	1.63769e-35	5.13358e-33	3.09036	5.29946	3.47487	3.9549	36.5763	61.3361	40.849	46.2538	Protein of unknown function, DUF584
AT2G28500	LBD11	Chr2	complement(12186274..12188293)	1.28073	3.14454	1.65285	0.00762196	0.0205724	1	0.77259	0.481769	0.386097	0.546819	1.91499	2.65524	1.62467	2.06497	LOB domain-containing protein 11
AT2G28570	AT2G28570	Chr2	12241766..12242778	22.7852	2.17187	1.11894	4.16715e-07	2.5367e-06	0.00969446	12.3614	17.8255	14.4786	14.8885	26.2353	53.6359	31.217	37.0294	0
AT2G28630	KCS12	Chr2	complement(12274468..12277417)	26.1005	2.37034	1.24509	2.60926e-11	2.58198e-10	6.07019e-07	15.1943	13.7304	18.1465	15.6904	48.8322	31.0663	45.0267	41.6417	3-ketoacyl-CoA synthase 12
AT2G29120	GLR2.7	Chr2	complement(12511246..12515947)	7.0772	4.20109	2.07076	7.27489e-09	5.57082e-08	0.000169243	1.28765	3.61327	2.12353	2.34148	8.3302	16.9935	9.16781	11.4972	glutamate receptor 2.7
AT2G29150	AT2G29150	Chr2	complement(12535715..12536964)	1.68929	14.1206	3.81973	0.000143739	0.000581587	1	0.25753	0	0.193048	0.150193	2.48948	2.65524	3.01725	2.72066	NAD(P)-binding Rossmann-fold superfamily protein
AT2G29340	AT2G29340	Chr2	12597018..12599299	126.852	2.73748	1.45285	4.44666e-26	1.53445e-24	1.03447e-21	63.0949	65.5206	68.9183	65.8446	186.233	210.826	216.082	204.38	NAD-dependent epimerase/dehydratase family protein
AT2G29350	SAG13	Chr2	12600914..12602556	33.6787	38.6673	5.27304	2.74781e-42	2.63486e-40	6.3925e-38	1.28765	1.68619	0.772193	1.24868	44.9065	67.4431	51.0612	54.4703	senescence-associated gene 13
AT2G29420	GSTU7	Chr2	complement(12617936..12618899)	222.695	4.70604	2.23451	4.02953e-47	4.90584e-45	9.37429e-43	56.3991	62.1482	83.2038	67.2504	343.453	328.453	402.223	358.043	glutathione S-transferase tau 7
AT2G29430	AT2G29430	Chr2	12619554..12620027	1.83006	7.75607	2.95533	0.000187833	0.000741986	1	0.51506	0.481769	0	0.332277	1.72349	3.98286	3.24935	2.98523	Family of unknown function (DUF572)
AT2G29440	GSTU6	Chr2	complement(12619630..12621231)	8.16441	2.44946	1.29247	5.87129e-06	3.04249e-05	0.13659	5.92319	4.57681	3.66792	4.72264	9.19194	17.2591	13.3455	13.2655	glutathione S-transferase tau 6
AT2G29460	GSTU4	Chr2	complement(12626478..12627891)	101.163	33.8837	5.08252	9.95211e-87	6.73975e-84	2.31526e-82	4.12048	5.29946	3.47487	4.29827	113.942	204.719	174.304	164.322	glutathione S-transferase tau 4
AT2G29470	GSTU3	Chr2	complement(12628422..12629640)	8.45963	574.769	9.16684	0.000905227	0.00309126	1	0	0	0	0	9.38344	20.1798	11.7209	13.7614	glutathione S-transferase tau 3
AT2G29480	GSTU2	Chr2	complement(12630198..12631321)	11.1048	3.21137	1.68319	3.74785e-12	4.05287e-11	8.71899e-08	4.89307	4.33592	5.40535	4.87812	14.8412	18.3212	20.6566	17.9396	glutathione S-transferase tau 2
AT2G29490	GSTU1	Chr2	complement(12631341..12632538)	42.3166	2.16819	1.11649	4.18097e-11	4.05577e-10	9.72662e-07	23.9503	28.1835	31.0808	27.7382	54.0026	75.4089	76.0116	68.4744	glutathione S-transferase TAU 1
AT2G29500	HSP17.6B	Chr2	complement(12633065..12634120)	213.586	34.4907	5.10813	1.8604e-52	2.8392e-50	4.32803e-48	8.24096	8.67185	9.26632	8.72638	432.117	109.661	475.101	338.96	HSP20-like chaperones superfamily protein
AT2G29670	AT2G29670	Chr2	complement(12681831..12685151)	35.5525	2.80739	1.48923	2.5595e-20	5.58018e-19	5.95443e-16	15.4518	19.5117	18.3396	17.7677	54.4814	69.8328	47.4637	57.2593	Tetratricopeptide repeat (TPR)-like superfamily protein
AT2G29720	AT2G29720	Chr2	complement(12700401..12702443)	23.4435	6.30933	2.65749	1.07082e-23	3.13169e-22	2.49117e-19	4.89307	4.09504	6.75669	5.24827	24.0331	51.5117	38.9922	38.179	FAD/NAD(P)-binding oxidoreductase family protein
AT2G29950	EFL1	Chr2	12767585..12768437	1.6678	2.46289	1.30035	0.0122126	0.0308316	1	1.03012	0.722654	1.35134	1.0347	3.15973	1.32762	3.48145	2.65627	ELF4-like 1
AT2G29990	NDA2	Chr2	complement(12793320..12796085)	13.5037	3.15047	1.65557	3.37924e-13	4.02592e-12	7.86147e-09	5.66566	5.78123	6.56364	6.00351	17.3306	24.4282	23.7899	21.8496	alternative NAD(P)H dehydrogenase 2
AT2G30140	UGT87A2	Chr2	12871984..12873866	81.2255	3.4801	1.79913	1.82624e-30	8.67903e-29	4.24856e-26	27.8133	35.1692	36.4861	33.1562	113.463	135.948	143.784	131.065	UDP-Glycosyltransferase superfamily protein
AT2G30250	WRKY25	Chr2	complement(12903208..12905338)	19.475	2.37381	1.2472	1.57353e-13	1.92873e-12	3.66067e-09	7.98343	13.9713	12.3551	11.4366	30.927	32.925	30.0565	31.3028	WRKY DNA-binding protein 25
AT2G30370	EPFL6	Chr2	complement(12940349..12942829)	2.45314	2.89727	1.53469	0.00139383	0.0045518	1	1.28765	1.68619	0.579145	1.18433	4.21297	5.04496	2.55306	3.937	allergen-related
AT2G30480	AT2G30480	Chr2	complement(12987051..12993416)	6.04812	3.77912	1.91805	5.76381e-10	4.99431e-09	1.34089e-05	1.80271	2.64973	2.31658	2.25634	9.19194	9.55887	10.4443	9.73172	0
AT2G30490	CYP73A5	Chr2	complement(12993625..12996012)	315.897	2.16191	1.11231	2.09389e-26	7.41449e-25	4.87122e-22	202.419	214.628	207.334	208.127	466.299	533.969	526.511	508.926	cinnamate-4-hydroxylase
AT2G30550	AT2G30550	Chr2	13014530..13017329	33.6894	5.54095	2.47013	3.51807e-37	2.54983e-35	8.18443e-33	7.98343	8.43096	9.26632	8.56024	44.6192	62.3982	56.3994	54.4723	alpha/beta-Hydrolases superfamily protein
AT2G30720	AT2G30720	Chr2	complement(13089368..13091755)	11.3834	2.34092	1.22707	1.00018e-07	6.64262e-07	0.00232681	5.66566	8.91273	5.9845	6.8543	13.9794	22.5696	18.7998	18.4496	Thioesterase/thiol ester dehydrase-isomerase superfamily protein
AT2G30750	CYP71A12	Chr2	complement(13099486..13101371)	388.39	175.908	7.45868	4.53322e-127	7.55687e-124	1.05461e-122	2.5753	4.33592	2.50963	3.14028	638.265	328.453	899.025	621.915	cytochrome P450, family 71, subfamily A, polypeptide 12
AT2G30766	AT2G30766	Chr2	13107583..13110480	163.309	5.13959	2.36165	4.53798e-25	1.47219e-23	1.05572e-20	59.4895	45.5272	28.9573	44.658	351.687	272.428	154.112	259.409	0
AT2G30770	CYP71A13	Chr2	complement(13109909..13111988)	61.707	280.415	8.13142	8.05605e-27	2.91944e-25	1.87416e-22	0.25753	0	0.579145	0.278892	52.1834	174.98	76.0116	101.058	cytochrome P450, family 71, subfamily A, polypeptide 13
AT2G30870	GSTF10	Chr2	13141290..13142676	495.785	2.49773	1.32061	1.77449e-22	4.64432e-21	4.12817e-18	285.086	291.23	276.445	284.254	639.702	921.634	845.295	802.21	glutathione S-transferase PHI 10
AT2G31180	AT2G31180	Chr2	complement(13286681..13288380)	1.15222	4.13698	2.04858	0.00825664	0.0220411	1	0	0.963539	0.193048	0.385529	0.861744	2.12419	2.66911	1.88502	myb domain protein 14
AT2G31230	ERF15	Chr2	complement(13306431..13307572)	17.8583	2.86483	1.51845	2.84613e-14	3.7223e-13	6.62124e-10	7.46837	9.3945	9.07327	8.64538	24.5118	33.7216	28.3158	28.8497	ethylene-responsive element binding factor 15
AT2G31345	AT2G31345	Chr2	complement(13365232..13365800)	6.4403	96.631	6.59441	4.94866e-07	2.98227e-06	0.0115126	0	0	0.193048	0.0643495	6.12796	11.4175	13.9258	10.4904	0
AT2G31865	PARG2	Chr2	complement(13546544..13549571)	10.5733	11.5384	3.52837	1.86366e-16	2.96966e-15	4.33562e-12	1.03012	1.20442	1.54439	1.25964	11.0112	25.2248	15.4344	17.2235	poly(ADP-ribose) glycohydrolase 2
AT2G31880	SOBIR1	Chr2	13554870..13556977	31.9971	4.32247	2.11186	9.57959e-30	4.25408e-28	2.2286e-25	12.8765	9.87627	8.88022	10.5443	44.6192	62.1326	48.276	51.676	Leucine-rich repeat protein kinase family protein
AT2G31945	AT2G31945	Chr2	13581534..13582366	18.4127	7.5784	2.92189	7.57567e-26	2.58132e-24	1.7624e-21	2.83283	4.33592	3.28182	3.48353	26.5226	23.8972	38.528	29.6492	0
AT2G31980	CYS2	Chr2	complement(13609093..13609955)	4.75478	2.89414	1.53313	1.67522e-05	8.10167e-05	0.389722	0.77259	1.92708	3.86097	2.18688	8.61744	7.7002	6.4987	7.60545	PHYTOCYSTATIN 2
AT2G31990	OBAP1B	Chr2	complement(13611300..13613728)	1.46226	2.32287	1.21591	0.0204047	0.0481802	1	0.51506	0.722654	1.35134	0.863018	2.68098	2.12419	2.20492	2.3367	Protein of unknown function (DUF1264)
AT2G32020	AT2G32020	Chr2	complement(13630980..13631929)	7.46426	2.71055	1.43858	6.99884e-08	4.73974e-07	0.00162821	3.34789	3.37239	4.63316	3.78448	10.0537	13.0107	13.1134	12.0593	Acyl-CoA N-acyltransferases (NAT) superfamily protein
AT2G32030	AT2G32030	Chr2	complement(13632468..13633551)	5.37979	6.90434	2.7875	6.8029e-10	5.85022e-09	1.58263e-05	0.51506	1.68619	0.965242	1.0555	6.41521	11.4175	8.35547	8.72941	Acyl-CoA N-acyltransferases (NAT) superfamily protein
AT2G32120	HSP70-8	Chr2	complement(13651442..13653945)	31.7541	11.4928	3.52266	1.53882e-30	7.34531e-29	3.5799e-26	3.34789	4.57681	3.86097	3.92856	53.5239	25.7558	73.1104	50.7967	heat-shock protein 70T-2
AT2G32140	AT2G32140	Chr2	complement(13655627..13657369)	3.1855	17.371	4.11861	1.00337e-06	5.80457e-06	0.0233423	0.51506	0	0.193048	0.236036	4.21297	6.37258	4.87402	5.15319	transmembrane receptors
AT2G32190	AT2G32190	Chr2	13674255..13675356	50.1355	14.2619	3.8341	7.16378e-43	7.05665e-41	1.66658e-38	4.63554	4.57681	5.79145	5.00127	50.5557	129.31	65.4512	81.7724	0
AT2G32200	AT2G32200	Chr2	13676389..13677306	2.80882	8.17237	3.03076	1.07336e-05	5.34732e-05	0.249707	0.51506	0.240885	0.579145	0.44503	3.54273	7.7002	2.43701	4.55998	0
AT2G32210	AT2G32210	Chr2	13677986..13678906	32.9807	16.3351	4.02991	6.32411e-34	3.77548e-32	1.47124e-29	2.83283	2.89062	2.89573	2.87306	32.076	87.0919	42.3576	53.8418	0
AT2G32240	AT2G32240	Chr2	complement(13684299..13691155)	147.73	2.37544	1.24819	8.37003e-13	9.64311e-12	1.9472e-08	99.1491	90.0909	78.9568	89.3989	163.54	294.997	261.573	240.037	0
AT2G32290	BAM6	Chr2	complement(13714516..13717002)	1.52249	8.24467	3.04346	0.000368918	0.00137439	1	0	0.481769	0.193048	0.224939	2.10649	3.18629	2.08887	2.46055	beta-amylase 6
AT2G32487	AT2G32487	Chr2	13791857..13793320	9.93367	4.45673	2.15598	9.819e-15	1.34082e-13	2.28429e-10	3.60542	4.81769	1.73744	3.38685	17.6179	13.8073	16.2467	15.8906	0
AT2G32680	AT2G32680	Chr2	complement(13859769..13862614)	3.62652	12.7467	3.67205	4.31327e-07	2.62196e-06	0.0100344	0	0.722654	0.386097	0.369584	3.92572	10.0899	3.71354	5.90973	receptor like protein 23
AT2G32870	AT2G32870	Chr2	complement(13944538..13946790)	26.2688	12.0994	3.59687	6.11582e-37	4.35973e-35	1.42278e-32	4.37801	2.40885	2.50963	3.09883	37.6295	55.4945	34.1182	42.4141	TRAF-like family protein
AT2G33110	VAMP723	Chr2	complement(14041014..14043389)	7.53854	2.10279	1.07231	9.19223e-05	0.00038643	1	2.83283	5.78123	6.17755	4.93054	9.38344	14.6038	12.6493	12.2122	vesicle-associated membrane protein 723
AT2G33120	VAMP722	Chr2	complement(14043400..14045695)	123.528	2.12283	1.08599	2.12001e-15	3.05471e-14	4.932e-11	78.0316	82.1417	86.6787	82.284	185.85	208.436	202.388	198.891	synaptobrevin-related protein 1
AT2G33150	PED1	Chr2	complement(14047478..14051400)	301.442	2.33924	1.22604	2.06646e-31	1.04876e-29	4.80741e-27	170.227	181.386	196.33	182.648	459.118	523.348	473.245	485.237	peroxisomal 3-ketoacyl-CoA thiolase 3
AT2G33380	PXG3	Chr2	complement(14144831..14146555)	16.7445	16.1878	4.01684	4.27489e-22	1.09118e-20	9.9451e-18	0.51506	2.64973	1.15829	1.44103	29.0121	37.7044	13.9258	26.8808	Caleosin-related family protein
AT2G33580	LYK5	Chr2	complement(14219481..14222254)	6.19174	7.29797	2.8675	1.46884e-11	1.49583e-10	3.41711e-07	1.80271	0.963539	0.772193	1.17948	8.3302	13.0107	8.70361	10.0148	Protein kinase superfamily protein
AT2G33710	ERF112	Chr2	complement(14258509..14260904)	11.8563	4.30315	2.10539	1.5248e-15	2.22968e-14	3.54729e-11	4.37801	4.09504	3.28182	3.91829	14.5539	22.304	20.7726	19.2102	Integrase-type DNA-binding superfamily protein
AT2G33740	CUTA	Chr2	14269461..14271723	34.6017	2.22603	1.15448	4.56428e-17	7.63214e-16	1.06183e-12	25.4955	19.7525	22.0075	22.4185	58.2156	53.1048	55.1229	55.4811	Nitrogen regulatory PII-like, alpha/beta
AT2G34355	AT2G34355	Chr2	14496206..14498510	6.94762	2.26787	1.18134	1.39569e-05	6.83678e-05	0.324692	4.63554	2.16796	5.9845	4.26267	9.57494	11.4175	12.6493	11.2139	Major facilitator superfamily protein
AT2G34490	CYP710A2	Chr2	complement(14535506..14537556)	22.6579	3.74305	1.90421	2.36358e-24	7.20409e-23	5.49862e-20	8.49849	8.43096	8.30108	8.41018	33.991	41.1562	34.3503	36.4992	cytochrome P450, family 710, subfamily A, polypeptide 2
AT2G34500	CYP710A1	Chr2	complement(14539373..14541617)	64.1258	21.9997	4.45941	9.58308e-67	2.47232e-64	2.22941e-62	2.5753	6.263	3.66792	4.16874	81.004	97.7129	132.411	103.709	cytochrome P450, family 710, subfamily A, polypeptide 1
AT2G34650	PID	Chr2	complement(14589736..14592140)	3.80312	2.21318	1.14612	0.000752484	0.00262088	1	2.5753	1.92708	2.50963	2.33734	5.64921	7.16915	5.57031	6.12956	Protein kinase superfamily protein
AT2G34810	AT2G34810	Chr2	14685170..14687216	21.0481	2.72357	1.4455	2.56811e-12	2.82076e-11	5.97445e-08	9.52861	11.5625	11.3899	10.827	29.3951	46.2012	26.459	34.0184	FAD-binding Berberine family protein
AT2G34930	AT2G34930	Chr2	complement(14737066..14740146)	3.60116	3.23354	1.69312	9.29769e-05	0.000390107	1	1.03012	1.92708	1.54439	1.50053	3.73423	8.7623	5.10612	5.86755	disease resistance family protein / LRR family protein
AT2G35730	AT2G35730	Chr2	complement(15020398..15021598)	9.33919	14.3082	3.83877	1.70263e-14	2.27905e-13	3.96101e-10	1.03012	0.963539	0.772193	0.921951	7.5642	23.1006	15.2023	15.289	Heavy metal transport/detoxification superfamily protein
AT2G35930	PUB23	Chr2	complement(15082855..15084559)	15.5043	2.37306	1.24675	1.01997e-08	7.66961e-08	0.000237286	10.0437	7.94919	9.65242	9.2151	18.2881	31.0663	26.1108	25.1551	plant U-box 23
AT2G35950	AT2G35950	Chr2	15104716..15106119	1.53253	3.63063	1.86022	0.00167098	0.00536868	1	1.03012	0.722654	0.193048	0.648608	2.68098	2.12419	2.55306	2.45275	embryo sac development arrest 12
AT2G35980	YLS9	Chr2	15110492..15111539	73.6917	38.406	5.26326	5.39277e-72	1.64601e-69	1.25457e-67	2.06024	4.09504	2.12353	2.7596	82.3445	131.965	144.596	119.635	Late embryogenesis abundant (LEA) hydroxyproline-rich glycoprotein family
AT2G36220	AT2G36220	Chr2	15192480..15193698	54.0099	5.13134	2.35934	1.74263e-33	1.01517e-31	4.05404e-29	11.3313	18.3072	15.2508	14.9631	68.4608	112.317	81.6979	87.4918	0
AT2G36270	ABI5	Chr2	complement(15204659..15207636)	4.64593	3.14524	1.65317	2.86103e-06	1.55275e-05	0.066559	2.5753	1.92708	1.54439	2.01559	6.9897	9.55887	5.91846	7.48901	Basic-leucine zipper (bZIP) transcription factor family protein
AT2G36460	FAB6	Chr2	complement(15296613..15298754)	160.774	2.421	1.2756	6.89026e-25	2.20559e-23	1.60295e-20	88.8479	95.8721	99.0338	94.5846	276.811	233.927	261.805	257.514	Aldolase superfamily protein
AT2G36490	ROS1	Chr2	complement(15307907..15314807)	10.8018	2.07867	1.05566	1.73536e-07	1.11561e-06	0.00403715	7.7259	8.43096	5.79145	7.31611	16.0859	19.6488	16.4788	17.4045	demeter-like 1
AT2G36770	UGT73C4	Chr2	complement(15415077..15416845)	17.2344	14.7657	3.88418	2.7628e-24	8.38554e-23	6.42739e-20	1.28765	1.44531	2.12353	1.61883	17.2349	38.2355	28.78	28.0834	UDP-Glycosyltransferase superfamily protein
AT2G36780	UGT73C3	Chr2	complement(15417364..15419391)	7.49753	6.72918	2.75043	5.4082e-13	6.33519e-12	1.25816e-08	1.03012	1.20442	2.31658	1.51704	9.09619	12.4796	14.8542	12.1433	UDP-Glycosyltransferase superfamily protein
AT2G36800	UGT73C5	Chr2	complement(15423172..15425129)	57.9191	2.10433	1.07336	5.01362e-09	3.9125e-08	0.000116637	28.5858	34.4465	54.6327	39.2217	81.8657	86.0298	112.219	93.3714	don-glucosyltransferase 1
AT2G36840	ACR10	Chr2	complement(15451520..15453819)	5.00161	2.17947	1.12397	0.000176663	0.000701953	1	2.5753	4.33592	3.08877	3.33333	7.27695	6.90363	9.98014	8.05357	ACT-like superfamily protein
AT2G36950	AT2G36950	Chr2	15514923..15517002	167.268	4.6489	2.21689	1.34323e-49	1.86597e-47	3.12488e-45	46.0979	52.0311	55.791	51.3067	242.246	253.576	312.634	269.485	Heavy metal transport/detoxification superfamily protein
AT2G36970	UGT86A1	Chr2	15528877..15530779	14.9578	2.0527	1.03753	1.8415e-08	1.34277e-07	0.000428406	7.7259	11.3216	11.3899	10.1458	24.2246	25.2248	22.6294	24.0263	UDP-Glycosyltransferase superfamily protein
AT2G36985	AT2G36985	Chr2	complement(15534739..15535304)	1.09451	6.04368	2.59543	0.00244432	0.00755216	1	0.25753	0.240885	0.193048	0.230488	1.34049	2.12419	1.85677	1.77382	DVL family protein
AT2G37150	AT2G37150	Chr2	complement(15603142..15608587)	10.8214	2.31382	1.21027	3.32963e-09	2.65183e-08	7.74605e-05	5.92319	6.74477	7.14279	6.60358	18.2881	17.5246	16.2467	17.3532	RING/U-box superfamily protein
AT2G37430	ZAT11	Chr2	15706285..15707224	10.3009	7.86645	2.97571	3.06487e-18	5.64306e-17	7.13012e-14	2.31777	1.20442	1.93048	1.81756	14.6497	17.7901	17.4072	16.6157	C2H2 and C2HC zinc fingers superfamily protein
AT2G37760	AKR4C8	Chr2	15831656..15833921	55.0585	2.32796	1.21906	4.67991e-22	1.18757e-20	1.08873e-17	34.2515	33.483	32.2391	33.3245	82.919	96.3853	86.688	88.6641	NAD(P)-linked oxidoreductase superfamily protein
AT2G37870	AT2G37870	Chr2	15859204..15859942	10.5143	15.2925	3.93476	2.34457e-14	3.08683e-13	5.45441e-10	1.80271	0.963539	0.193048	0.986433	18.0009	25.4903	7.19499	16.8954	Bifunctional inhibitor/lipid-transfer protein/seed storage 2S albumin superfamily protein
AT2G37940	IPCS2	Chr2	15876717..15880103	57.1472	2.20312	1.13955	4.71895e-20	1.00555e-18	1.09782e-15	37.3419	32.0377	40.3471	36.5755	81.5785	105.679	89.3571	92.2047	Arabidopsis Inositol phosphorylceramide synthase 2
AT2G38250	GT-3B	Chr2	16018210..16020156	7.12737	3.86878	1.95188	1.45529e-09	1.21205e-08	3.38558e-05	2.83283	2.40885	2.50963	2.58377	8.1387	13.8073	12.7653	11.5704	Homeodomain-like superfamily protein
AT2G38290	AMT2	Chr2	complement(16039430..16042521)	44.7648	2.77575	1.47288	1.41469e-16	2.276e-15	3.29114e-12	19.5723	19.2708	29.7294	22.8575	59.1731	78.0641	79.8412	72.3595	ammonium transporter 2
AT2G38340	DREB2E	Chr2	complement(16067396..16068615)	4.48183	9.10161	3.18612	5.16469e-08	3.55201e-07	0.00120151	0.25753	1.44531	0.386097	0.696312	9.47919	2.65524	9.16781	7.10075	Integrase-type DNA-binding superfamily protein
AT2G38470	WRKY33	Chr2	16108235..16110766	72.5628	14.8222	3.88969	6.56179e-76	2.45173e-73	1.52653e-71	6.95331	7.94919	6.17755	7.02669	88.7597	133.028	130.902	117.563	WRKY DNA-binding protein 33
AT2G38530	LTP2	Chr2	16128176..16129399	246.306	5.20299	2.37934	5.22632e-61	1.0585e-58	1.21585e-56	61.8072	71.7836	67.3739	66.9882	437.575	421.918	323.658	394.384	lipid transfer protein 2
AT2G38860	DJ1E	Chr2	complement(16232859..16235367)	263.331	12.2582	3.61567	5.2209e-99	6.28568e-96	1.21459e-94	32.7063	30.1106	29.7294	30.8488	318.462	456.967	504.461	426.63	Class I glutamine amidotransferase-like superfamily protein
AT2G38870	AT2G38870	Chr2	complement(16236257..16237280)	326.963	8.03825	3.00688	1.65439e-94	1.70725e-91	3.84876e-90	56.3991	56.8488	60.6172	57.955	515.898	442.363	617.028	525.096	Serine protease inhibitor, potato inhibitor I-type family protein
AT2G39030	NATA1	Chr2	16298110..16299205	22.0116	97.3033	6.60442	5.5229e-16	8.39907e-15	1.28485e-11	0.51506	0.240885	0.193048	0.316331	8.23445	74.0812	27.0392	36.4516	Acyl-CoA N-acyltransferases (NAT) superfamily protein
AT2G39200	MLO12	Chr2	complement(16356041..16359943)	9.87441	2.3004	1.20188	1.61437e-07	1.04308e-06	0.00375566	5.40813	7.46743	5.9845	6.28669	16.0859	12.7452	18.6838	15.8383	Seven transmembrane MLO family protein
AT2G39210	AT2G39210	Chr2	complement(16366102..16368570)	41.5805	4.30035	2.10445	1.6014e-43	1.63698e-41	3.7255e-39	13.3916	12.7669	14.4786	13.5457	63.6733	71.1605	65.9154	66.9164	Major facilitator superfamily protein
AT2G39330	JAL23	Chr2	complement(16419483..16422158)	7.11965	106.744	6.73801	3.76901e-07	2.31121e-06	0.00876821	0	0	0.193048	0.0643495	5.45771	19.1177	10.4443	11.6733	jacalin-related lectin 23
AT2G39350	ABCG1	Chr2	complement(16430085..16432751)	11.1884	3.40826	1.76904	4.30563e-13	5.09041e-12	1.00166e-08	6.18072	2.89062	4.63316	4.56817	16.0859	20.1798	17.8714	18.0457	ABC-2 type transporter family protein
AT2G39375	AT2G39375	Chr2	16446514..16449180	2.82147	2.49877	1.32122	0.00107815	0.00361681	1	1.80271	1.20442	1.73744	1.58152	5.26622	4.77943	3.48145	4.50903	#N/A
AT2G39400	AT2G39400	Chr2	16452612..16455001	37.4557	5.08347	2.34581	6.79458e-41	6.01001e-39	1.58069e-36	7.7259	12.0442	11.5829	10.451	55.0559	56.0256	69.861	60.3142	alpha/beta-Hydrolases superfamily protein
AT2G39518	AT2G39518	Chr2	complement(16495819..16497145)	11.657	2.73914	1.45372	5.14151e-10	4.48919e-09	1.19612e-05	7.46837	4.81769	5.9845	6.09019	15.0327	19.1177	22.3973	18.8492	Uncharacterised protein family (UPF0497)
AT2G39650	AT2G39650	Chr2	complement(16527730..16529494)	7.13896	2.80517	1.48809	2.63265e-08	1.88105e-07	0.000612459	4.89307	2.64973	3.47487	3.67256	11.2027	11.152	12.069	11.4746	Protein of unknown function (DUF506)
AT2G39980	AT2G39975	Chr2	complement(16687673..16690182)	28.7938	3.49613	1.80576	8.65773e-22	2.15657e-20	2.01413e-17	9.27108	11.8033	13.3203	11.4649	44.8107	56.2911	37.9478	46.3499	0
AT2G40000	HSPRO2	Chr2	complement(16700490..16702336)	82.2214	2.87791	1.52502	6.16567e-17	1.01842e-15	1.43438e-12	28.5858	37.0962	56.1771	40.6197	112.41	154.27	131.831	132.837	ortholog of sugar beet HS1 PRO-1 2
AT2G40095	AT2G40095	Chr2	16742896..16745152	14.9979	4.28547	2.09945	5.71986e-16	8.6812e-15	1.33067e-11	4.89307	3.85415	6.17755	4.97492	21.3521	19.9143	31.217	24.1611	Alpha/beta hydrolase related protein
AT2G40140	AT2G40140	Chr2	16771997..16774734	64.8153	3.30755	1.72576	1.12457e-40	9.82681e-39	2.61619e-36	28.0708	29.147	26.2546	27.8241	93.9301	113.379	106.184	104.498	zinc finger (CCCH-type) family protein
AT2G40180	PP2C5	Chr2	16782366..16784147	1.09736	16.7234	4.0638	0.00192122	0.00608875	1	0	0	0.193048	0.0643495	1.72349	1.59314	1.97282	1.76315	phosphatase 2C5
AT2G40270	AT2G40270	Chr2	complement(16821934..16825160)	20.4004	2.21059	1.14443	1.73225e-10	1.58062e-09	4.02991e-06	12.3614	11.8033	14.2856	12.8168	28.1503	37.97	32.7256	32.9486	Protein kinase family protein
AT2G40340	DREB2C	Chr2	complement(16848160..16850494)	6.73165	7.53662	2.91392	7.03909e-11	6.6497e-10	1.63757e-06	0.77259	1.44531	1.54439	1.2541	11.7772	5.04496	15.4344	10.7522	Integrase-type DNA-binding superfamily protein
AT2G40370	LAC5	Chr2	complement(16857959..16860779)	2.70325	2.17702	1.12235	0.00503549	0.0143114	1	0.77259	1.44531	2.70268	1.64019	4.02147	4.51391	4.52588	4.35375	laccase 5
AT2G40435	AT2G40435	Chr2	16886767..16889243	4.96752	2.3967	1.26105	5.73507e-05	0.000250473	1	3.60542	2.64973	2.50963	2.92159	8.80894	9.02782	6.03451	7.95709	0
AT2G41010	AT2G41020	Chr2	complement(17113798..17115047)	8.74321	2.1053	1.07403	3.16223e-05	0.000145311	0.735662	4.89307	8.19008	4.44011	5.84109	14.6497	17.2591	10.2122	14.0403	WW domain-containing protein
AT2G41090	CML12	Chr2	17135347..17136999	153.111	2.46553	1.3019	2.29696e-21	5.50026e-20	5.34364e-17	91.4232	99.4854	75.868	88.9255	237.746	232.865	267.839	246.15	Calcium-binding EF hand family protein
AT2G41100	AT2G41105	Chr2	17137037..17139700	347.068	8.22381	3.03981	1.07309e-65	2.67298e-63	2.49644e-61	47.3855	71.7836	62.3546	60.5079	413.446	760.727	515.718	563.297	#N/A
AT2G41160	AT2G41170	Chr2	complement(17155988..17158935)	27.2527	3.03684	1.60257	1.51447e-17	2.63827e-16	3.52326e-13	11.0738	14.2122	13.3203	12.8688	44.8107	34.5181	51.7575	43.6954	F-box family protein
AT2G41230	AT2G41231	Chr2	complement(17194748..17195697)	16.1217	12.9816	3.6984	1.53468e-26	5.47006e-25	3.57027e-22	2.06024	0.963539	2.12353	1.71577	20.0116	33.1905	25.1825	26.1282	0
AT2G41240	AT2G41250	Chr2	complement(17198037..17199454)	95.4281	6.54034	2.70937	5.87575e-15	8.17813e-14	1.36693e-10	37.8569	13.4895	9.65242	20.333	239.565	122.938	88.3127	150.272	Haloacid dehalogenase-like hydrolase (HAD) superfamily protein
AT2G41260	AT2G41280	Chr2	17206452..17207698	6.90995	25.1515	4.65257	1.04646e-12	1.19671e-11	2.43447e-08	0.25753	0.240885	0.579145	0.359187	13.0219	10.0899	9.98014	11.0307	late embryogenesis abundant protein (M10) / LEA protein M10
AT2G41280	SSL2	Chr2	17209697..17210423	4.50946	19.3936	4.27751	3.00006e-07	1.87038e-06	0.00697935	0.77259	0	0.193048	0.32188	3.54273	15.6659	3.01725	7.40863	strictosidine synthase-like 2
AT2G41380	AT2G41390	Chr2	17251819..17253194	96.349	6.08107	2.60433	5.7238e-59	1.0977e-56	1.33158e-54	21.1175	24.8111	21.6214	22.5167	135.581	182.15	148.89	155.54	Pollen Ole e 1 allergen and extensin family protein
AT2G41410	ESFL4	Chr2	complement(17261728..17263017)	169.977	3.83237	1.93824	1.25089e-43	1.30765e-41	2.91006e-39	54.5964	63.5936	70.0766	62.7555	257.853	313.053	250.316	273.741	Maternally expressed gene (MEG) family protein
AT2G41640	AT2G41650	Chr2	17360374..17363788	8.03803	4.09283	2.0331	7.38728e-11	6.96648e-10	1.71858e-06	2.31777	2.40885	3.28182	2.66948	9.86219	17.5246	11.7209	13.0359	0
AT2G41730	VLN2	Chr2	17409370..17410334	20.6377	5.08004	2.34484	9.40915e-32	4.98547e-30	2.18894e-27	6.43825	5.05858	5.9845	5.82711	31.7888	31.3318	36.4391	33.1866	villin 2
AT2G41835	RPS2C	Chr2	complement(17457699..17459691)	9.64541	2.60984	1.38396	2.59594e-08	1.85665e-07	0.000603919	5.66566	5.78123	4.24706	5.23132	12.0644	18.3212	16.4788	15.6215	Ribosomal protein S5 family protein
AT2G41880	SD31	Chr2	17474527..17477311	16.848	2.17507	1.12106	1.64425e-10	1.50476e-09	3.82519e-06	11.5889	9.3945	11.1968	10.7267	24.6076	30.5353	26.3429	27.1619	curculin-like (mannose-binding) lectin family protein / PAN domain-containing protein
AT2G42040	AT2G42040	Chr2	17543005..17545532	19.8865	2.14268	1.09942	4.85638e-12	5.18947e-11	1.12979e-07	11.3313	13.2487	14.0925	12.8908	32.1718	34.7837	28.896	31.9505	0
AT2G42060	AT2G42060	Chr2	17548053..17549121	2.27479	2.69804	1.43191	0.00140335	0.00458149	1	1.28765	1.20442	1.15829	1.21679	4.30872	3.45181	3.1333	3.63128	Cysteine/Histidine-rich C1 domain family protein
AT2G42330	STIPL2	Chr2	complement(17630729..17634370)	13.8882	2.12865	1.08994	5.11131e-08	3.51642e-07	0.00118909	9.01355	9.3945	9.26632	9.22479	20.4904	22.8351	23.7899	22.3718	GC-rich sequence DNA-binding factor-like protein with Tuftelin interacting domain
AT2G42360	ATL41	Chr2	17640546..17641790	7.22729	10.0195	3.32474	1.40393e-13	1.72768e-12	3.2661e-09	0.51506	0.963539	1.35134	0.943313	9.95793	15.9314	9.16781	11.6857	RING/U-box superfamily protein
AT2G42610	LSH10	Chr2	17747781..17750524	6.52709	2.11572	1.08115	0.000104656	0.000433817	1	5.40813	3.61327	3.86097	4.29412	7.7557	13.8073	10.2122	10.5917	Protein of unknown function (DUF640)
AT2G42730	AT2G42730	Chr2	complement(17789404..17791582)	1.6367	2.85313	1.51255	0.00860051	0.0228079	1	0.51506	0.722654	1.15829	0.798668	4.02147	1.85867	1.85677	2.57897	F-box family protein
AT2G42750	AT2G42750	Chr2	17793265..17795728	152.036	3.09393	1.62944	1.33423e-19	2.72004e-18	3.10394e-15	86.5301	63.1118	58.3006	69.3142	304.387	247.203	175.117	242.236	DNAJ heat shock N-terminal domain-containing protein
AT2G42760	AT2G42760	Chr2	complement(17795817..17797413)	13.1979	2.22938	1.15664	4.71916e-08	3.26425e-07	0.00109787	7.98343	7.46743	8.88022	8.11036	18.1924	26.2869	19.4961	21.3251	0
AT2G42950	AT2G42950	Chr2	17863678..17866572	5.61319	2.25885	1.17559	3.48212e-05	0.000158765	0.81008	3.09036	3.61327	3.47487	3.39283	7.46845	10.3554	9.3999	9.0746	Magnesium transporter CorA-like family protein
AT2G43000	JUB1	Chr2	complement(17880457..17882636)	25.8609	52.5887	5.71668	4.11529e-28	1.64847e-26	9.57381e-24	1.54518	0	0.579145	0.708109	26.2353	40.3597	59.5327	42.0426	NAC domain containing protein 42
AT2G43020	PAO2	Chr2	17891503..17894635	20.192	2.15852	1.11004	4.2379e-10	3.74245e-09	9.85906e-06	15.7093	12.2851	11.3899	13.1281	30.3526	37.1734	30.0565	32.5275	polyamine oxidase 2
AT2G43060	IBH1	Chr2	17909007..17910210	4.23785	2.4623	1.30001	7.37165e-05	0.000316339	1	3.09036	2.16796	2.12353	2.46062	5.84071	6.90363	7.77523	6.83986	ILI1 binding bHLH 1
AT2G43120	PRN2	Chr2	17927181..17929138	12.861	2.34282	1.22825	2.42531e-06	1.33027e-05	0.0564224	7.98343	7.94919	7.33584	7.75616	13.5007	31.5974	17.7554	20.9511	RmlC-like cupins superfamily protein
AT2G43500	NLP8	Chr2	18061716..18066708	8.42866	2.77589	1.47295	6.62415e-07	3.93293e-06	0.0154104	4.37801	4.57681	4.24706	4.40063	15.9901	7.7002	16.5949	13.4284	Plant regulator RWP-RK family protein
AT2G43510	ATTI1	Chr2	18066960..18067860	289.251	8.92576	3.15798	1.09688e-143	3.39579e-140	2.55179e-139	40.4322	42.8775	53.0883	45.466	463.618	478.209	452.356	464.728	trypsin inhibitor protein 1
AT2G43570	CHI	Chr2	complement(18076166..18077517)	68.6229	43.9562	5.458	4.47329e-79	2.15424e-76	1.04067e-74	2.83283	1.68619	2.12353	2.21419	97.3771	124.796	110.014	110.729	chitinase, putative
AT2G43590	AT2G43590	Chr2	complement(18081304..18082776)	114.614	6.58847	2.71994	2.19527e-23	6.17842e-22	5.10709e-19	27.0407	23.3658	24.5171	24.9745	115.665	329.25	116.396	187.104	Chitinase family protein
AT2G43620	AT2G43620	Chr2	complement(18093694..18095093)	159.554	43.2529	5.43472	1.3152e-127	2.37514e-124	3.05968e-123	5.1506	6.02212	4.63316	5.26863	229.32	299.777	243.121	257.406	Chitinase family protein
AT2G43870	AT2G43870	Chr2	complement(18166336..18168381)	3.34999	4.35119	2.12141	1.11511e-06	6.41675e-06	0.0259418	1.28765	0.722654	1.35134	1.12055	6.22371	4.24839	5.57031	5.34747	Pectin lyase-like superfamily protein
AT2G44080	ARL	Chr2	18236789..18238173	38.9207	4.42144	2.14452	8.5568e-43	8.3907e-41	1.99065e-38	11.0738	13.2487	12.5481	12.2902	57.2581	69.3018	61.6216	62.7272	ARGOS-like
AT2G44130	ATG4A	Chr2	18253610..18255054	27.8179	2.35032	1.23286	2.67057e-13	3.20809e-12	6.21281e-09	14.1642	18.5481	18.1465	16.9529	43.949	37.97	52.1056	44.6748	Peptidase family C54 protein
AT2G44290	YLS3	Chr2	complement(18305080..18306395)	20.1746	4.54528	2.18437	9.23478e-26	3.13679e-24	2.14838e-21	4.63554	7.46743	6.3706	6.15785	28.5333	36.6423	32.4935	32.5564	Bifunctional inhibitor/lipid-transfer protein/seed storage 2S albumin superfamily protein
AT2G44460	BGLU28	Chr2	18346306..18350026	99.091	129.713	7.01918	9.06341e-58	1.66452e-55	2.10851e-53	1.28765	0.722654	1.15829	1.0562	203.276	84.4367	184.285	157.332	beta glucosidase 28
AT2G44480	BGLU17	Chr2	18359663..18363346	6.13973	5.78964	2.53347	2.82435e-12	3.0828e-11	6.57058e-08	1.03012	2.16796	1.35134	1.51647	10.0537	9.29334	10.2122	9.85309	beta glucosidase 17
AT2G44578	AT2G44580	Chr2	complement(18400646..18401339)	1.38094	7.616	2.92903	0.000674492	0.00237789	1	0.25753	0.240885	0.193048	0.230488	1.62774	2.65524	2.43701	2.24	zinc ion binding
AT2G44840	ERF13	Chr2	18495215..18496327	1.96166	6.67363	2.73847	0.000237108	0.000919536	1	0.25753	0.240885	0.579145	0.359187	2.39373	5.31048	1.85677	3.187	ethylene-responsive element binding factor 13
AT2G45130	SPX3	Chr2	18606410..18607853	2.39413	4.80843	2.26557	0.000175587	0.000698193	1	0.51506	0.722654	0.772193	0.669969	1.91499	5.31048	4.52588	3.91712	SPX domain gene 3
AT2G45220	PME17	Chr2	complement(18644061..18646606)	72.6977	4.22945	2.08047	5.68861e-32	3.06661e-30	1.3234e-27	23.4352	24.8111	25.6754	24.6406	86.2702	121.876	145.292	117.813	Plant invertase/pectin methylesterase inhibitor superfamily
AT2G45570	CYP76C2	Chr2	complement(18779321..18781973)	10.5385	27.2703	4.76926	1.9584e-16	3.11603e-15	4.55601e-12	0.25753	1.20442	0.193048	0.551667	11.6814	19.1177	20.5405	17.1132	cytochrome P450, family 76, subfamily C, polypeptide 2
AT2G45760	BAP2	Chr2	complement(18846944..18847835)	4.13224	19.0732	4.25348	8.40805e-07	4.9193e-06	0.0195605	0	0.240885	0.579145	0.273343	1.81924	13.8073	4.87402	6.83351	BON association protein 2
AT2G45920	PUB37	Chr2	18898629..18901326	31.3128	2.84486	1.50836	4.00503e-24	1.19714e-22	9.31729e-20	15.7093	15.4166	15.6369	15.5876	46.2469	52.0427	53.034	50.4412	U-box domain-containing protein
AT2G46130	WRKY43	Chr2	18957212..18957925	1.01521	2.85859	1.5153	0.0161765	0.0394865	1	1.03012	0.240885	0.386097	0.552367	1.72349	1.0621	2.08887	1.62482	WRKY DNA-binding protein 43
AT2G46240	BAG6	Chr2	18986133..18990220	105.008	23.5543	4.55792	1.48832e-49	2.05435e-47	3.46242e-45	6.69578	6.50389	5.79145	6.33037	186.711	70.3639	245.674	167.583	BCL-2-associated athanogene 6
AT2G46250	AT2G46250	Chr2	18991171..18993371	21.5655	2.50629	1.32555	2.26771e-12	2.5086e-11	5.27559e-08	13.9066	7.94919	14.6717	12.1758	38.3955	32.3939	32.7256	34.505	myosin heavy chain-related
AT2G46270	GBF3	Chr2	19000180..19003403	20.6064	2.71262	1.43969	2.40633e-13	2.90516e-12	5.59809e-09	13.3916	9.3945	9.45937	10.7485	34.5655	39.032	25.6466	33.0814	G-box binding factor 3
AT2G46310	CRF5	Chr2	19011462..19013018	1.703	2.51439	1.33021	0.0122333	0.0308659	1	1.54518	1.20442	0.386097	1.04523	2.39373	2.12419	3.71354	2.74382	cytokinin response factor 5
AT2G46400	WRKY46	Chr2	complement(19043411..19044955)	4.87987	9.82658	3.29669	1.44469e-07	9.40461e-07	0.00336094	0.51506	0.963539	0.579145	0.685915	3.73423	15.6659	4.64193	8.01403	WRKY DNA-binding protein 46
AT2G46430	CNGC3	Chr2	19057999..19061492	18.085	8.56405	3.09829	5.32676e-28	2.09503e-26	1.23922e-23	2.31777	3.85415	2.70268	2.9582	23.8416	35.8458	28.0837	29.257	cyclic nucleotide gated channel 3
AT2G46440	CNGC11	Chr2	19061688..19064937	1.40161	3.97566	1.99119	0.00328676	0.00984077	1	0	0	1.15829	0.386097	2.01074	2.92077	1.85677	2.26276	cyclic nucleotide-gated channels
AT2G46600	KIC	Chr2	19136019..19136600	123.001	3.58091	1.84033	1.44348e-32	8.00044e-31	3.35812e-28	43.0075	44.8046	57.7215	48.5112	184.796	224.633	184.981	198.137	Calcium-binding EF-hand family protein
AT2G46610	RS31A	Chr2	complement(19136566..19138762)	5.67621	2.326	1.21785	6.68439e-06	3.43753e-05	0.155506	3.09036	4.09504	3.28182	3.48907	9.57494	9.02782	8.70361	9.10212	RNA-binding (RRM/RBD/RNP motifs) family protein
AT2G46620	AT2G46620	Chr2	complement(19138769..19140849)	16.6208	2.11537	1.08091	1.62883e-09	1.3447e-08	3.78931e-05	9.78614	11.0807	12.162	11.0096	23.7458	27.88	28.78	26.8019	P-loop containing nucleoside triphosphate hydrolases superfamily protein
AT2G46640	AT2G46640	Chr2	19148662..19151080	9.90803	2.59497	1.37572	1.28878e-08	9.55497e-08	0.000299822	5.66566	5.54035	5.21231	5.47277	19.5329	14.6038	13.2295	15.7887	0
AT2G46680	ATHB-7	Chr2	complement(19165274..19166967)	46.2138	3.77449	1.91628	7.44649e-21	1.70404e-19	1.73235e-16	18.7997	16.621	16.6022	17.341	69.9928	103.554	50.0168	74.5213	homeobox 7
AT2G46750	GULLO2	Chr2	complement(19207991..19211021)	17.4702	2.98402	1.57726	6.67958e-12	7.02344e-11	1.55394e-07	7.98343	7.70831	9.07327	8.25501	19.7244	36.6423	28.78	28.3822	D-arabinono-1,4-lactone oxidase family protein
AT2G46970	PIL1	Chr2	complement(19295431..19297858)	2.2108	5.29984	2.40595	6.09654e-05	0.000265617	1	0.51506	1.20442	0.193048	0.637511	4.78747	2.12419	3.59749	3.50305	phytochrome interacting factor 3-like 1
AT2G46990	IAA20	Chr2	19307714..19309071	1.00937	4.90797	2.29513	0.0045358	0.0130313	1	0	0.481769	0.386097	0.289289	2.48948	0.531048	1.74072	1.58708	indole-3-acetic acid inducible 20
AT2G47000	ABCB4	Chr2	complement(19309643..19315343)	41.8828	2.23579	1.16079	6.60162e-11	6.27472e-10	1.5358e-06	27.0407	25.2929	27.992	26.7752	73.2483	48.3254	79.377	66.9835	ATP binding cassette subfamily B4
AT2G47010	AT2G47010	Chr2	19317126..19319397	12.8553	2.24766	1.16842	5.88636e-09	4.55909e-08	0.00013694	7.21084	8.91273	8.68718	8.27025	22.5969	18.5867	20.5405	20.5747	0
AT2G47050	AT2G47050	Chr2	complement(19331545..19332659)	5.97399	2.2005	1.13783	3.82127e-05	0.000173027	0.888981	3.86295	2.89062	4.63316	3.79558	8.3302	9.55887	11.0246	9.63788	Plant invertase/pectin methylesterase inhibitor superfamily protein
AT2G47130	SDR3A	Chr2	complement(19349348..19350650)	15.8262	2.50464	1.3246	1.35464e-09	1.13084e-08	3.15144e-05	8.49849	9.3945	8.68718	8.86006	19.6286	34.2526	23.0936	25.6583	NAD(P)-binding Rossmann-fold superfamily protein
AT2G47180	GOLS1	Chr2	complement(19368798..19370478)	48.9221	22.4818	4.49068	3.17161e-55	5.32806e-53	7.37843e-51	3.09036	2.89062	3.28182	3.0876	75.3548	54.1669	106.184	78.5686	galactinol synthase 1
AT2G47190	AT2G47190	Chr2	19375985..19377543	2.22273	31.529	4.97861	0.000165606	0.000662245	1	0	0.240885	0	0.0802949	2.48948	4.51391	3.82959	3.61099	myb domain protein 2
AT2G47520	ERF071	Chr2	complement(19502776..19503702)	3.58455	15.2853	3.93407	2.11954e-07	1.35056e-06	0.00493089	0	0.722654	0.193048	0.305234	5.74496	7.96572	3.59749	5.76939	Integrase-type DNA-binding superfamily protein
AT2G47550	PME20	Chr2	19508929..19511792	10.7883	4.86226	2.28163	5.1396e-11	4.93488e-10	1.19568e-06	3.60542	2.89062	2.89573	3.13059	11.3942	28.9421	12.4172	17.5845	Plant invertase/pectin methylesterase inhibitor superfamily
AT2G47730	AT2G47720	Chr2	19556326..19559485	688.143	2.32725	1.21862	1.06771e-19	2.19114e-18	2.48393e-15	435.483	411.431	416.984	421.3	1107.82	907.296	1297.77	1104.29	0
AT2G47770	TSPO	Chr2	19568464..19569507	1.6495	4.95355	2.30846	0.00170293	0.00546082	1	0.25753	0.240885	0.772193	0.423536	3.73423	3.18629	0.928386	2.6163	TSPO(outer membrane tryptophan-rich sensory protein)-related
AT2G47780	AT2G47780	Chr2	19570040..19571034	3.67317	15.6948	3.97222	2.20088e-07	1.39951e-06	0.00512012	0.77259	0.240885	0	0.337825	7.7557	6.6381	3.1333	5.84237	Rubber elongation factor protein (REF)
AT2G48090	AT2G48090	Chr2	complement(19668932..19670197)	3.98673	2.70586	1.43609	0.000100863	0.000419699	1	3.09036	2.40885	0.965242	2.15482	5.55346	6.90363	6.84684	6.43464	0
AT3G01350	NPF5.9	Chr3	134925..137460	5.08776	3.16513	1.66227	2.39665e-05	0.000112541	0.557557	3.86295	1.68619	1.35134	2.30016	11.4899	7.7002	4.99007	8.06007	Major facilitator superfamily protein
AT3G01420	DOX1	Chr3	complement(159450..162905)	298.78	6.59623	2.72164	8.7467e-78	3.71666e-75	2.03483e-73	63.0949	54.9217	74.9028	64.3065	488.992	416.873	532.081	479.315	Peroxidase superfamily protein
AT3G01470	HAT5	Chr3	complement(182396..184403)	94.3331	2.59401	1.37518	3.55784e-21	8.38065e-20	8.27696e-17	55.1114	51.0676	48.6482	51.6091	157.316	163.297	133.571	151.395	homeobox 1
AT3G01600	AT3G01600	Chr3	229075..231517	3.45546	4.10302	2.03669	0.000599023	0.00213222	1	0.77259	0.722654	1.93048	1.14191	10.8197	1.0621	4.17773	5.35317	NAC domain containing protein 44
AT3G01830	CML40	Chr3	296024..299263	1.26977	9.60883	3.26436	0.00124676	0.00412245	1	0	0.240885	0.193048	0.144644	1.62774	2.92077	1.62467	2.05773	Calcium-binding EF-hand family protein
AT3G01970	WRKY45	Chr3	complement(325952..327412)	66.8909	12.429	3.63564	7.14395e-74	2.58027e-71	1.66197e-69	4.37801	7.94919	10.2316	7.51959	93.7386	108.599	121.386	107.908	WRKY DNA-binding protein 45
AT3G01990	ACR6	Chr3	330099..333132	4.46672	5.06528	2.34064	1.04725e-07	6.95308e-07	0.00243631	1.03012	0.963539	1.54439	1.17935	5.07472	9.02782	7.65918	7.25391	ACT domain repeat 6
AT3G02240	RGF7	Chr3	418357..419323	7.07729	3.57908	1.83959	6.10588e-10	5.28226e-09	1.42047e-05	2.06024	2.40885	3.66792	2.71234	10.0537	11.4175	12.7653	11.4122	0
AT3G02480	AT3G02480	Chr3	512220..513036	100.233	11.3935	3.51014	3.47938e-21	8.22264e-20	8.09442e-17	20.3449	9.15362	6.94974	12.1494	294.621	84.7022	89.2411	156.188	Late embryogenesis abundant protein (LEA) family protein
AT3G02550	LBD41	Chr3	complement(536500..538126)	5.20889	2.0532	1.03787	0.00217434	0.00679259	1	3.34789	4.09504	3.08877	3.51057	5.45771	13.2762	6.73079	8.48824	LOB domain-containing protein 41
AT3G02620	S-ACP-DES4	Chr3	560182..561979	2.04975	4.12951	2.04597	0.000248507	0.000958596	1	1.03012	0.722654	0.386097	0.712957	2.87248	3.45181	3.59749	3.30726	Plant stearoyl-acyl-carrier-protein desaturase family protein
AT3G02800	AT3G02800	Chr3	complement(606285..607907)	10.579	11.7604	3.55587	5.41917e-18	9.8111e-17	1.26072e-13	0.77259	0.963539	1.93048	1.2222	13.2134	16.197	21.9331	17.1145	Tyrosine phosphatase family protein
AT3G02840	AT3G02840	Chr3	618398..619686	11.8729	42.3981	5.40593	1.19805e-15	1.76499e-14	2.78715e-11	0.51506	0.240885	0.386097	0.380681	11.5857	28.4111	18.1035	19.3668	ARM repeat superfamily protein
AT3G02875	ILR1	Chr3	631824..634074	6.91541	2.30892	1.20722	8.83616e-06	4.4584e-05	0.205564	3.86295	4.57681	3.86097	4.10024	8.71319	14.3383	10.5604	11.204	Peptidase M20/M25/M40 family protein
AT3G03270	AT3G03270	Chr3	complement(761004..763369)	57.6364	2.38654	1.25492	2.5016e-11	2.48338e-10	5.81972e-07	32.1913	36.3736	34.1696	34.2448	114.803	56.5566	103.631	91.6637	Adenine nucleotide alpha hydrolases-like superfamily protein
AT3G03310	LCAT3	Chr3	complement(778568..781703)	13.4013	2.86544	1.51876	1.31652e-13	1.62417e-12	3.06276e-09	5.1506	7.46743	6.94974	6.52259	20.0116	22.5696	22.1652	21.5821	lecithin:cholesterol acyltransferase 3
AT3G03341	AT3G03341	Chr3	complement(790130..790693)	2.26234	4.4534	2.15491	0.00120023	0.00398502	1	0.51506	0.963539	0.579145	0.685915	4.11722	5.84153	0.928386	3.62905	0
AT3G03470	CYP89A9	Chr3	complement(824552..826585)	33.1645	9.69617	3.27741	4.07105e-47	4.9287e-45	9.47088e-43	4.37801	3.85415	6.17755	4.80324	54.8644	45.1391	59.5327	53.1787	cytochrome P450, family 87, subfamily A, polypeptide 9
AT3G03670	PER28	Chr3	complement(901728..903411)	2.0438	143.789	7.1678	0.0103768	0.0268059	1	0	0	0	0	3.35123	0.531048	5.91846	3.26691	Peroxidase superfamily protein
AT3G03870	AT3G03870	Chr3	995062..997410	23.3885	2.78755	1.479	2.97848e-16	4.64726e-15	6.92913e-12	11.5889	10.358	13.3203	11.7557	40.2147	39.2976	32.9577	37.49	0
AT3G04000	AT3G04000	Chr3	1035238..1036672	23.456	3.95097	1.98221	2.92392e-21	6.9631e-20	6.8022e-17	6.95331	7.46743	10.4246	8.28178	30.3526	44.8736	38.644	37.9567	NAD(P)-binding Rossmann-fold superfamily protein
AT3G04010	AT3G04010	Chr3	complement(1036194..1039603)	9.1377	3.09835	1.6315	2.29566e-10	2.07116e-09	5.34063e-06	4.63554	3.85415	4.63316	4.37429	16.2774	11.4175	16.1307	14.6085	O-Glycosyl hydrolases family 17 protein
AT3G04040	AT3G04040	Chr3	1047640..1049444	2.21515	2.65771	1.41018	0.0016342	0.00526223	1	1.03012	1.44531	1.35134	1.27559	4.59597	2.12419	3.82959	3.51658	0
AT3G04060	AT3G04060	Chr3	complement(1053360..1055196)	5.10887	2.38332	1.25297	1.50243e-05	7.30844e-05	0.349524	2.83283	3.61327	2.89573	3.11394	8.23445	7.43468	8.93571	8.20161	NAC domain containing protein 46
AT3G04070	AT3G04070	Chr3	complement(1061300..1063234)	15.0195	2.95645	1.56387	2.50845e-10	2.25656e-09	5.83566e-06	6.18072	8.19008	7.52889	7.2999	19.6286	20.1798	32.9577	24.2554	NAC domain containing protein 47
AT3G04210	AT3G04210	Chr3	complement(1105650..1108252)	12.2569	3.06634	1.61652	3.69139e-09	2.92384e-08	8.58766e-05	5.40813	6.98566	4.63316	5.67565	12.7347	28.9421	18.2196	19.9655	Disease resistance protein (TIR-NBS class)
AT3G04220	AT3G04220	Chr3	complement(1108725..1112437)	2.29542	13.1846	3.72079	4.06689e-05	0.000183001	0.94612	0	0.240885	0.386097	0.208994	1.62774	5.84153	3.82959	3.76629	Disease resistance protein (TIR-NBS-LRR class) family
AT3G04300	AT3G04300	Chr3	1140129..1141060	2.66616	2.89595	1.53403	0.00248938	0.00767717	1	1.54518	1.92708	0.579145	1.35047	2.29798	4.24839	6.4987	4.34836	RmlC-like cupins superfamily protein
AT3G04640	AT3G04640	Chr3	complement(1260906..1261683)	17.3408	3.82027	1.93367	1.24207e-17	2.1795e-16	2.88955e-13	6.95331	7.46743	5.01926	6.48	22.0224	33.1905	29.012	28.075	glycine-rich protein
AT3G04700	AT3G04700	Chr3	1276668..1277824	4.11698	2.91693	1.54445	7.63679e-05	0.000326746	1	3.09036	1.44531	1.35134	1.96234	5.26622	9.29334	5.45426	6.67127	Protein of unknown function (DUF1685)
AT3G04720	HEL	Chr3	complement(1285425..1286760)	148.702	7.40672	2.88884	1.92109e-41	1.77914e-39	4.46922e-37	29.8735	25.7747	30.8877	28.8453	148.986	361.378	217.01	242.458	pathogenesis-related 4
AT3G04960	AT3G04960	Chr3	1373688..1375989	1.08273	2.63751	1.39918	0.0189823	0.0453294	1	0.25753	0.722654	0.772193	0.584126	2.10649	1.32762	1.74072	1.72494	Domain of unknown function (DUF3444)
AT3G05030	NHX2	Chr3	complement(1393142..1397627)	12.4716	2.69361	1.42954	1.57283e-11	1.59424e-10	3.65904e-07	5.92319	6.98566	6.75669	6.55518	22.5011	20.1798	17.1751	19.952	sodium hydrogen exchanger 2
AT3G05165	AT3G05165	Chr3	complement(1457381..1462963)	66.3431	2.12062	1.08449	2.76793e-19	5.49302e-18	6.43931e-15	40.9473	45.0454	45.1733	43.722	100.728	118.424	101.31	106.821	Major facilitator superfamily protein
AT3G05200	ATL6	Chr3	1476960..1478850	22.4565	2.89825	1.53518	1.23989e-20	2.79311e-19	2.88449e-16	11.3313	11.0807	10.6177	11.0099	32.7463	37.1734	38.644	36.1879	RING/U-box superfamily protein
AT3G05250	AT3G05250	Chr3	1495572..1497523	6.25558	2.34816	1.23153	8.57906e-06	4.33676e-05	0.199583	3.86295	1.92708	5.21231	3.66745	9.86219	10.0899	10.2122	10.0548	RING/U-box superfamily protein
AT3G05360	RLP30	Chr3	complement(1530668..1533361)	18.377	11.8433	3.566	1.26675e-30	6.11399e-29	2.94698e-26	2.5753	1.68619	2.31658	2.19269	25.0863	30.2698	33.654	29.67	receptor like protein 30
AT3G05390	AT3G05390	Chr3	complement(1546443..1548679)	3.20124	3.10225	1.63332	2.71321e-05	0.000126257	0.631201	1.28765	1.92708	1.35134	1.52202	5.55346	4.24839	5.57031	5.12405	0
AT3G05400	SUGTL5	Chr3	1549446..1554219	12.7361	3.93887	1.97778	4.39009e-18	7.99475e-17	1.02131e-13	3.60542	5.05858	5.21231	4.62544	22.6926	18.5867	19.8442	20.3745	Major facilitator superfamily protein
AT3G05580	TOPP9	Chr3	complement(1617599..1620702)	10.9959	2.08277	1.0585	7.98648e-07	4.68657e-06	0.0185797	7.21084	5.54035	8.88022	7.21047	15.0327	20.9764	17.2912	17.7667	Calcineurin-like metallo-phosphoesterase superfamily protein
AT3G05630	PLPZETA2	Chr3	1635194..1640357	4.2465	2.50712	1.32603	7.80416e-05	0.000333183	1	1.80271	2.89062	2.31658	2.33664	7.27695	7.7002	5.45426	6.81047	phospholipase D P2
AT3G05690	NFYA2	Chr3	complement(1676504..1679061)	6.35961	2.3956	1.26039	1.64444e-05	7.96528e-05	0.382563	3.86295	3.37239	3.86097	3.69877	7.3727	12.2141	11.3727	10.3198	nuclear factor Y, subunit A2
AT3G05937	AT3G05937	Chr3	complement(1775766..1776840)	10.879	3.61243	1.85297	1.10941e-13	1.37856e-12	2.58093e-09	2.5753	4.81769	5.40535	4.26612	17.5221	15.1349	19.7282	17.4617	0
AT3G06420	ATG8H	Chr3	complement(1954990..1956397)	47.1909	3.31912	1.7308	7.40457e-31	3.62222e-29	1.7226e-26	18.0271	20.4752	22.2006	20.2343	73.4398	71.1605	82.9745	75.8582	Ubiquitin-like superfamily protein
AT3G06490	MYB108	Chr3	2003393..2006727	2.99861	3.41284	1.77097	0.000933003	0.00317798	1	1.28765	0.722654	1.54439	1.1849	2.68098	9.02782	3.01725	4.90869	myb domain protein 108
AT3G07090	AT3G07140	Chr3	complement(2242998..2244828)	66.2833	4.32491	2.11267	8.77293e-28	3.41325e-26	2.04093e-23	24.2078	22.4023	18.9187	21.8429	120.453	67.7087	129.278	105.813	GPI transamidase component Gpi16 subunit family protein
AT3G07150	AT3G07195	Chr3	complement(2263806..2264721)	1.80524	10.2789	3.36161	8.54573e-05	0.000361567	1	0.25753	0.240885	0.193048	0.230488	3.06398	3.18629	2.43701	2.89576	RPM1-interacting protein 4 (RIN4) family protein
AT3G07370	SYNC2	Chr3	complement(2357907..2360549)	19.0138	2.0075	1.0054	3.25653e-08	2.30543e-07	0.000757599	8.75602	14.4531	16.7952	13.3348	29.7781	28.9421	32.9577	30.5593	asparaginyl-tRNA synthetase 2
AT3G07390	YLMG1-1	Chr3	2365301..2366496	114.472	2.61234	1.38534	8.96127e-16	1.33838e-14	2.08475e-11	65.6702	66.9659	55.4049	62.6803	143.145	242.955	170.475	185.525	YGGT family protein
AT3G07520	FBL12	Chr3	complement(2394891..2398291)	2.73179	2.20987	1.14396	0.00251731	0.00775224	1	2.31777	1.68619	1.54439	1.84945	5.07472	3.71734	4.29378	4.36195	RNI-like superfamily protein
AT3G07730	OBE1	Chr3	2467862..2469801	4.67515	2.87862	1.52538	1.04864e-05	5.23017e-05	0.243955	1.54518	2.64973	2.50963	2.23485	8.52169	8.23125	5.68636	7.47977	Protein of unknown function (DUF1423)
AT3G07970	AT3G08020	Chr3	2540913..2543613	2.61492	3.2926	1.71923	0.000192998	0.000760172	1	1.54518	1.20442	0.965242	1.23828	4.78747	2.38972	5.33822	4.1718	PHD finger family protein
AT3G08690	AT3G08740	Chr3	2641012..2642919	66.9937	3.33955	1.73965	6.53032e-42	6.12635e-40	1.51921e-37	27.8133	27.9426	30.3086	28.6882	110.686	94.7921	116.861	107.446	elongation factor P (EF-P) family protein
AT3G08710	AT3G08760	Chr3	2645078..2646604	29.5103	2.13766	1.09603	1.44109e-14	1.94458e-13	3.35256e-10	22.1476	18.5481	17.9535	19.5497	41.0765	54.1669	47.6958	47.6464	Protein kinase superfamily protein
AT3G08720	LTP6	Chr3	complement(2648372..2651231)	13.4601	2.80785	1.48947	1.82447e-11	1.83386e-10	4.24444e-07	5.1506	8.19008	6.75669	6.69912	17.7136	24.9593	22.6294	21.7674	lipid transfer protein 6
AT3G08760	AT3G08810	Chr3	complement(2657838..2661095)	37.4176	3.0969	1.63083	1.891e-29	8.16331e-28	4.39922e-25	16.2244	18.3072	16.7952	17.1089	54.0026	63.7258	63.2463	60.3249	Galactose oxidase/kelch repeat superfamily protein
AT3G08840	AT3G08890	Chr3	complement(2679435..2686296)	9.52854	2.25878	1.17554	1.08932e-07	7.21694e-07	0.00253419	5.40813	5.78123	7.14279	6.11072	17.1391	13.0107	15.5505	15.2334	Protein of unknown function, DUF538
AT3G08860	AT3G08910	Chr3	complement(2696199..2699420)	11.3574	8.06594	3.01184	4.34934e-14	5.60705e-13	1.01183e-09	0.51506	2.89062	2.50963	1.97177	10.0537	28.9421	16.7109	18.5689	DNAJ heat shock family protein
AT3G08870	STR10	Chr3	complement(2700261..2702745)	1.80582	10.4364	3.38355	7.37447e-05	0.000316397	1	0.25753	0.240885	0.193048	0.230488	2.77673	2.92077	3.01725	2.90492	Rhodanese/Cell cycle control phosphatase superfamily protein
AT3G08970	AT3G09020	Chr3	2737297..2740549	13.501	5.38126	2.42794	3.05855e-15	4.36065e-14	7.11542e-11	4.12048	2.16796	4.44011	3.57619	19.6286	14.0728	31.4491	21.7168	alpha 1,4-glycosyltransferase family protein
AT3G08990	AT3G09032	Chr3	2742826..2744974	4.48289	2.18244	1.12594	0.000369983	0.00137765	1	2.31777	4.57681	1.93048	2.94169	7.1812	7.7002	6.73079	7.20407	0
AT3G09010	PCMP-E88	Chr3	2749908..2752390	6.31972	5.87166	2.55377	9.42198e-12	9.76021e-11	2.19193e-07	1.03012	2.40885	1.15829	1.53242	8.3302	10.3554	11.953	10.2129	Pentatricopeptide repeat (PPR) superfamily protein
AT3G09020	AT3G09050	Chr3	2753307..2754621	7.32213	4.98727	2.31825	2.27114e-12	2.51112e-11	5.28358e-08	2.31777	2.40885	1.54439	2.09033	9.86219	12.7452	12.8813	11.8296	0
AT3G09030	AT3G09055	Chr3	2754668..2756512	7.89416	2.14338	1.09989	8.2807e-06	4.19769e-05	0.192642	3.86295	6.02212	5.5984	5.16116	11.4899	12.7452	13.9258	12.7203	#N/A
AT3G09350	PLL3	Chr3	2870970..2873332	111.541	10.7835	3.43075	2.78271e-27	1.04152e-25	6.47371e-23	10.3012	16.621	16.9883	14.6368	211.223	65.85	255.538	177.537	pol-like 3
AT3G09390	HSP70-3	Chr3	complement(2889406..2890574)	474.68	2.24996	1.1699	2.00616e-20	4.41375e-19	4.66713e-16	281.995	290.025	326.638	299.553	759.005	886.585	644.067	763.219	Heat shock protein 70 (Hsp 70) family protein
AT3G09405	OST4C	Chr3	complement(2894798..2897674)	16.2849	24.9177	4.6391	5.26942e-24	1.56644e-22	1.22588e-19	1.03012	1.20442	0.579145	0.937896	16.9476	33.1905	29.3602	26.4994	#N/A
AT3G09440	AT3G09490	Chr3	complement(2902355..2905947)	336.611	2.0738	1.05228	2.83217e-13	3.39657e-12	6.58877e-09	229.717	239.198	225.094	231.337	549.984	422.449	646.969	539.801	Tetratricopeptide repeat (TPR)-like superfamily protein
AT3G09520	AT3G09570	Chr3	2923518..2925889	2.67504	7.12092	2.83206	3.89535e-06	2.07666e-05	0.0906215	0.25753	0.481769	0.772193	0.503831	3.44698	3.71734	5.80241	4.32224	Lung seven transmembrane receptor family protein
AT3G09640	AT3G09690	Chr3	2956156..2958330	1.83977	131.423	7.03807	0.0113655	0.0289938	1	0	0	0	0	2.29798	1.85867	4.75798	2.97154	alpha/beta-Hydrolases superfamily protein
AT3G09830	AT3G09870	Chr3	3016490..3019103	15.9959	4.57579	2.19402	5.94397e-18	1.06987e-16	1.38281e-13	3.09036	4.09504	7.14279	4.77606	21.6394	30.2698	25.6466	25.8519	SAUR-like auxin-responsive protein family
AT3G10020	TAF12	Chr3	complement(3090806..3091922)	85.6111	2.45321	1.29467	3.08305e-10	2.74611e-09	7.17241e-06	38.6295	53.7173	56.7562	49.701	144.486	84.9677	181.615	137.023	TBP-associated factor 12
AT3G10120	AT3G10185	Chr3	3130072..3130891	25.8696	2.49839	1.321	5.07192e-14	6.51533e-13	1.17993e-09	13.6491	16.1393	13.8995	14.5626	35.0443	51.7772	38.644	41.8218	Gibberellin-regulated family protein
AT3G10320	SDP6	Chr3	complement(3195314..3197457)	3.57315	2.83306	1.50236	0.000138942	0.000564177	1	0.77259	2.40885	1.73744	1.63962	4.69172	7.43468	5.22217	5.78285	FAD-dependent oxidoreductase family protein
AT3G10450	AT3G10490	Chr3	3249513..3252582	11.5217	3.34559	1.74226	3.73164e-14	4.8222e-13	8.68128e-10	4.37801	5.05858	4.82621	4.75427	16.3731	20.7109	18.6838	18.5893	NAC domain containing protein 52
AT3G10490	AT3G10527	Chr3	3267825..3271202	21.6064	2.21293	1.14596	3.75554e-12	4.05917e-11	8.73689e-08	14.4217	12.2851	15.0578	13.9215	33.5123	33.456	37.2515	34.7399	#N/A
AT3G10500	AT3G10530	Chr3	3271217..3274176	36.1917	3.55968	1.83175	2.74889e-26	9.65499e-25	6.39503e-22	11.5889	17.3437	14.4786	14.4704	48.6407	61.0706	65.6833	58.4648	Transducin/WD40 repeat-like superfamily protein
AT3G10640	GYRA	Chr3	complement(3323271..3325085)	29.1448	2.50425	1.32438	6.65839e-15	9.22596e-14	1.54901e-10	11.8464	15.8984	21.2353	16.3267	44.4277	46.4667	49.7847	46.893	DNA GYRASE A
AT3G10800	AT3G10845	Chr3	3379168..3381621	16.4808	2.464	1.301	2.26491e-11	2.2598e-10	5.26908e-07	10.3012	8.43096	9.65242	9.46153	23.4586	27.6145	28.6639	26.579	RNA-binding (RRM/RBD/RNP motifs) family protein
AT3G10915	AZG1	Chr3	complement(3415933..3417809)	21.2058	2.02093	1.01502	2.43032e-10	2.18719e-09	5.6539e-06	12.1039	15.1757	16.7952	14.6916	33.8953	34.7837	33.5379	34.0723	AZA-guanine resistant1
AT3G10930	AT3G10974	Chr3	complement(3420081..3420932)	9.47746	5.32114	2.41173	6.67287e-11	6.33411e-10	1.55238e-06	1.80271	3.1315	2.50963	2.48128	11.2984	24.6937	10.2122	15.4015	0
AT3G10985	DREB2B	Chr3	3442237..3443680	188.99	4.80626	2.26491	3.03259e-68	8.42555e-66	7.05502e-64	54.0813	59.0167	55.4049	56.1677	299.696	279.862	331.202	303.586	DRE/CRT-binding protein 2B
AT3G11010	AT3G11060	Chr3	complement(3450496..3453985)	4.06811	3.24119	1.69652	2.6448e-05	0.000123259	0.615287	1.28765	1.92708	1.93048	1.71507	4.30872	8.23125	7.31104	6.617	0
AT3G11080	CHC1	Chr3	3470304..3473685	2.25127	6.75786	2.75657	1.6994e-05	8.20583e-05	0.395349	0.51506	0.481769	0.386097	0.460975	3.54273	3.71734	3.59749	3.61919	Clathrin, heavy chain
AT3G11150	AL2	Chr3	complement(3492804..3494653)	1.71295	3.65051	1.8681	0.00271181	0.00829701	1	0.77259	0.963539	0.193048	0.643059	1.72349	3.98286	2.66911	2.79182	alfin-like 2
AT3G11340	AT3G11390	Chr3	3556554..3558361	32.4995	2.46559	1.30193	9.5296e-20	1.96682e-18	2.21697e-15	20.8599	16.3802	18.5326	18.5909	47.6832	56.2911	53.1501	52.3748	Cysteine/Histidine-rich C1 domain family protein
AT3G11580	BAS1	Chr3	complement(3648902..3651726)	5.44417	2.62404	1.39179	0.000327314	0.00123275	1	3.60542	3.37239	1.93048	2.96943	4.11722	13.0107	9.632	8.91997	Thioredoxin superfamily protein
AT3G11660	AT3G11710	Chr3	complement(3678595..3679943)	37.5762	2.06231	1.04426	6.15113e-15	8.54494e-14	1.431e-10	28.3283	22.884	25.4824	25.5649	56.3964	70.0984	55.1229	60.5392	lysyl-tRNA synthetase 1
AT3G11820	AT3G11860	Chr3	complement(3729305..3731251)	36.3496	2.568	1.36065	2.47536e-22	6.39375e-21	5.75868e-18	22.1476	21.9205	16.9883	20.3521	52.7579	59.7429	63.2463	58.5824	0
AT3G11840	AT3G11890	Chr3	complement(3736578..3738208)	4.28118	3.56481	1.83382	2.59492e-05	0.000121143	0.603681	2.5753	0.481769	1.93048	1.66252	4.50022	10.621	5.80241	6.97453	Sterile alpha motif (SAM) domain-containing protein
AT3G11880	AT3G11930	Chr3	3751558..3754060	17.6525	2.1448	1.10085	7.19831e-10	6.1658e-09	1.67462e-05	12.8765	11.0807	10.4246	11.4606	26.6183	33.9871	24.7183	28.4412	Adenine nucleotide alpha hydrolases-like superfamily protein
AT3G12040	TET6	Chr3	complement(3835129..3836849)	3.82017	2.67384	1.41892	0.000216461	0.000845975	1	0.77259	2.40885	2.70268	1.96137	4.88322	6.10706	7.54313	6.1778	tetraspanin6
AT3G12050	MTPC2	Chr3	3839101..3841606	60.2802	2.2855	1.19251	4.38436e-22	1.11387e-20	1.01998e-17	33.7364	39.2642	40.1541	37.7182	99.1006	86.5609	104.443	96.7016	Cation efflux family protein
AT3G12070	FAD2	Chr3	complement(3844772..3847586)	2.35283	2.23263	1.15875	0.00636327	0.0175801	1	1.28765	0.963539	2.31658	1.52259	4.21297	2.65524	4.40983	3.75935	fatty acid desaturase 2
AT3G12145	AT3G12190	Chr3	complement(3874487..3876302)	16.9409	2.77663	1.47334	1.17624e-08	8.78371e-08	0.000273641	7.98343	10.358	7.72193	8.6878	17.0434	40.6252	25.1825	27.617	0
AT3G12510	FDM3	Chr3	3967058..3967822	4.6793	2.16058	1.11142	0.000291743	0.00110802	1	2.5753	4.33592	2.70268	3.20463	7.27695	6.10706	9.16781	7.51727	XH/XS domain-containing protein
AT3G12520	TRP3	Chr3	complement(3967816..3972135)	11.418	2.44489	1.28977	7.07834e-10	6.07127e-09	1.6467e-05	5.66566	7.22654	6.75669	6.54963	16.2774	19.1177	19.8442	18.4131	TRF-like 9
AT3G12580	AT3G12620	Chr3	complement(3991117..3993886)	387.157	34.6601	5.1152	7.43253e-141	1.78967e-137	1.7291e-136	15.1943	17.1028	15.2508	15.8493	691.119	388.727	775.434	618.427	Protein phosphatase 2C family protein
AT3G12700	ZIP1	Chr3	4036945..4039185	19.2057	2.77584	1.47292	1.00702e-13	1.25637e-12	2.34274e-09	10.8163	10.358	8.10803	9.76078	29.2036	39.032	24.6022	30.9459	zinc transporter 1 precursor
AT3G12740	PGK1	Chr3	4049309..4051775	89.5622	2.62474	1.39217	1.10984e-19	2.27544e-18	2.58194e-15	52.0211	50.104	44.015	48.7134	125.719	158.783	149.122	144.541	phosphoglycerate kinase 1
AT3G12910	AT3G12950	Chr3	4109375..4110849	1.84286	27.8225	4.79818	0.000325996	0.00122842	1	0	0.240885	0	0.0802949	1.91499	2.65524	4.40983	2.99335	Trypsin family protein
AT3G13080	AT3G13130	Chr3	complement(4195770..4201734)	109.211	4.68393	2.22772	9.33911e-56	1.60625e-53	2.17265e-51	29.1009	34.9283	34.5557	32.8616	170.53	183.212	173.144	175.628	0
AT3G13100	AT3G13150	Chr3	complement(4208729..4214530)	4.73952	2.79546	1.48308	6.65553e-06	3.4235e-05	0.154834	2.83283	2.64973	1.93048	2.47102	6.70246	7.16915	9.05176	7.64112	Tetratricopeptide repeat (TPR)-like superfamily protein
AT3G13110	AT3G13160	Chr3	complement(4214399..4216302)	152.883	2.26607	1.18019	1.97971e-23	5.62285e-22	4.60561e-19	92.7108	90.8135	103.281	95.6017	224.054	268.445	246.718	246.406	Tetratricopeptide repeat (TPR)-like superfamily protein
AT3G13276	CAX2	Chr3	4294341..4294860	2.34153	4.57512	2.19381	6.31186e-05	0.000273843	1	0.77259	0.722654	0.579145	0.691463	3.44698	4.51391	3.3654	3.77543	cation exchanger 2
AT3G13310	WIP3_2	Chr3	complement(4310544..4311629)	51.09	2.22802	1.15576	3.73778e-12	4.044e-11	8.69556e-08	33.2214	30.8332	33.9765	32.677	61.7583	100.634	86.1078	82.8332	WPP domain interacting protein 3
AT3G13433	DIN4	Chr3	4374214..4374784	4.86673	71.3351	6.15654	2.65837e-06	1.45003e-05	0.0618444	0.25753	0	0	0.0858434	4.50022	10.621	8.70361	7.9416	Transketolase family protein
AT3G13437	CPN60B2	Chr3	4376345..4376976	2.54316	2.03207	1.02295	0.0135344	0.0337831	1	1.54518	2.40885	1.35134	1.76846	4.88322	4.51391	2.78516	4.06076	TCP-1/cpn60 chaperonin family protein
AT3G13610	DIR22	Chr3	4449259..4450811	46.6396	3.16653	1.6629	1.59677e-21	3.89242e-20	3.71473e-17	22.6627	20.957	19.884	21.1679	64.1521	68.5052	93.0706	75.2427	Disease resistance-responsive (dirigent-like protein) family protein
AT3G13650	AT3G13674	Chr3	4462841..4463955	21.9173	2.9296	1.5507	1.11022e-10	1.03393e-09	2.58282e-06	10.8163	12.7669	8.88022	10.8211	25.9481	29.2077	51.2933	35.483	0
AT3G13672	AT3G13690	Chr3	complement(4472562..4474378)	1.918	2.37183	1.246	0.0110741	0.0283372	1	0.25753	2.16796	0.965242	1.13024	3.25548	3.18629	2.78516	3.07564	Protein kinase protein with adenine nucleotide alpha hydrolases-like domain
AT3G13790	SCL29	Chr3	complement(4532762..4535914)	103.179	2.31491	1.21096	2.90484e-13	3.47987e-12	6.75782e-09	61.2922	60.9438	68.7252	63.6537	126.964	202.329	172.332	167.208	GRAS family transcription factor
AT3G13910	GRF5_1	Chr3	complement(4590684..4591541)	26.5397	2.93744	1.55456	5.7899e-23	1.58827e-21	1.34696e-18	11.5889	13.2487	13.1273	12.6549	38.204	46.2012	43.9823	42.7958	growth-regulating factor 5
AT3G13950	BRXL2	Chr3	4603885..4605513	9.52778	28.5933	4.83761	1.59295e-14	2.13752e-13	3.70585e-10	0.77259	0	0.579145	0.450578	9.57494	23.1006	13.9258	15.5338	DZC (Disease resistance/zinc finger/chromosome condensation-like region) domain containing protein
AT3G14050	LSM1B	Chr3	complement(4650714..4654046)	32.0419	3.51444	1.81329	1.20886e-21	2.98715e-20	2.8123e-17	15.7093	11.3216	11.776	12.9356	61.0881	52.5738	39.8045	51.1555	Small nuclear ribonucleoprotein family protein
AT3G14200	RAP2-2	Chr3	complement(4712574..4714698)	32.1827	3.11242	1.63803	1.98301e-27	7.49978e-26	4.61327e-23	16.997	12.2851	14.6717	14.6513	46.9172	54.9635	53.7303	51.8703	related to AP2 2
AT3G14225	FAB1B	Chr3	complement(4734553..4735993)	1.64268	9.94246	3.3136	0.000226203	0.000880395	1	0	0.481769	0.193048	0.224939	2.20224	1.32762	4.40983	2.64656	phosphatidylinositol-4-phosphate 5-kinase family protein
AT3G14440	AT3G14467	Chr3	complement(4831286..4834015)	4.44199	4.93439	2.30287	1.09277e-06	6.2999e-06	0.0254221	2.31777	0.722654	0.772193	1.27087	6.70246	10.621	4.17773	7.16705	#N/A
AT3G14590	AT3G14630	Chr3	complement(4904270..4908067)	8.23738	2.54935	1.35013	2.37459e-07	1.50291e-06	0.00552424	5.40813	4.81769	3.47487	4.5669	11.1069	15.1349	13.6937	13.3118	cytochrome P450, family 72, subfamily A, polypeptide 9
AT3G14620	AT3G14670	Chr3	4914789..4917176	149.724	8.70229	3.1214	7.12917e-73	2.414e-70	1.65853e-68	22.1476	25.2929	26.0615	24.5007	195.233	284.376	247.067	242.225	0
AT3G14700	FLXL1	Chr3	4940318..4941398	2.53244	3.4707	1.79523	0.000181533	0.000719721	1	2.06024	1.20442	0.193048	1.15257	4.30872	3.45181	4.40983	4.05679	0
AT3G14990	AT3G15040	Chr3	5047376..5049971	492.898	2.83246	1.50205	6.91776e-30	3.11673e-28	1.60935e-25	226.369	242.571	277.217	248.719	663.83	876.761	848.66	796.417	Protein of unknown function, DUF584
AT3G15210	AT3G15260	Chr3	5121303..5122562	34.2433	2.11499	1.08065	1.01606e-08	7.64286e-08	0.000236377	22.1476	27.22	19.884	23.0838	40.7892	75.9399	50.0168	55.582	Protein phosphatase 2C family protein
AT3G15340	SPA3	Chr3	complement(5159698..5162945)	9.4688	7.36474	2.88063	2.52263e-17	4.30118e-16	5.86865e-13	2.06024	1.20442	2.31658	1.86041	16.6604	11.9486	16.827	15.1453	SPA1-related 3
AT3G15356	AT3G15358	Chr3	complement(5174402..5175523)	222.054	8.83369	3.14302	1.67037e-42	1.61601e-40	3.88595e-38	39.4021	33.483	36.1	36.3284	182.211	539.28	368.685	363.392	0
AT3G15500	AT3G15534	Chr3	5234457..5236196	16.0239	5.4367	2.44273	5.21906e-19	1.01711e-17	1.21416e-14	3.34789	4.33592	4.63316	4.10566	19.4371	34.5181	24.022	25.9924	0
AT3G15518	AT3G15548	Chr3	5249112..5249754	15.4626	10.7891	3.43151	1.42331e-24	4.39381e-23	3.31119e-20	1.54518	1.68619	2.70268	1.97802	17.5221	29.4732	28.3158	25.1037	0
AT3G15530	AT3G15570	Chr3	complement(5252699..5254562)	22.3387	2.08253	1.05834	7.23359e-10	6.18905e-09	1.68282e-05	15.4518	18.0664	11.969	15.1624	33.608	41.1562	33.1898	35.9847	Phototropic-responsive NPH3 family protein
AT3G15534	AT3G15578	Chr3	5258715..5259354	1.73507	5.18198	2.3735	0.000630623	0.00223706	1	0.25753	0.722654	0.386097	0.455427	3.82997	2.92077	1.50863	2.75312	0
AT3G15650	AT3G15700	Chr3	5305549..5307979	6.82342	2.5287	1.3384	3.7284e-05	0.000168963	0.867376	3.60542	4.57681	3.08877	3.757	9.19194	16.9935	6.96289	11.0495	P-loop containing nucleoside triphosphate hydrolases superfamily protein
AT3G15990	AT3G16040	Chr3	5426987..5430897	14.1932	11.3228	3.50116	7.54662e-25	2.40151e-23	1.75565e-20	1.80271	1.44531	1.93048	1.72617	18.4796	28.1456	22.2813	22.9688	Translation machinery associated TMA7
AT3G16030	RPL37C	Chr3	5439311..5442997	7.6854	3.70376	1.88899	2.76957e-11	2.72815e-10	6.44312e-07	3.09036	2.40885	3.08877	2.86266	12.4474	13.8073	10.7925	12.3491	Zinc-binding ribosomal protein family protein
AT3G16050	RABG3C	Chr3	complement(5443950..5445329)	23.9728	4.59664	2.20058	1.34351e-23	3.86143e-22	3.12554e-19	9.27108	8.43096	5.01926	7.57377	41.9382	29.4732	43.6341	38.3485	RAB GTPase homolog G3C
AT3G16150	AT3G16190	Chr3	5471735..5473360	14.9382	4.20084	2.07068	4.14476e-09	3.26504e-08	9.64237e-05	4.37801	6.50389	4.44011	5.10734	10.3409	40.6252	22.6294	24.5318	Isochorismatase family protein
AT3G16330	PAB6	Chr3	5535124..5536237	15.3413	3.42718	1.77702	1.90631e-14	2.53757e-13	4.43483e-10	7.21084	7.22654	4.63316	6.35685	21.0649	29.7387	23.5578	24.7871	poly(A) binding protein 6
AT3G16360	NSP4	Chr3	5554197..5555789	28.2935	6.30477	2.65644	1.44646e-31	7.48121e-30	3.36505e-27	6.95331	6.263	5.79145	6.33592	47.4917	55.4945	33.3058	45.4307	nitrile specifier protein 4
AT3G16470	UGT88A1	Chr3	complement(5595282..5599224)	85.7718	2.15293	1.1063	1.38914e-11	1.42067e-10	3.2317e-07	57.4292	59.7394	53.2813	56.8167	111.261	170.466	134.732	138.82	UDP-glucosyl transferase 88A1
AT3G16510	DEGP12	Chr3	complement(5616801..5618322)	3.34511	2.30162	1.20265	0.00119182	0.0039589	1	1.80271	2.89062	1.35134	2.01489	4.40447	6.37258	5.45426	5.41044	DEGP protease 12
AT3G16530	AT3G16565	Chr3	complement(5624326..5625519)	386.688	8.63302	3.10987	2.58195e-71	7.77132e-69	6.00665e-67	63.0949	61.1847	69.1113	64.4636	408.563	732.316	745.378	628.752	alanine-tRNA ligases;nucleic acid binding;ligases, forming aminoacyl-tRNA and related compounds;nucleotide binding;ATP binding
AT3G16565	PCMP-E91	Chr3	complement(5639704..5642774)	6.70882	2.32981	1.22021	5.67877e-06	2.94836e-05	0.132111	5.66566	2.40885	3.86097	3.97849	10.0537	12.7452	9.632	10.8103	pentatricopeptide (PPR) repeat-containing protein
AT3G16720	RAP2-3	Chr3	5692607..5694181	13.4962	2.96563	1.56834	2.80529e-14	3.67554e-13	6.52622e-10	5.40813	5.54035	7.91498	6.28782	22.0224	22.5696	20.4245	21.6721	ethylene-responsive element binding protein
AT3G16770	AT3G16820	Chr3	5705541..5707084	284.251	3.31477	1.72891	2.90924e-28	1.16969e-26	6.76804e-24	104.557	134.655	124.902	121.371	502.493	528.659	335.147	455.433	F-box and associated interaction domains-containing protein
AT3G16800	AT3G16850	Chr3	5720941..5723185	23.1842	2.07603	1.05383	3.27913e-12	3.55666e-11	7.62857e-08	15.7093	14.9349	16.023	15.5557	36.8635	41.4218	33.5379	37.2744	Pectin lyase-like superfamily protein
AT3G16860	AT3G16900	Chr3	complement(5759375..5762264)	5.1249	3.89288	1.96084	3.30944e-07	2.04911e-06	0.00769907	1.80271	0.963539	2.50963	1.75863	6.03221	11.152	7.77523	8.31982	Protein of unknown function (DUF567)
AT3G16990	HCF107	Chr3	complement(5795123..5796893)	9.08898	2.15978	1.11088	1.539e-06	8.68305e-06	0.0358032	6.95331	5.05858	5.40535	5.80575	12.8304	17.2591	13.9258	14.6718	high chlorophyll fluorescent 107
AT3G17070	AT3G17130	Chr3	5820832..5823353	7.47498	2.59724	1.37698	9.64246e-08	6.42564e-07	0.00224322	4.37801	4.09504	3.47487	3.98264	10.6282	14.0728	11.4888	12.0632	Plant invertase/pectin methylesterase inhibitor superfamily protein
AT3G17250	AT3G17300	Chr3	complement(5892550..5894518)	4.63169	2.21	1.14405	0.000499179	0.00180747	1	2.06024	2.64973	3.66792	2.79263	5.55346	9.55887	7.42708	7.51314	0
AT3G17611	YSL5	Chr3	6024795..6026556	23.0343	3.28476	1.71579	3.00463e-14	3.92248e-13	6.98996e-10	7.7259	13.2487	9.07327	10.0159	42.7042	23.8972	43.6341	36.7452	YELLOW STRIPE like 5
AT3G17700	AT3G17730	Chr3	6048814..6052675	5.98867	3.26019	1.70496	2.45407e-08	1.75867e-07	0.000570916	3.34789	1.68619	2.70268	2.57892	10.5324	10.3554	7.89128	9.59305	NAC domain containing protein 57
AT3G17710	AT3G17740	Chr3	6055495..6056778	4.19019	2.02135	1.01532	0.000867125	0.00297522	1	2.83283	3.1315	3.08877	3.0177	6.89395	5.84153	7.42708	6.72086	0
AT3G17790	RLK902	Chr3	6089381..6091231	63.9206	2.60524	1.38142	4.35632e-18	7.93994e-17	1.01345e-13	32.9639	37.578	33.5904	34.7108	100.537	128.248	79.8412	102.875	receptor-like kinase 902
AT3G18250	AT3G18290	Chr3	complement(6258060..6258426)	32.2657	37.9861	5.2474	1.81965e-39	1.49938e-37	4.23323e-35	0.77259	0.722654	1.93048	1.14191	48.7364	40.6252	66.2635	51.875	zinc finger protein-related
AT3G18290	AT3G18320	Chr3	6273966..6280562	135.879	4.10838	2.03857	2.54179e-30	1.19746e-28	5.91322e-26	61.2922	42.6366	36.6792	46.8693	257.087	215.075	178.714	216.959	F-box and associated interaction domains-containing protein
AT3G18610	GUX1	Chr3	complement(6404053..6407946)	2.04815	3.16336	1.66146	0.00124975	0.00413106	1	0.77259	1.20442	0.772193	0.916402	2.68098	3.18629	4.06169	3.30965	plant glycogenin-like starch initiation protein 1
AT3G18690	TSK	Chr3	complement(6429534..6430517)	5.91671	2.22891	1.15634	1.8683e-05	8.94366e-05	0.434641	3.60542	3.1315	4.24706	3.66133	9.57494	10.3554	8.58757	9.50598	tetratricopeptide repeat (TPR)-containing protein
AT3G18830	AT3G18880	Chr3	complement(6488843..6491429)	79.6699	4.6845	2.22789	7.70706e-37	5.42272e-35	1.79297e-32	25.4955	21.6796	25.4824	24.2192	101.111	162.766	123.243	129.04	Nucleic acid-binding, OB-fold-like protein
AT3G18950	VRN1	Chr3	6536534..6538679	2.26958	2.27496	1.18584	0.0103956	0.0268419	1	0.51506	1.92708	1.54439	1.32884	2.48948	4.51391	4.06169	3.68836	AP2/B3-like transcriptional factor family protein
AT3G19010	KIN12D	Chr3	complement(6556197..6558648)	58.7753	2.82426	1.49787	1.19987e-23	3.47161e-22	2.79137e-19	33.4789	26.2564	28.7642	29.4999	85.3127	115.237	83.9028	94.8177	phragmoplast orienting kinesin 2
AT3G19250	ABF4	Chr3	complement(6666609..6668395)	1.92839	2.25082	1.17045	0.0148214	0.0365867	1	1.03012	0.963539	1.54439	1.17935	3.82997	3.18629	2.20492	3.07373	ABRE binding factor 4
AT3G19260	AT3G19300	Chr3	complement(6669065..6671638)	30.7291	2.35704	1.23697	6.94644e-18	1.24616e-16	1.61602e-13	22.1476	17.8255	16.023	18.6654	43.0872	53.1048	52.5698	49.5873	Protein kinase superfamily protein
AT3G19470	HAT3.1	Chr3	6749432..6751083	3.11601	2.04502	1.03212	0.00358427	0.0106229	1	1.80271	2.64973	1.93048	2.12764	5.45771	5.57601	3.94564	4.99312	Homeodomain-like protein with RING/FYVE/PHD-type zinc finger domain
AT3G19580	AT3G19613	Chr3	complement(6802903..6804296)	7.09594	3.40589	1.76803	9.90116e-07	5.73405e-06	0.0230341	3.09036	1.68619	3.86097	2.87917	8.04295	18.5867	8.00732	11.5457	#N/A
AT3G19615	AT3G19660	Chr3	complement(6814966..6815403)	32.6007	84.8882	6.40749	1.25363e-30	6.06416e-29	2.91645e-26	1.03012	0	0.579145	0.536422	46.7257	48.3254	62.55	52.5337	0
AT3G19620	AT3G19663	Chr3	complement(6815503..6818329)	5.72403	6.10605	2.61024	1.41281e-07	9.20815e-07	0.00328677	2.06024	0.722654	1.15829	1.31373	6.03221	16.9935	4.99007	9.33861	0
AT3G19970	ASPG2	Chr3	6958509..6961684	6.46764	2.17461	1.12076	1.21602e-05	6.01102e-05	0.282895	4.63554	4.81769	3.66792	4.37372	10.0537	9.29334	11.8369	10.3946	Eukaryotic aspartyl protease family protein
AT3G19990	AT3G20030	Chr3	6965595..6967321	22.3489	2.22757	1.15547	7.89936e-14	9.98737e-13	1.83771e-09	14.6792	13.2487	14.6717	14.1999	36.1933	36.9079	34.5824	35.8945	F-box and associated interaction domains-containing protein
AT3G20395	SBE3	Chr3	complement(7111934..7113899)	18.9673	2.38405	1.25342	1.92053e-08	1.39663e-07	0.000446791	12.3614	12.0442	9.65242	11.3527	40.9807	19.3833	29.8244	30.0628	Alpha amylase family protein
AT3G20410	AT3G20460	Chr3	7115819..7119144	38.4203	2.09653	1.06801	1.01121e-15	1.50198e-14	2.35248e-11	24.7229	28.9062	24.9032	26.1774	55.7261	62.1326	67.8882	61.9157	Major facilitator superfamily protein
AT3G20470	FAX6	Chr3	complement(7140294..7141353)	101.871	2.99452	1.58233	4.14196e-21	9.69335e-20	9.63586e-17	54.8539	49.3814	41.1193	48.4515	187.669	125.858	174.42	162.649	Transmembrane proteins 14C
AT3G21080	AT3G21130	Chr3	complement(7388258..7390031)	3.24331	3.22437	1.68902	4.11012e-05	0.000184794	0.956179	1.54518	1.20442	1.35134	1.36698	4.50022	6.10706	5.10612	5.2378	F-box and associated interaction domains-containing protein
AT3G21260	AT3G21300	Chr3	complement(7463834..7465975)	25.8713	2.20658	1.14181	7.39163e-12	7.72343e-11	1.71959e-07	17.7696	18.3072	14.2856	16.7875	47.2044	41.1562	35.7428	41.3678	RNA methyltransferase family protein
AT3G21305	MED6	Chr3	7492980..7493434	6.45213	37.4754	5.22787	2.58918e-10	2.32533e-09	6.02347e-06	0	0.240885	0.386097	0.208994	8.42594	10.0899	12.7653	10.4271	RNA polymerase transcriptional regulation mediator-related
AT3G21352	AT3G21390	Chr3	7519865..7520549	1.47004	2.78318	1.47674	0.0196439	0.0466985	1	1.03012	0.481769	0.579145	0.697012	2.10649	3.98286	1.04443	2.37793	Mitochondrial substrate carrier family protein
AT3G21420	PCMP-E29	Chr3	7541384..7543560	13.8514	2.75013	1.4595	4.01332e-12	4.3227e-11	9.3366e-08	7.21084	7.22654	7.14279	7.19339	21.0649	21.773	24.022	22.2866	Pentatricopeptide repeat (PPR-like) superfamily protein
AT3G21520	AT3G21570	Chr3	7581959..7582793	7.4009	64.3092	6.00695	6.9028e-10	5.93143e-09	1.60587e-05	0.25753	0.240885	0	0.166138	13.3092	9.29334	12.8813	11.828	0
AT3G21630	AT3G21680	Chr3	complement(7615357..7618671)	20.7843	2.30809	1.2067	1.78753e-11	1.80007e-10	4.15851e-07	13.9066	10.358	14.0925	12.7857	30.2568	33.1905	37.0194	33.4889	0
AT3G21700	UGT71B1	Chr3	7644265..7646640	8.78396	2.57793	1.36621	1.19624e-07	7.86996e-07	0.00278293	4.89307	5.54035	4.24706	4.89349	11.7772	14.0728	16.7109	14.187	UDP-glucosyl transferase 71B1
AT3G21720	PER30	Chr3	complement(7652487..7656053)	76.9106	4.34221	2.11843	6.37055e-12	6.70176e-11	1.48204e-07	15.9669	24.3294	35.3279	25.208	127.73	51.7772	189.623	123.043	Peroxidase superfamily protein
AT3G21780	AT3G21825	Chr3	complement(7674904..7676519)	6.02219	6.01502	2.58857	1.91473e-11	1.91836e-10	4.45442e-07	1.28765	1.92708	0.965242	1.39332	8.80894	11.152	9.16781	9.70959	#N/A
AT3G21890	AT3G21940	Chr3	complement(7708833..7709933)	4.82481	2.10933	1.07679	0.000870891	0.00298577	1	2.31777	4.33592	2.89573	3.18314	8.90469	9.02782	5.22217	7.71823	Receptor protein kinase-related
AT3G22060	BHLH117	Chr3	7770899..7772357	79.0515	4.29676	2.10325	5.3516e-41	4.77262e-39	1.245e-36	22.6627	28.4244	27.4129	26.1666	111.644	130.107	140.766	127.506	basic helix-loop-helix (bHLH) DNA-binding superfamily protein
AT3G22100	AT3G22142	Chr3	complement(7783638..7784469)	1.28141	3.35408	1.74592	0.00554623	0.0156009	1	1.03012	0	0.579145	0.536422	2.39373	2.12419	1.62467	2.04753	Bifunctional inhibitor/lipid-transfer protein/seed storage 2S albumin superfamily protein
AT3G22160	POP2	Chr3	complement(7817779..7818985)	18.8425	3.93182	1.9752	1.1391e-18	2.16729e-17	2.65e-14	5.92319	5.29946	8.68718	6.63661	24.7991	37.1734	29.4762	30.4829	Pyridoxal phosphate (PLP)-dependent transferases superfamily protein
AT3G22240	AT3G22290	Chr3	complement(7863606..7864895)	72.8522	4.21342	2.07499	2.7432e-31	1.38573e-29	6.38179e-27	26.7831	20.4752	26.6407	24.633	90.7704	155.332	108.157	118.086	Endoplasmic reticulum vesicle transporter protein
AT3G22260	RH9	Chr3	7870826..7873597	8.32768	3.70009	1.88756	4.64854e-08	3.21848e-07	0.00108144	2.06024	4.57681	3.08877	3.24194	10.1494	9.82439	20.4245	13.4661	putative mitochondrial RNA helicase 1
AT3G22370	WNK2	Chr3	7906521..7908746	57.8869	3.0948	1.62985	2.7603e-27	1.03492e-25	6.42156e-23	24.7229	25.5338	29.7294	26.662	89.4299	82.8435	106.88	93.0513	with no lysine (K) kinase 2
AT3G22410	AT3G22430	Chr3	complement(7933119..7935925)	1.43908	2.9525	1.56194	0.0109393	0.0280187	1	1.03012	0.722654	0.193048	0.648608	1.91499	3.45181	1.62467	2.33049	0
AT3G22460	AT3G22510	Chr3	7963855..7965907	8.93329	5.7533	2.52439	3.38901e-14	4.38991e-13	7.88419e-10	2.5753	0.481769	3.28182	2.11296	11.6814	16.4625	15.2023	14.4487	Pre-rRNA-processing protein TSR2, conserved region
AT3G22550	CDC73	Chr3	complement(7991403..7993588)	13.2008	2.34839	1.23167	9.75918e-09	7.3639e-08	0.000227038	10.0437	6.98566	6.56364	7.86432	19.3414	25.4903	19.0319	21.2879	PLANT HOMOLOGOUS TO PARAFIBROMIN
AT3G22600	EBP2	Chr3	complement(8006249..8007836)	158.191	4.59057	2.19867	3.20026e-38	2.51278e-36	7.44508e-34	52.7937	44.0819	51.3509	49.4088	188.339	288.359	292.674	256.457	rRNA processing protein-related
AT3G22890	AT3G22935	Chr3	8112614..8115024	330.765	3.24816	1.69962	1.02024e-57	1.85795e-55	2.37348e-53	150.398	144.531	141.311	145.413	488.322	541.404	568.636	532.787	#N/A
AT3G22910	GG2	Chr3	complement(8116292..8119490)	4.00504	6.66894	2.73746	3.74605e-07	2.29843e-06	0.00871482	0.51506	0.481769	1.35134	0.782723	4.02147	10.3554	5.22217	6.53303	G-protein gamma subunit 2
AT3G22980	IAA2	Chr3	complement(8160075..8163788)	11.6363	2.27853	1.1881	1.19131e-08	8.89008e-08	0.000277145	8.49849	6.50389	6.75669	7.25302	16.4689	19.6488	20.1924	18.77	indole-3-acetic acid inducible 2
AT3G23000	AT3G23060	Chr3	8172479..8174142	231.052	2.01642	1.0118	1.09644e-17	1.93336e-16	2.55077e-13	156.321	166.21	164.477	162.336	410.669	377.575	321.337	369.861	RING/U-box superfamily protein
AT3G23150	AT3G23172	Chr3	8254559..8257888	13.2459	2.93746	1.55457	3.71247e-15	5.25836e-14	8.63668e-11	6.95331	6.50389	5.9845	6.48057	21.1606	20.9764	21.701	21.2793	0
AT3G23230	AT3G23260	Chr3	complement(8289379..8290164)	1.62738	6.66285	2.73614	0.000558272	0.00200005	1	0.25753	0.481769	0.193048	0.310783	1.62774	4.24839	2.08887	2.655	F-box and associated interaction domains-containing protein
AT3G23240	AT3G23270	Chr3	8295617..8296604	3.1517	26.0555	4.70352	6.25222e-06	3.23061e-05	0.145452	0	0	0.386097	0.128699	3.15973	9.02782	3.24935	5.14563	Regulator of chromosome condensation (RCC1) family with FYVE zinc finger domain
AT3G23250	LSH4	Chr3	8309209..8310910	19.2151	30.4617	4.92892	1.45617e-24	4.48886e-23	3.38764e-20	0.51506	0.240885	1.73744	0.831127	21.1606	46.9978	25.6466	31.2683	Protein of unknown function (DUF640)
AT3G23550	AT3G23600	Chr3	complement(8448273..8450799)	15.0668	6.34839	2.66639	2.40956e-16	3.80041e-15	5.6056e-12	3.09036	3.1315	3.86097	3.36094	13.1177	35.5802	25.1825	24.6268	alpha/beta-Hydrolases superfamily protein
AT3G23570	DSPTP1	Chr3	complement(8457767..8459990)	45.4165	4.23625	2.08279	1.77552e-30	8.45653e-29	4.13056e-26	17.2545	12.2851	16.2161	15.2519	57.1624	87.3574	76.1276	73.5491	dual specificity protein phosphatase 1
AT3G23790	RBG4	Chr3	8575051..8581331	8.76778	3.11116	1.63745	2.51698e-10	2.2633e-09	5.8555e-06	3.34789	4.09504	4.44011	3.96101	14.5539	14.0728	13.5776	14.0681	glycine-rich RNA-binding protein 4
AT3G24100	AT3G24150	Chr3	8703220..8704311	230.134	5.17325	2.37107	1.32449e-72	4.15987e-70	3.0813e-68	58.2018	64.0753	67.1808	63.1527	396.307	335.623	373.907	368.612	0
AT3G24500	AT3G24513	Chr3	8918267..8919683	226.202	35.6153	5.15442	1.3976e-120	2.01916e-117	3.25137e-116	8.75602	7.94919	10.2316	8.97893	390.945	236.051	458.39	361.795	0
AT3G25010	AT3G25020	Chr3	complement(9110057..9112936)	2.59198	20.4757	4.35584	1.36164e-05	6.68513e-05	0.316773	0	0.240885	0.193048	0.144644	3.25548	5.04496	4.29378	4.19807	receptor like protein 42
AT3G25013	XTH3	Chr3	9113875..9116673	4.01691	2.01397	1.01004	0.00337734	0.0100827	1	3.60542	2.64973	2.12353	2.7929	4.50022	8.23125	6.84684	6.5261	xyloglucan endotransglucosylase/hydrolase 3
AT3G25020	RIN4	Chr3	complement(9116684..9119804)	2.69089	2.14771	1.1028	0.00442739	0.0127622	1	1.03012	1.92708	2.31658	1.75793	5.07472	3.98286	3.82959	4.29572	RPM1 interacting protein 4
AT3G25230	AT3G25270	Chr3	9188096..9191630	121.187	2.06795	1.0482	1.61537e-10	1.47957e-09	3.758e-06	88.0753	84.7914	78.3776	83.7481	194.275	150.021	239.059	194.452	Ribonuclease H-like superfamily protein
AT3G25250	AT3G25290	Chr3	9195334..9197126	11.6336	3.97399	1.99059	1.45143e-14	1.9561e-13	3.37662e-10	5.1506	3.1315	4.24706	4.17639	15.0327	19.1177	22.2813	18.8105	Auxin-responsive family protein
AT3G25610	GATA	Chr3	complement(9308744..9313599)	14.6782	5.759	2.52582	8.3558e-21	1.9081e-19	1.94389e-16	3.86295	3.85415	3.08877	3.60196	18.2881	29.7387	23.3257	23.7842	Amidase family protein
AT3G25760	AT3G25805	Chr3	9403779..9405338	27.69	3.41474	1.77178	1.36342e-26	4.87569e-25	3.17186e-22	11.8464	10.8398	11.5829	11.423	38.3955	49.653	46.0711	44.7065	0
AT3G25770	TPS24	Chr3	9406669..9408071	104.841	2.0086	1.00619	1.10401e-07	7.3076e-07	0.00256838	80.8645	66.4842	77.4124	74.9203	111.452	232.599	167.806	170.619	Terpenoid cyclases/Protein prenyltransferases superfamily protein
AT3G25780	TPS27_1	Chr3	9409160..9411090	12.9604	4.05081	2.01821	1.21298e-07	7.97284e-07	0.00282187	5.40813	3.85415	4.44011	4.56747	9.76644	40.6252	13.4616	21.2844	terpene synthase-like sequence-1,8-cineole
AT3G25900	AT3G25940	Chr3	9480746..9482962	17.9973	2.08082	1.05715	4.39959e-07	2.66994e-06	0.0102352	14.4217	11.3216	11.5829	12.4421	21.1606	29.2077	37.1354	29.1679	TFIIB zinc-binding protein
AT3G26170	CYP71B3	Chr3	complement(9573263..9575215)	13.1042	9.57028	3.25856	2.49466e-22	6.43592e-21	5.80357e-18	2.31777	1.68619	1.73744	1.9138	20.7776	26.8179	15.6665	21.0874	cytochrome P450, family 71, subfamily B, polypeptide 3
AT3G26180	CYP71B24	Chr3	complement(9578032..9580113)	37.5102	2.58889	1.37234	9.68717e-23	2.59174e-21	2.25362e-18	19.5723	23.3658	18.1465	20.3615	56.6836	67.4431	57.0957	60.4075	cytochrome P450, family 71, subfamily B, polypeptide 24
AT3G26200	AT3G26237	Chr3	9589249..9591179	23.011	69.4539	6.11798	1.514e-22	3.98662e-21	3.52217e-18	0.25753	0.963539	0.193048	0.471372	23.9373	28.9421	59.1846	37.3547	#N/A
AT3G26210	AT3G26240	Chr3	complement(9592727..9595283)	26.0914	4.57922	2.1951	5.76278e-31	2.8383e-29	1.34065e-26	7.46837	7.70831	8.68718	7.95462	37.055	45.9357	43.286	42.0922	Cysteine/Histidine-rich C1 domain family protein
AT3G26220	AT3G26250	Chr3	complement(9595930..9597927)	15.4964	5.75461	2.52472	1.02628e-22	2.73561e-21	2.38754e-18	4.37801	2.89062	4.05402	3.77421	21.1606	27.349	26.575	25.0282	Cysteine/Histidine-rich C1 domain family protein
AT3G26230	CYP71B25	Chr3	complement(9597941..9599988)	23.8513	12.8439	3.68301	9.62514e-39	7.75414e-37	2.23919e-34	2.31777	1.68619	3.66792	2.55729	33.225	38.2355	43.9823	38.4809	cytochrome P450, family 71, subfamily B, polypeptide 25
AT3G26280	CYP71B37	Chr3	complement(9630128..9632145)	23.0813	3.29269	1.71927	9.34708e-23	2.50694e-21	2.17451e-18	7.98343	10.358	11.0038	9.78174	38.7785	38.7665	33.5379	37.0276	cytochrome P450, family 71, subfamily B, polypeptide 37
AT3G26290	PBE2	Chr3	complement(9632608..9634822)	37.7224	2.95337	1.56236	6.31892e-28	2.48075e-26	1.47003e-23	20.3449	17.8255	16.9883	18.3862	63.4818	59.7429	58.2562	60.4937	N-terminal nucleophile aminohydrolases (Ntn hydrolases) superfamily protein
AT3G26470	AT3G26512	Chr3	9685932..9687642	22.7266	2.97502	1.5729	2.78681e-18	5.1486e-17	6.48325e-14	12.8765	9.15362	10.4246	10.8182	31.9803	40.0941	37.9478	36.6741	#N/A
AT3G26500	PCMP-A5	Chr3	complement(9707912..9710100)	4.07641	2.54602	1.34825	8.78959e-05	0.000370943	1	1.80271	3.1315	2.12353	2.35258	6.22371	5.31048	8.12337	6.55252	Tetratricopeptide repeat (TPR)-like superfamily protein
AT3G26600	PCMP-A6	Chr3	9769634..9772122	10.6859	2.02992	1.02143	5.50472e-07	3.29903e-06	0.0128062	9.52861	5.29946	7.33584	7.38797	16.2774	18.8522	16.4788	17.2028	Tetratricopeptide repeat (TPR)-like superfamily protein
AT3G26820	AT3G26860	Chr3	9881128..9885202	1.05201	14.719	3.87961	0.00347476	0.0103365	1	0.25753	0	0	0.0858434	1.14899	2.12419	1.85677	1.70999	Plant self-incompatibility protein S1 family
AT3G26830	AT3G26870	Chr3	9887917..9889791	133.651	126.085	6.97825	1.0765e-79	5.55448e-77	2.50437e-75	1.80271	0.722654	1.93048	1.48528	143.241	256.496	252.057	217.265	Plant self-incompatibility protein S1 family
AT3G26840	AT3G26880	Chr3	9892791..9896337	8.26762	3.8876	1.95888	6.11589e-09	4.73179e-08	0.00014228	2.31777	3.1315	3.47487	2.97471	7.7557	18.3212	14.39	13.4889	Plant self-incompatibility protein S1 family
AT3G26910	AT3G26934	Chr3	complement(9914959..9918810)	18.6441	3.09408	1.62951	9.35967e-17	1.52277e-15	2.17743e-12	7.21084	8.67185	9.45937	8.44735	25.4693	32.1284	32.7256	30.1078	0
AT3G26960	YSL6	Chr3	complement(9944466..9945861)	3.5561	2.65403	1.40818	9.99406e-05	0.000416663	1	2.06024	1.20442	2.31658	1.86041	5.93646	5.84153	5.33822	5.7054	YELLOW STRIPE like 6
AT3G26980	AT3G27025	Chr3	complement(9945756..9948084)	23.4609	2.39187	1.25814	3.30438e-12	3.58225e-11	7.6873e-08	12.3614	14.9349	13.8995	13.7319	31.693	45.4046	36.6712	37.923	0
AT3G27580	AT3G27630	Chr3	complement(10217417..10220061)	14.0485	3.01026	1.58989	9.59232e-09	7.24303e-08	0.000223156	6.18072	4.09504	9.26632	6.51403	31.4058	16.9935	18.3356	22.245	0
AT3G27880	GL1	Chr3	10338148..10339528	10.9071	2.04188	1.0299	5.48548e-08	3.76308e-07	0.00127614	6.43825	8.43096	8.10803	7.65908	17.3306	16.197	19.0319	17.5198	myb domain protein 0
AT3G28100	AT3G28155	Chr3	10456029..10461000	13.0254	2.24431	1.16628	4.16675e-09	3.27997e-08	9.69353e-05	7.7259	8.19008	8.30108	8.07235	20.5861	23.1006	19.148	20.9449	0
AT3G28210	AT3G28243	Chr3	10520443..10521796	179.602	30.467	4.92918	7.01127e-90	5.42647e-87	1.6311e-85	6.69578	9.63539	8.68718	8.33945	323.154	162.501	374.488	286.714	0
AT3G28340	ABCB18	Chr3	complement(10588947..10590685)	13.4767	5.5133	2.46292	1.01867e-18	1.9467e-17	2.36983e-14	2.5753	5.05858	2.70268	3.44552	17.8094	28.9421	18.6838	21.8118	P-glycoprotein 18
AT3G28450	P4H6	Chr3	10667135..10669428	16.3806	2.22231	1.15206	1.65019e-09	1.36181e-08	3.839e-05	8.75602	11.3216	11.3899	10.4892	24.2246	24.9593	29.9404	26.3748	Oxoglutarate/iron-dependent oxygenase
AT3G28510	AT3G28560	Chr3	10685470..10687429	5.83458	32.7749	5.03452	2.00859e-08	1.45823e-07	0.000467279	0.51506	0.240885	0	0.251982	3.25548	19.1177	6.4987	9.62397	BCS1 AAA-type ATPase
AT3G28540	AT3G28590	Chr3	10694175..10696249	3.68853	2.17191	1.11897	0.00256319	0.00788235	1	3.09036	2.16796	1.73744	2.33192	5.55346	8.23125	4.06169	5.9488	0
AT3G28580	AT3G28630	Chr3	10715597..10717393	18.5499	15.0878	3.91531	3.39892e-23	9.4798e-22	7.90726e-19	1.80271	1.68619	1.73744	1.74211	16.6604	46.2012	28.0837	30.3151	Protein of unknown function (DUF569)
AT3G28740	AT3G28785	Chr3	complement(10788698..10790553)	117.907	2.19967	1.13729	4.87728e-12	5.20924e-11	1.13465e-07	65.6702	66.2433	96.7172	76.2102	184.318	173.387	210.744	189.483	#N/A
AT3G28770	AT3G28820	Chr3	10796695..10803453	1.74811	4.00469	2.00169	0.000782464	0.00271352	1	0.77259	0.240885	0.772193	0.595223	3.25548	2.92077	2.20492	2.79372	Protein of unknown function (DUF1216)
AT3G28850	AT3G28875	Chr3	10848241..10850286	8.28857	2.67844	1.42139	2.51558e-07	1.58613e-06	0.00585225	6.69578	3.1315	3.47487	4.43405	10.9154	15.1349	14.1579	13.4027	#N/A
AT3G28930	AT3G28960	Chr3	complement(10959641..10961461)	171.934	7.38455	2.88451	1.37136e-53	2.21782e-51	3.19034e-49	29.8735	31.0741	39.1888	33.3788	188.531	340.667	309.036	279.411	Transmembrane amino acid transporter family protein
AT3G28940	AT3G28970	Chr3	complement(10968043..10969858)	344.313	2.24191	1.16473	6.31059e-29	2.6452e-27	1.4681e-24	219.931	214.146	221.04	218.373	510.44	622.92	531.153	554.837	Domain of unknown function (DUF298)
AT3G29000	AT3G29034	Chr3	11005638..11006514	20.404	31.3976	4.97258	7.43529e-29	3.09271e-27	1.72975e-24	0.77259	0.722654	1.15829	0.884512	24.8948	37.97	36.3231	33.0626	0
AT3G29100	KIN11	Chr3	complement(11075651..11077572)	3.65346	2.48113	1.311	0.00032111	0.00121127	1	2.06024	0.963539	2.89573	1.97317	5.26622	6.37258	6.03451	5.8911	SNF1 kinase homolog 11
AT3G29590	AT3G29636	Chr3	complement(11398592..11400332)	6.33851	2.08919	1.06294	0.00013811	0.000561008	1	4.89307	4.81769	3.08877	4.26651	10.6282	12.4796	7.42708	10.1783	transferase-related
AT3G29810	AT3G30165	Chr3	11728024..11730350	14.552	7.07078	2.82187	3.79018e-25	1.237e-23	8.81747e-21	2.31777	3.1315	3.28182	2.91036	21.9266	21.5075	26.8071	23.4137	#N/A
AT3G29970	AT3G30200	Chr3	11745197..11746570	9.6857	34.8251	5.12206	6.99772e-14	8.88907e-13	1.62795e-09	0	0.722654	0.386097	0.369584	8.80894	23.1006	15.5505	15.82	Plant transposase (Ptta/En/Spm family)
AT3G43210	AT3G43250	Chr3	15190786..15196215	6.63169	2.26174	1.17743	6.05164e-06	3.1307e-05	0.140785	4.63554	2.40885	5.01926	4.02122	10.3409	11.6831	9.98014	10.668	Family of unknown function (DUF572)
AT3G43430	AT3G43480	Chr3	complement(15354535..15355494)	9.15379	2.2901	1.19541	8.69489e-07	5.07069e-06	0.0202278	4.12048	6.74477	5.79145	5.55223	11.7772	16.9935	15.6665	14.8124	0
AT3G44260	NAC60	Chr3	complement(15952008..15953346)	13.9979	3.35718	1.74725	4.44363e-13	5.24499e-12	1.03377e-08	7.21084	4.09504	6.17755	5.82781	19.6286	30.0042	18.2196	22.6175	NAC domain containing protein 60
AT3G44300	AT3G44330	Chr3	15983199..15985535	62.7813	2.87958	1.52586	3.69612e-23	1.02691e-21	8.59866e-19	34.2515	25.7747	32.8182	30.9481	85.5999	119.751	98.9891	101.447	0
AT3G44310	CEF	Chr3	15986624..15989505	1107.19	2.41434	1.27163	4.05286e-36	2.70245e-34	9.42857e-32	651.294	663.396	638.604	651.098	1888.18	1817.25	1619.68	1775.04	clone eighty-four
AT3G44540	AT3G44570	Chr3	16123426..16128030	6.85572	2.18139	1.12525	6.70957e-06	3.44884e-05	0.156091	4.89307	2.89062	5.40535	4.39635	11.2984	11.152	10.5604	11.0036	Arabidopsis retrotransposon ORF-1 protein
AT3G44720	HDT1	Chr3	16271511..16273413	66.6228	4.30269	2.10524	2.73457e-29	1.16885e-27	6.36169e-25	22.4051	22.884	21.2353	22.1748	74.3015	142.852	107.693	108.282	histone deacetylase 3
AT3G44830	AT3G44870	Chr3	16368890..16372443	1.58121	21.1872	4.40512	0.000856283	0.00294174	1	0	0	0.193048	0.0643495	2.10649	3.71734	1.85677	2.5602	S-adenosyl-L-methionine-dependent methyltransferases superfamily protein
AT3G45040	SOT6	Chr3	complement(16472538..16475830)	15.833	2.13966	1.09738	1.54421e-08	1.13593e-07	0.000359245	9.78614	10.358	10.4246	10.1896	22.1181	30.8008	23.7899	25.5696	P-loop containing nucleoside triphosphate hydrolases superfamily protein
AT3G45140	AT3G45180	Chr3	16525245..16529352	258.991	2.02498	1.01791	6.13542e-10	5.30358e-09	1.42734e-05	191.86	165.729	192.276	183.288	307.068	558.132	395.84	420.347	Ubiquitin-like superfamily protein
AT3G45290	LECRK11	Chr3	16617398..16621370	5.66926	6.31194	2.65808	6.86168e-11	6.49343e-10	1.5963e-06	0.51506	1.92708	1.15829	1.20014	8.61744	10.8865	7.89128	9.13174	Concanavalin A-like lectin protein kinase family protein
AT3G45640	AT3G45670	Chr3	16756571..16758874	42.3535	2.13317	1.093	1.29316e-11	1.32502e-10	3.00841e-07	24.7229	30.5924	28.7642	28.0265	57.6411	82.8435	64.8709	68.4519	Protein kinase superfamily protein
AT3G46080	AT3G46110	Chr3	complement(16922514..16923299)	19.2229	22.7353	4.50686	1.35476e-27	5.1963e-26	3.15172e-23	0.51506	0.963539	1.93048	1.13636	20.6819	37.4389	35.6268	31.2492	Domain of unknown function (DUF966)
AT3G46090	AT3G46130	Chr3	complement(16925881..16926883)	1.59575	4.02679	2.00963	0.00413257	0.0120408	1	0.51506	0.481769	0.579145	0.525325	0.957494	4.24839	2.66911	2.625	myb domain protein 48
AT3G46110	AT3G46150	Chr3	16931991..16933909	5.80704	4.33892	2.11734	2.33371e-09	1.89203e-08	5.42915e-05	1.28765	1.20442	2.70268	1.73158	9.00044	11.152	7.89128	9.34791	0
AT3G46230	AT3G46280	Chr3	complement(16984118..16984867)	393.797	192.411	7.58805	3.92028e-64	8.84962e-62	9.12014e-60	3.86295	2.40885	2.31658	2.86279	907.8	130.638	824.29	620.909	protein kinase-related
AT3G46280	AT3G46320	Chr3	complement(17005423..17008528)	24.9659	2.63526	1.39795	3.00841e-17	5.10934e-16	6.99876e-13	13.3916	13.0078	14.4786	13.626	40.5977	36.9079	42.7057	40.0704	Histone superfamily protein
AT3G46450	AT3G46490	Chr3	complement(17092848..17095729)	17.0866	2.02443	1.01752	8.13724e-08	5.48328e-07	0.00189305	10.0437	15.8984	10.0385	11.9935	30.0653	28.9421	23.0936	27.367	2-oxoglutarate (2OG) and Fe(II)-dependent oxygenase superfamily protein
AT3G46600	AT3G46617	Chr3	17157585..17159965	35.3146	2.00534	1.00385	1.11585e-13	1.38576e-12	2.59591e-09	22.6627	24.3294	26.2546	24.4155	53.5239	63.4603	53.6143	56.8661	#N/A
AT3G46660	UGT76E4	Chr3	complement(17189264..17191167)	6.02943	4.77746	2.25624	5.99998e-09	4.64543e-08	0.000139584	0.77259	1.20442	3.08877	1.6886	6.70246	12.4796	10.2122	9.79811	UDP-Glycosyltransferase superfamily protein
AT3G46900	DUT	Chr3	17268700..17269510	14.2854	2.35017	1.23277	2.1646e-08	1.56208e-07	0.000503574	8.75602	6.263	10.2316	8.41686	23.9373	26.2869	18.5677	22.9306	DUTP-PYROPHOSPHATASE-LIKE 1
AT3G47090	AT3G47130	Chr3	complement(17341235..17344762)	1.91631	3.87318	1.95352	0.000790171	0.00273718	1	1.03012	0.722654	0.386097	0.712957	2.29798	3.18629	3.82959	3.10462	F-box associated ubiquitination effector family protein
AT3G47360	PME33	Chr3	17450852..17452949	7.74992	2.37135	1.24571	1.36546e-06	7.76865e-06	0.031766	4.63554	4.81769	4.44011	4.63112	13.9794	13.0107	10.2122	12.4008	Plant invertase/pectin methylesterase inhibitor superfamily
AT3G47420	SMC2-2	Chr3	complement(17472297..17475274)	62.311	2.01027	1.00739	7.32252e-12	7.65861e-11	1.70351e-07	47.3855	42.1548	42.0845	43.875	94.5046	123.469	83.2066	100.393	Structural maintenance of chromosomes (SMC) family protein
AT3G47480	AT3G47520	Chr3	complement(17496085..17497164)	11.9962	7.90593	2.98294	9.50028e-18	1.69032e-16	2.21015e-13	3.09036	1.20442	2.12353	2.13944	13.8837	27.88	16.7109	19.4915	malate dehydrogenase
AT3G47540	AT3G47580	Chr3	17520958..17522624	26.1367	7.94758	2.99052	3.73051e-30	1.73858e-28	8.67866e-26	5.1506	3.85415	5.01926	4.67467	27.9588	54.4324	45.1427	42.5113	Leucine-rich repeat protein kinase family protein
AT3G47730	ABCA6	Chr3	complement(17594060..17599083)	38.167	2.71733	1.44219	5.40732e-19	1.05096e-17	1.25796e-14	18.5422	20.957	20.8492	20.1161	65.3968	48.0599	69.861	61.1059	ABC2 homolog 5
AT3G47780	AT3G47820	Chr3	17624340..17629285	15.6047	4.06644	2.02377	2.09432e-16	3.32012e-15	4.87224e-12	5.1506	6.50389	5.01926	5.55792	26.3311	18.5867	30.0565	24.9914	PLANT U-BOX 39
AT3G47790	AT3G47830	Chr3	17629530..17633942	1.26108	5.15699	2.36653	0.0026436	0.00811007	1	0.51506	0	0.386097	0.300386	2.01074	2.92077	1.16048	2.03066	DNA glycosylase superfamily protein
AT3G47800	SDH7A	Chr3	17634804..17637204	14.5355	2.15443	1.10731	1.49048e-07	9.67942e-07	0.00346746	7.98343	11.8033	9.26632	9.68437	19.8201	21.773	28.78	23.4577	0
AT3G48020	AT3G48060	Chr3	17724400..17725198	6.11998	3.18221	1.67003	1.19919e-08	8.93943e-08	0.00027898	2.31777	3.37239	2.50963	2.73326	9.38344	9.82439	10.3283	9.84537	BAH domain ;TFIIS helical bundle-like domain
AT3G48180	AT3G48195	Chr3	complement(17790312..17790919)	11.9438	3.02126	1.59515	1.54269e-12	1.73401e-11	3.58892e-08	4.89307	6.02212	6.17755	5.69758	18.8626	15.9314	22.7454	19.1798	Phox (PX) domain-containing protein
AT3G48280	CYP71A22	Chr3	17879542..17881388	3.03294	2.54717	1.34889	0.000419814	0.00154593	1	2.5753	1.20442	1.54439	1.7747	5.74496	4.24839	4.52588	4.83974	cytochrome P450, family 71, subfamily A, polypeptide 22
AT3G48450	AT3G48480	Chr3	complement(17943933..17945138)	18.21	6.56983	2.71586	4.2936e-20	9.20342e-19	9.98863e-16	3.86295	4.57681	3.47487	3.97154	17.3306	37.97	33.77	29.6902	Cysteine proteinases superfamily protein
AT3G48520	ALS	Chr3	complement(17974853..17976774)	13.4211	10.3318	3.36901	6.03989e-19	1.16762e-17	1.40512e-14	1.80271	2.16796	1.54439	1.83835	13.8837	33.9871	17.7554	21.8754	chlorsulfuron/imidazolinone resistant 1
AT3G48580	AT3G48620	Chr3	18007098..18008535	1.97229	3.42995	1.77819	0.00119598	0.00397212	1	0.77259	0.481769	0.965242	0.739867	2.68098	3.98286	2.9012	3.18835	Outer membrane OMP85 family protein
AT3G48640	GAMMACAL2	Chr3	complement(18021356..18022648)	1.57334	8.50115	3.08766	0.000714719	0.00250788	1	0.51506	0.240885	0	0.251982	1.43624	4.77943	1.50863	2.57477	gamma carbonic anhydrase-like 2
AT3G48850	MSBP2	Chr3	complement(18114526..18116569)	8.20532	67.4926	6.07666	6.33928e-10	5.47107e-09	1.47477e-05	0	0.240885	0.193048	0.144644	9.19194	16.9935	13.8097	13.3317	membrane-associated progesterone binding protein 3
AT3G48890	AT3G48940	Chr3	18129452..18131592	138.611	4.37204	2.12831	3.36695e-37	2.4485e-35	7.83287e-33	42.2349	48.8996	45.1733	45.4359	171.391	241.892	260.064	224.449	Remorin family protein
AT3G49110	AT3G49140	Chr3	18200587..18203265	52.9942	7.75769	2.95563	6.99761e-24	2.06883e-22	1.62792e-19	7.7259	9.15362	12.5481	9.80922	41.3637	139.931	79.2609	86.852	Pentatricopeptide repeat (PPR) superfamily protein
AT3G49120	AT3G49150	Chr3	18207651..18210333	81.4719	2.47036	1.30472	2.24214e-14	2.95736e-13	5.21611e-10	51.2485	44.3228	46.3316	47.301	95.5579	148.694	152.139	132.13	F-box/RNI-like superfamily protein
AT3G49370	AT3G49410	Chr3	complement(18304637..18308091)	2.25871	2.64504	1.40329	0.00266753	0.00817651	1	0.51506	1.20442	1.54439	1.08796	2.96823	4.51391	3.48145	3.65453	Transcription factor IIIC, subunit 5
AT3G49530	AT3G49560	Chr3	complement(18362443..18364959)	23.4639	2.75223	1.4606	9.01317e-14	1.13092e-12	2.09682e-09	12.619	14.2122	9.45937	12.0968	33.1293	46.9978	33.5379	37.8883	Mitochondrial import inner membrane translocase subunit Tim17/Tim22/Tim23 family protein
AT3G49570	AT3G49601	Chr3	complement(18372404..18373147)	79.3075	22.0876	4.46517	2.0805e-91	1.7341e-88	4.84008e-87	3.86295	5.05858	6.17755	5.03303	112.889	121.876	148.774	127.846	0
AT3G49580	AT3G49610	Chr3	complement(18374908..18375940)	155.094	31.2049	4.9637	1.18936e-122	1.84105e-119	2.76694e-118	5.1506	7.94919	7.91498	7.00493	226.543	236.848	286.059	249.816	Domain of unknown function (DUF313)
AT3G49620	KIN8B	Chr3	18393747..18397050	102.01	57.8283	5.8537	3.07532e-47	3.80831e-45	7.15443e-43	3.09036	2.64973	1.93048	2.55686	61.0881	292.608	150.05	167.915	P-loop containing nucleoside triphosphate hydrolases superfamily protein
AT3G50260	AT3G50300	Chr3	18634546..18635514	16.7633	9.84446	3.29931	7.72288e-27	2.8081e-25	1.79665e-22	1.80271	1.92708	3.28182	2.3372	22.1181	28.4111	30.7528	27.094	HXXXD-type acyl-transferase family protein
AT3G50340	AT3G50373	Chr3	complement(18664838..18666691)	11.9634	2.35875	1.23802	1.24672e-08	9.25578e-08	0.000290036	6.95331	6.263	8.10803	7.10812	21.9266	19.9143	15.5505	19.1305	0
AT3G50480	CRK5_1	Chr3	18733021..18734420	157.447	7.15042	2.83803	2.28582e-67	6.04096e-65	5.31772e-63	27.2982	32.0377	34.7487	31.3615	223.288	241.361	296.851	253.833	CDPK-related kinase
AT3G50650	AT3G50690	Chr3	complement(18806139..18808243)	8.90195	2.01916	1.01376	1.80365e-05	8.65711e-05	0.4196	5.92319	6.02212	5.9845	5.9766	12.8304	18.3212	11.953	14.3682	Leucine-rich repeat (LRR) family protein
AT3G50760	AT3G50800	Chr3	18867834..18869399	6.48594	4.1529	2.05412	4.98822e-10	4.36766e-09	1.16046e-05	2.83283	1.68619	1.93048	2.14984	8.52169	12.7452	10.2122	10.493	0
AT3G50770	AT3G50808	Chr3	18873911..18874836	12.4111	12.1999	3.6088	2.28593e-19	4.55316e-18	5.31798e-15	1.03012	1.44531	1.73744	1.40429	12.6389	28.4111	19.6121	20.2207	PLATZ transcription factor family protein
AT3G50900	HSR4	Chr3	18917782..18918811	17.8807	2.40733	1.26744	5.99511e-12	6.34065e-11	1.3947e-07	11.0738	9.63539	10.8107	10.5066	24.5118	30.5353	31.5651	28.8707	cytochrome BC1 synthesis
AT3G50910	AT3G50940	Chr3	18919327..18922301	24.04	3.37567	1.75517	1.16917e-16	1.88941e-15	2.71995e-12	12.8765	8.91273	9.07327	10.2875	38.204	29.7387	47.8119	38.5849	P-loop containing nucleoside triphosphate hydrolases superfamily protein
AT3G50930	XERO2	Chr3	18929526..18932181	30.6335	10.5467	3.39871	2.23503e-36	1.52793e-34	5.19958e-32	4.12048	4.81769	3.47487	4.13768	37.7253	69.5673	41.7773	49.69	dehydrin family protein
AT3G51090	AT3G51130	Chr3	complement(18977924..18980053)	5.86567	2.53386	1.34134	8.72128e-06	4.40557e-05	0.202892	4.37801	3.37239	1.93048	3.22696	8.23445	11.9486	8.23942	9.47415	0
AT3G51110	KIN7G	Chr3	18983626..18985869	5.81718	2.08771	1.06192	0.00010603	0.00043926	1	3.60542	5.05858	3.28182	3.98194	10.3409	9.82439	7.77523	9.31352	ATP binding microtubule motor family protein
AT3G51180	AT3G51220	Chr3	19013389..19016347	2.3085	2.69837	1.43209	0.00148741	0.00482973	1	1.54518	1.68619	0.579145	1.27017	4.11722	3.71734	3.24935	3.69464	Plant protein of unknown function (DUF827)
AT3G51400	SSL6	Chr3	complement(19077850..19078955)	4.1702	2.44295	1.28862	0.000116732	0.000479929	1	1.54518	3.1315	2.31658	2.33109	6.51096	7.7002	5.91846	6.70987	Calcium-dependent phosphotriesterase superfamily protein
AT3G51430	AT3G51470	Chr3	19086344..19088150	32.1014	7.93254	2.98778	4.70155e-36	3.12538e-34	1.09377e-31	5.66566	3.61327	7.72193	5.66696	40.885	68.2397	46.8835	52.0027	Protein phosphatase 2C family protein
AT3G51450	MSSP3	Chr3	19090947..19092511	4.69142	4.52524	2.17799	1.86666e-08	1.3602e-07	0.000434261	1.54518	1.44531	1.35134	1.44728	6.51096	7.96572	8.23942	7.57203	tonoplast monosaccharide transporter3
AT3G51660	AT3G51700	Chr3	complement(19163995..19165322)	45.6907	3.72651	1.89782	1.21507e-23	3.51091e-22	2.82675e-19	13.9066	16.3802	21.6214	17.3027	60.4179	95.5887	65.7993	73.9353	PIF1 helicase
AT3G51670	AT3G51710	Chr3	19168672..19171227	72.177	2.02144	1.01538	1.79391e-10	1.63412e-09	4.17334e-06	56.6566	55.1626	40.7332	50.8508	134.049	108.334	103.515	115.299	D-mannose binding lectin protein with Apple-like carbohydrate-binding domain
AT3G51860	SULTR3_3	Chr3	19239305..19242913	64.6323	6.92194	2.79118	3.63534e-67	9.49174e-65	8.45726e-63	8.24096	14.2122	16.6022	13.0184	103.601	99.306	108.505	103.804	sulfate transporter 3;1
AT3G51890	AT3G51930	Chr3	complement(19249475..19251112)	16.879	2.95139	1.56139	1.48034e-14	1.99257e-13	3.44386e-10	8.49849	8.19008	7.52889	8.07249	22.9798	30.2698	28.5479	27.2658	Transducin/WD40 repeat-like superfamily protein
AT3G51895	AT3G51940	Chr3	complement(19251287..19255922)	6.09337	4.01528	2.0055	1.06025e-09	8.93687e-09	2.46657e-05	1.54518	2.64973	1.93048	2.0418	8.52169	11.9486	9.05176	9.84068	0
AT3G51920	BZIP24	Chr3	complement(19267951..19269658)	155.09	2.33717	1.22476	7.99211e-29	3.3116e-27	1.85928e-24	87.3027	92.7406	101.157	93.7336	238.129	258.886	251.592	249.536	basic leucine zipper 24
AT3G52400	PUB22	Chr3	complement(19425632..19427230)	52.4022	7.50402	2.90766	1.15951e-47	1.46091e-45	2.69748e-43	9.01355	9.63539	11.0038	9.88423	65.3968	104.351	84.9473	84.8984	plant U-box 22
AT3G52430	AT3G52470	Chr3	19431095..19434450	7.0926	2.42675	1.27903	1.70785e-05	8.2447e-05	0.397315	5.40813	3.1315	3.66792	4.06918	9.19194	16.4625	8.81966	11.4914	Late embryogenesis abundant (LEA) hydroxyproline-rich glycoprotein family
AT3G52520	OFP18	Chr3	19473339..19474606	4.29571	2.27118	1.18344	0.0020707	0.00649974	1	4.12048	1.68619	2.31658	2.70775	3.82997	8.49677	8.70361	7.01012	ovate family protein 18
AT3G53090	CYP97C1	Chr3	19679177..19685360	1.69156	2.32103	1.21477	0.0153446	0.0377021	1	1.03012	0.481769	1.54439	1.01876	3.15973	2.38972	2.55306	2.70084	Cytochrome P450 superfamily protein
AT3G53120	UGT73C7	Chr3	complement(19690571..19692578)	16.6515	2.00006	1.00005	1.63415e-07	1.05492e-06	0.00380168	14.4217	10.1172	10.8107	11.7832	21.9266	31.5974	27.2713	26.9318	UDP-glucosyl transferase 73C7
AT3G53160	AT3G53200	Chr3	complement(19702332..19703976)	16.8907	15.6778	3.97065	1.88029e-26	6.67735e-25	4.37432e-22	1.28765	1.92708	1.35134	1.52202	19.1499	33.1905	29.9404	27.4269	myb domain protein 27
AT3G53230	AT3G53250	Chr3	19723350..19727128	56.9559	6.55692	2.71302	4.02562e-30	1.86011e-28	9.36519e-26	11.8464	13.0078	12.162	12.3387	104.941	48.5909	118.949	90.8272	SAUR-like auxin-responsive protein family
AT3G53600	AT3G53630	Chr3	19875375..19876177	4.97591	15.1872	3.92478	3.61181e-10	3.20522e-09	8.40251e-06	0.77259	0	0.579145	0.450578	6.60671	7.16915	10.3283	8.03472	0
AT3G53810	AT3G53850	Chr3	complement(19932970..19935392)	10.867	2.70577	1.43604	5.55446e-10	4.82835e-09	1.29219e-05	7.46837	3.37239	5.79145	5.54407	15.7986	20.1798	16.5949	17.5245	Uncharacterised protein family (UPF0497)
AT3G53830	RPS3B	Chr3	19940499..19943885	6.2351	2.2261	1.15452	6.28849e-05	0.000272992	1	5.40813	2.64973	4.24706	4.10164	11.4899	6.6381	11.7209	9.94963	Ribosomal protein S3 family protein
AT3G53960	AT3G54000	Chr3	complement(19978122..19981086)	3.31802	2.02969	1.02126	0.00290625	0.00882585	1	2.5753	2.40885	1.93048	2.30488	5.07472	5.84153	5.10612	5.34079	0
AT3G54150	AT3G54190	Chr3	complement(20050564..20052931)	41.1674	31.7475	4.98857	2.20897e-48	2.84944e-46	5.13895e-44	2.5753	1.92708	1.15829	1.88689	43.3745	85.4988	72.0659	66.9797	Transducin/WD40 repeat-like superfamily protein
AT3G54420	AT3G54460	Chr3	20145905..20148266	15.5522	3.47012	1.79498	6.39492e-16	9.65744e-15	1.48771e-11	5.92319	6.02212	6.75669	6.234	22.3096	26.8179	26.1108	25.0795	SNF2 domain-containing protein / helicase domain-containing protein / F-box family protein
AT3G54620	EMB2360	Chr3	complement(20217854..20220497)	53.1548	2.14678	1.10217	1.4432e-18	2.72674e-17	3.35747e-14	33.4789	36.1327	35.7139	35.1085	80.238	87.0919	89.3571	85.5623	glutathione reductase
AT3G54640	AT3G54680	Chr3	complement(20223034..20225523)	366.791	7.85182	2.97303	1.14479e-78	5.27844e-76	2.66323e-74	65.6702	64.798	70.6557	67.0413	434.511	650.269	699.074	594.618	proteophosphoglycan-related
AT3G54950	SMZ	Chr3	complement(20358896..20361560)	18.2652	2.32514	1.21732	2.07097e-13	2.51429e-12	4.81791e-09	12.619	11.0807	10.2316	11.3104	27.6716	28.9421	31.5651	29.3929	Integrase-type DNA-binding superfamily protein
AT3G55090	ABCG19	Chr3	complement(20416183..20418910)	7.14586	13.4482	3.74934	2.62881e-13	3.15968e-12	6.11566e-09	0.77259	0.240885	1.15829	0.723922	9.57494	8.7623	16.2467	11.528	white-brown complex homolog 19
AT3G55240	HEXO1	Chr3	complement(20473335..20475332)	55.187	10.7048	3.42019	7.14014e-64	1.57892e-61	1.66108e-59	7.7259	7.70831	6.75669	7.39697	94.9834	72.4881	97.5965	88.356	beta-hexosaminidase 1
AT3G55430	AT3G55470	Chr3	complement(20549423..20552215)	71.766	2.41282	1.27072	5.60243e-20	1.18103e-18	1.30335e-15	38.6295	44.5637	43.2428	42.1453	103.601	122.938	120.574	115.704	Calcium-dependent lipid-binding (CaLB domain) family protein
AT3G55470	AT3G55510	Chr3	20564081..20566329	34.7441	3.66247	1.87282	7.10935e-25	2.27237e-23	1.65392e-20	12.8765	15.6575	12.162	13.5654	42.8	63.7258	62.3179	56.2812	Noc2p family
AT3G55500	FKBP20-1	Chr3	complement(20574752..20576249)	8.20035	2.02743	1.01965	0.00159815	0.00515149	1	6.69578	5.05858	5.21231	5.65556	16.3731	16.728	6.15055	13.0839	FKBP-like peptidyl-prolyl cis-trans isomerase family protein
AT3G55790	EPC1	Chr3	20708196..20708658	1.27363	90.1709	6.49459	0.0200093	0.047411	1	0	0	0	0	2.96823	0.265524	2.78516	2.0063	Nucleotide-diphospho-sugar transferases superfamily protein
AT3G55840	AT3G55880	Chr3	complement(20716995..20718866)	5.25582	23.5227	4.55598	5.13377e-10	4.48423e-09	1.19432e-05	0.25753	0.240885	0.386097	0.294837	7.1812	7.7002	10.5604	8.4806	Alpha/beta hydrolase related protein
AT3G55880	CYP21-2	Chr3	20736508..20738967	15.2432	3.0536	1.61051	1.97187e-13	2.39935e-12	4.58736e-09	5.40813	8.67185	6.75669	6.94556	21.7351	27.0835	24.9504	24.5896	Cyclophilin-like peptidyl-prolyl cis-trans isomerase family protein
AT3G55890	AT3G55930	Chr3	20740610..20742441	1.03955	3.65347	1.86927	0.0079326	0.021302	1	0.25753	0.722654	0.193048	0.391078	1.43624	1.85867	1.74072	1.67854	Pre-mRNA-splicing factor 3
AT3G55950	ESK1	Chr3	complement(20753565..20756690)	7.62546	3.054	1.6107	3.74478e-09	2.96395e-08	8.71185e-05	4.37801	3.61327	2.70268	3.56465	10.4367	13.2762	13.2295	12.3141	Plant protein of unknown function (DUF828)
AT3G55970	AT3G56010	Chr3	complement(20766735..20769410)	3.36207	27.1449	4.76261	2.21881e-05	0.000104849	0.516184	0.25753	0.240885	0	0.166138	1.43624	13.5417	1.74072	5.5729	0
AT3G55980	RPL41D_5	Chr3	20776220..20778952	48.519	4.16054	2.05677	6.8256e-28	2.67482e-26	1.58791e-23	11.8464	18.789	18.7257	16.4537	69.514	100.368	65.103	78.3284	Ribosomal protein L41 family
AT3G56200	CCH	Chr3	20849762..20852104	23.0982	2.79869	1.48475	3.06892e-15	4.37256e-14	7.13955e-11	9.01355	13.4895	12.162	11.555	31.8845	41.9528	38.0638	37.3004	copper chaperone
AT3G56360	WRKY70	Chr3	20896332..20897747	175.699	2.40968	1.26884	3.13597e-16	4.88566e-15	7.29552e-12	100.437	105.026	103.088	102.85	347.666	279.862	212.6	280.043	WRKY DNA-binding protein 70
AT3G56400	ATG18D	Chr3	complement(20908711..20910623)	17.8355	8.28805	3.05103	1.49567e-21	3.65831e-20	3.47953e-17	2.5753	3.85415	2.70268	3.04404	20.4904	43.2804	23.2096	28.9935	homolog of yeast autophagy 18 (ATG18) D
AT3G56410	ASNAP1	Chr3	complement(20916172..20921338)	31.3781	2.10053	1.07075	8.75256e-12	9.08849e-11	2.0362e-07	23.1777	16.8619	23.1658	21.0685	42.7042	59.7429	49.6686	50.7053	alpha-soluble NSF attachment protein 1
AT3G56470	AT3G56510	Chr3	20934597..20936436	2.26108	2.43708	1.28515	0.00542608	0.015304	1	1.80271	1.20442	0.965242	1.32413	4.40447	3.98286	2.43701	3.60811	RNA-binding (RRM/RBD/RNP motifs) family protein
AT3G56500	SCPL53	Chr3	20943638..20943970	3.29942	12.2632	3.61626	4.23226e-07	2.57488e-06	0.00984593	0.25753	0.240885	0.579145	0.359187	4.30872	3.18629	8.47152	5.32218	alpha/beta-Hydrolases superfamily protein
AT3G56620	BZIP49	Chr3	complement(20972488..20974625)	3.71571	3.17186	1.66533	9.8954e-06	4.95822e-05	0.230207	1.28765	2.40885	1.35134	1.68261	6.12796	5.84153	5.91846	5.96265	basic region/leucine zipper motif protein 49
AT3G56710	AT3G56750	Chr3	complement(21006638..21008068)	11.9594	13.2716	3.73027	6.70315e-21	1.53881e-19	1.55942e-16	0.77259	1.44531	1.54439	1.2541	16.3731	16.197	25.2985	19.2895	0
AT3G56880	PSRP5	Chr3	21059785..21061247	38.5624	2.45558	1.29606	3.36944e-21	7.97153e-20	7.83867e-17	17.2545	23.1249	25.2893	21.8896	56.7794	68.5052	61.1574	62.1473	plastid-specific 50S ribosomal protein 5
AT3G56960	AT3G57000	Chr3	21079957..21084420	1.90772	2.1254	1.08774	0.0209889	0.0493545	1	2.31777	1.20442	0.579145	1.36711	3.44698	2.92077	2.78516	3.05097	nucleolar essential protein-related
AT3G56970	SSL8	Chr3	complement(21084035..21085245)	147.052	9.50796	3.24914	3.23828e-26	1.13188e-24	7.53353e-22	37.5994	12.7669	14.4786	21.615	346.325	215.606	135.428	232.453	Calcium-dependent phosphotriesterase superfamily protein
AT3G56980	SSL9	Chr3	complement(21086390..21087710)	97.1953	8.70198	3.12134	3.91201e-30	1.81536e-28	9.10089e-26	24.7229	11.3216	10.8107	15.6184	235.065	129.31	95.7398	153.372	Calcium-dependent phosphotriesterase superfamily protein
AT3G57120	AT3G57160	Chr3	21138821..21140667	6.85973	2.14983	1.10422	5.51436e-06	2.86919e-05	0.128286	5.40813	4.09504	4.44011	4.64776	11.1069	10.0899	11.8369	11.0113	0
AT3G57260	INO80	Chr3	complement(21188397..21189967)	1.00199	14.411	3.8491	0.00971219	0.0252972	1	0	0.240885	0	0.0802949	0.287248	4.24839	0.464193	1.66661	INO80 ortholog
AT3G57330	AT3G57370	Chr3	complement(21211014..21216836)	33.4345	2.24634	1.16758	4.7735e-14	6.13562e-13	1.11051e-09	22.1476	18.789	22.2006	21.0457	44.2362	62.1326	55.8192	54.0627	Cyclin family protein
AT3G57380	STL2	Chr3	21229727..21231833	4.26379	5.83824	2.54553	2.60927e-08	1.86557e-07	0.000607021	0.51506	1.20442	1.15829	0.959258	5.74496	7.96572	6.96289	6.89119	Protein of unknown function (DUF288)
AT3G57450	SAP13	Chr3	21261046..21262763	89.5225	2.70684	1.43661	6.40346e-17	1.05528e-15	1.4897e-12	46.3554	47.9361	47.1038	47.1318	114.995	189.053	130.902	144.984	zinc finger (C2H2 type, AN1-like) family protein
AT3G57460	RPS2D	Chr3	complement(21262986..21265827)	1.03328	5.43959	2.4435	0.0087783	0.0232015	1	0.51506	0.240885	0	0.251982	0.957494	3.18629	0.928386	1.69072	Ribosomal protein S5 family protein
AT3G57700	ZED1	Chr3	21384917..21385939	1.35167	11.4043	3.51151	0.000461255	0.00168309	1	0	0.240885	0.193048	0.144644	2.39373	2.12419	1.97282	2.16358	Protein kinase superfamily protein
AT3G57760	AT3G57787	Chr3	21395297..21397244	2.70151	2.67362	1.41879	0.002321	0.00720091	1	2.06024	1.92708	0.386097	1.45781	4.88322	5.31048	2.78516	4.32629	#N/A
AT3G57810	GIG1	Chr3	21415760..21417961	12.3971	2.08503	1.06007	1.32772e-07	8.68228e-07	0.00308881	9.78614	8.19008	7.91498	8.6304	21.6394	19.1177	18.7998	19.8523	UV-B-insensitive 4-like
AT3G57880	SPL15	Chr3	complement(21430922..21434648)	18.1853	2.28804	1.19411	8.69713e-13	9.9987e-12	2.0233e-08	10.3012	11.8033	10.8107	10.9718	26.6183	33.7216	27.6195	29.3198	squamosa promoter binding protein-like 15
AT3G59010	PAO3	Chr3	complement(21802770..21805335)	2.40151	3.94492	1.97999	8.39939e-05	0.000355862	1	0.51506	1.20442	0.772193	0.830559	3.63848	4.24839	3.71354	3.8668	polyamine oxidase 3
AT3G59080	AT3G59120	Chr3	21836406..21838620	16.3016	3.53745	1.82271	1.98834e-15	2.87261e-14	4.62566e-11	7.21084	4.81769	7.52889	6.51914	21.5436	27.0835	30.4046	26.3439	Cysteine/Histidine-rich C1 domain family protein
AT3G59390	AT3G59430	Chr3	21946086..21948372	4.18502	2.20357	1.13984	0.000535969	0.00192588	1	2.31777	3.37239	2.31658	2.66891	7.65995	7.43468	4.99007	6.6949	0
AT3G59660	LECRK55	Chr3	complement(22034171..22038709)	40.05	2.90648	1.53927	4.91094e-28	1.94918e-26	1.14248e-23	20.0873	18.3072	20.2701	19.5549	58.7901	65.85	68.9326	64.5242	lectin-receptor kinase
AT3G59700	LECRK58	Chr3	22052121..22054394	9.57031	6.73181	2.75099	3.49722e-16	5.42896e-15	8.13593e-12	2.5753	1.20442	2.31658	2.0321	14.2667	13.0107	18.9159	15.3977	Concanavalin A-like lectin protein kinase family protein
AT3G59750	MPK10	Chr3	complement(22069830..22071837)	1.65283	114.893	6.84415	0.0134831	0.0336626	1	0	0	0	0	3.06398	2.65524	2.20492	2.64138	MAP kinase 10
AT3G59880	GDI2	Chr3	22120876..22121957	7.48947	3.30373	1.7241	1.54675e-10	1.42032e-09	3.59835e-06	3.09036	3.1315	3.28182	3.16789	11.7772	12.7452	11.6048	12.0424	RAB GDP dissociation inhibitor 2
AT3G59900	SKIP20	Chr3	22129505..22130472	5.32821	2.50796	1.32651	4.15944e-06	2.20497e-05	0.0967651	2.5753	2.40885	3.86097	2.94837	8.90469	8.49677	8.23942	8.54696	Galactose oxidase/kelch repeat superfamily protein
AT3G59930	MTHFR1	Chr3	complement(22139492..22140320)	136.058	4.50619	2.17191	7.73415e-32	4.13844e-30	1.79927e-27	41.2048	39.0233	47.4899	42.5727	279.014	152.145	217.474	216.211	methylenetetrahydrofolate reductase 1
AT3G60120	ABCC9	Chr3	22205931..22209156	26.8423	96.8299	6.59738	8.83272e-23	2.38373e-21	2.05484e-18	0.77259	0	0.386097	0.386229	22.4054	54.1669	55.0068	43.8597	multidrug resistance-associated protein 9
AT3G60140	DRP1E	Chr3	22216540..22220824	217.069	9.25862	3.2108	2.26235e-38	1.79587e-36	5.26312e-34	32.1913	26.0155	40.7332	32.98	459.214	160.908	412.087	344.07	DYNAMIN-like 1E
AT3G60270	AT3G60300	Chr3	complement(22277797..22278837)	2.15488	18.5037	4.20974	0.000126208	0.000516244	1	0.25753	0	0.193048	0.150193	2.58523	0.531048	7.31104	3.47577	RWD domain-containing protein
AT3G60415	AT3G60460	Chr3	22334424..22335858	8.29524	5.61747	2.48992	1.44014e-11	1.46936e-10	3.35034e-07	1.03012	1.92708	3.08877	2.01532	8.61744	19.3833	12.5332	13.5113	myb-like HTH transcriptional regulator family protein
AT3G60540	ZAT9	Chr3	complement(22374864..22375916)	7.33783	2.7567	1.46294	1.32084e-06	7.52469e-06	0.030728	4.12048	4.09504	3.08877	3.7681	7.65995	15.4004	12.7653	11.9419	C2H2-like zinc finger protein
AT3G60640	AT3G60680	Chr3	22415751..22417548	8.13374	2.23414	1.15972	3.10681e-06	1.67858e-05	0.0722769	5.92319	5.29946	4.44011	5.22092	11.7772	13.2762	14.2739	13.1091	Plant protein of unknown function (DUF641)
AT3G61280	AT3G61320	Chr3	22680960..22683769	1.97789	5.59686	2.48462	0.000550967	0.00197486	1	0.77259	0.481769	0.193048	0.482469	2.20224	5.84153	1.62467	3.22281	Bestrophin-like protein
AT3G61390	TFB1-3	Chr3	22716238..22718490	2.67963	9.65394	3.27112	5.67207e-06	2.94559e-05	0.131955	0	0.481769	0.579145	0.353638	2.48948	5.04496	5.57031	4.36825	BSD domain (BTF2-like transcription factors, Synapse-associated proteins and DOS2-like proteins)
AT3G61630	AT3G61670	Chr3	22804998..22806527	5.12557	2.45636	1.29652	0.000344414	0.00129154	1	2.31777	2.89062	3.66792	2.95877	12.3517	3.98286	7.89128	8.07527	Protein of unknown function (DUF3133)
AT3G62050	PIF6	Chr3	22978002..22979158	2.21254	2.01557	1.01119	0.0150712	0.0371394	1	1.80271	1.92708	0.965242	1.56501	3.44698	3.98286	3.24935	3.55973	phytochrome interacting factor 3-like 2
AT3G62090	LCD	Chr3	complement(22988547..22990709)	6.52453	2.91777	1.54486	2.74277e-07	1.72136e-06	0.00638079	3.60542	2.16796	3.28182	3.0184	9.67069	13.5417	8.35547	10.5226	Pyridoxal phosphate (PLP)-dependent transferases superfamily protein
AT3G62150	AT3G62190	Chr3	complement(23008653..23014030)	50.8061	2.73049	1.44916	5.43096e-18	9.82424e-17	1.26346e-13	27.2982	25.7747	26.6407	26.5712	64.0563	90.2782	92.3744	82.2363	Chaperone DnaJ-domain superfamily protein
AT3G62260	DUF7	Chr3	complement(23038266..23040668)	14.3041	2.67423	1.41912	4.36276e-09	3.4268e-08	0.000101495	6.69578	8.67185	7.33584	7.56782	16.1816	28.6766	24.8343	23.2309	DOMAIN OF UNKNOWN FUNCTION 724 7
AT3G62590	AT3G62620	Chr3	complement(23147918..23150606)	3.80244	2.61648	1.38763	0.000128361	0.000524355	1	2.06024	2.64973	1.73744	2.14914	5.64921	5.04496	7.65918	6.11778	sucrose-phosphatase-related
AT3G62600	AT3G62630	Chr3	complement(23150779..23153649)	75.4295	2.01773	1.01274	6.31312e-13	7.35942e-12	1.46868e-08	53.8238	55.1626	51.1578	53.3814	105.037	126.921	133.223	121.727	Protein of unknown function (DUF1645)
AT3G62770	AT3G62810	Chr3	complement(23218610..23221243)	25.8842	2.19305	1.13294	1.21832e-12	1.38522e-11	2.8343e-08	13.6491	18.0664	18.9187	16.8781	41.9382	37.4389	45.2588	41.5453	complex 1 family protein / LVR family protein
AT3G63010	AT3G63050	Chr3	23289243..23291486	14.8629	2.60945	1.38375	3.1149e-10	2.77333e-09	7.2465e-06	7.21084	8.43096	8.10803	7.91661	19.4371	29.7387	22.9775	24.0511	0
AT3G63310	AT3G63360	Chr3	complement(23387718..23389038)	80.7261	3.12296	1.64291	4.34271e-28	1.73317e-26	1.01029e-23	37.0843	35.1692	38.6097	36.9544	128.974	114.706	145.176	129.619	defensin-related
AT3G63380	GG1	Chr3	complement(23406484..23410360)	34.2975	33.8847	5.08256	2.20235e-44	2.39835e-42	5.12356e-40	0.51506	1.68619	1.93048	1.37725	46.3427	53.6359	66.1475	55.3753	Ggamma-subunit 1
AT4G00590	AT4G00590	Chr4	252766..255054	3.96031	2.0468	1.03337	0.000916418	0.00312603	1	1.80271	3.37239	3.08877	2.75462	6.70246	5.84153	6.4987	6.34756	N-terminal nucleophile aminohydrolases (Ntn hydrolases) superfamily protein
AT4G00940	DOF4.1	Chr4	complement(402959..404873)	8.27176	6.50658	2.7019	8.98436e-14	1.12804e-12	2.09012e-09	2.5753	1.44531	1.54439	1.855	12.3517	9.55887	17.9875	13.2993	Dof-type zinc finger DNA-binding family protein
AT4G00970	CRK41	Chr4	418327..421885	7.05532	3.68359	1.88111	2.10768e-10	1.90872e-09	4.90331e-06	2.83283	2.16796	2.89573	2.63217	11.2984	12.7452	9.98014	11.3412	cysteine-rich RLK (RECEPTOR-like protein kinase) 41
AT4G01010	CNGC13	Chr4	complement(434217..437605)	6.95096	20.5165	4.35871	2.90504e-12	3.16198e-11	6.75828e-08	0.25753	0.722654	0.386097	0.455427	7.9472	16.197	9.74805	11.2974	cyclic nucleotide-gated channel 13
AT4G01360	AT4G01360	Chr4	564760..566408	5.14481	12.0401	3.58978	1.24828e-07	8.19244e-07	0.00290399	0.25753	0.481769	0.965242	0.56818	4.21297	17.5246	3.59749	8.44502	0
AT4G01540	NAC68	Chr4	complement(670483..672789)	2.58112	2.00081	1.00059	0.0113848	0.0290326	1	1.54518	1.44531	2.12353	1.70467	3.73423	5.04496	3.71354	4.16424	NAC with transmembrane motif1
AT4G01700	AT4G01700	Chr4	complement(732313..733510)	14.399	3.02771	1.59823	2.11677e-11	2.11395e-10	4.92446e-07	7.98343	6.263	6.3706	6.87234	19.6286	20.7109	29.3602	23.2332	Chitinase family protein
AT4G01870	AT4G01870	Chr4	complement(808376..810611)	167.842	3.24713	1.69917	1.11001e-28	4.56452e-27	2.58233e-24	63.0949	64.0753	93.2424	73.4709	246.938	277.738	286.523	270.4	tolB protein-related
AT4G01895	AT4G01895	Chr4	819957..820379	4.99958	2.90999	1.54101	2.40958e-05	0.000113075	0.560565	2.06024	1.44531	3.47487	2.32681	5.36196	11.152	7.89128	8.13509	systemic acquired resistance (SAR) regulator protein NIMIN-1-related
AT4G02280	SUS3	Chr4	994726..998991	10.6035	2.25324	1.172	2.75744e-07	1.72907e-06	0.00641491	6.43825	6.74477	6.3706	6.51787	13.5007	21.773	16.2467	17.1735	sucrose synthase 3
AT4G02330	PME41	Chr4	1032350..1035055	17.2816	2.52279	1.33502	5.09945e-12	5.43582e-11	1.18634e-07	7.7259	11.3216	9.45937	9.50228	27.9588	31.3318	24.022	27.7709	Plant invertase/pectin methylesterase inhibitor superfamily
AT4G02410	LECRK43	Chr4	complement(1059799..1062159)	11.7229	2.31287	1.20968	7.52792e-09	5.75644e-08	0.000175129	9.27108	6.02212	6.3706	7.22127	17.0434	19.9143	19.7282	18.8953	Concanavalin A-like lectin protein kinase family protein
AT4G02520	GSTF2	Chr4	complement(1110343..1112033)	1812.21	18.1014	4.17803	1.26996e-157	5.50427e-154	2.95444e-153	136.233	153.925	141.504	143.888	2078.05	3679.63	3069.71	2942.46	glutathione S-transferase PHI 2
AT4G02550	AT4G02550	Chr4	complement(1120365..1122223)	10.8831	3.06336	1.61512	2.71232e-12	2.96562e-11	6.30994e-08	5.1506	6.263	4.44011	5.28457	19.9159	14.6038	17.6393	17.3863	0
AT4G02700	SULTR3_4	Chr4	1188983..1193611	2.60695	2.49076	1.31659	0.00243065	0.0075153	1	1.03012	1.20442	2.12353	1.45269	3.35123	3.71734	5.57031	4.21296	sulfate transporter 3;2
AT4G02940	AT4G02940	Chr4	1306313..1311038	55.2679	2.33822	1.22541	2.24786e-22	5.82362e-21	5.22942e-18	34.509	36.1327	30.8877	33.8432	82.6317	89.7472	94.5793	88.986	oxidoreductase, 2OG-Fe(II) oxygenase family protein
AT4G02980	ERABP1	Chr4	complement(1319603..1321608)	18.0829	2.78418	1.47725	1.67733e-14	2.24796e-13	3.90214e-10	10.3012	7.94919	9.65242	9.30094	26.1396	27.6145	33.654	29.136	endoplasmic reticulum auxin binding protein 1
AT4G03320	TIC20-IV	Chr4	1464467..1466174	16.9216	4.66839	2.22293	1.75499e-19	3.5346e-18	4.0828e-15	5.1506	5.29946	5.21231	5.22079	28.4376	19.9143	32.9577	27.1032	translocon at the inner envelope membrane of chloroplasts 20-IV
AT4G03960	AT4G03960	Chr4	1887462..1889255	17.2976	2.31288	1.20969	2.63912e-09	2.12453e-08	6.13965e-05	10.3012	11.3216	9.84547	10.4894	22.6926	37.1734	24.138	28.0013	Phosphotyrosine protein phosphatases superfamily protein
AT4G04020	PAP1_2	Chr4	1931883..1933950	94.6474	2.63665	1.39871	8.62173e-22	2.15007e-20	2.00576e-17	46.3554	50.5858	54.4396	50.4603	143.05	170.201	144.016	152.422	fibrillin
AT4G04220	AT4G04220	Chr4	2033168..2035946	3.07515	4.41764	2.14328	1.26244e-05	6.22356e-05	0.293695	0.51506	0.722654	1.54439	0.927367	3.63848	5.04496	6.2666	4.98335	receptor like protein 46
AT4G04480	AT4G04480	Chr4	2229649..2230851	3.49766	246.356	7.9446	0.00423551	0.0122859	1	0	0	0	0	3.82997	3.18629	9.98014	5.66547	0
AT4G04540	CRK39	Chr4	2259498..2262320	3.40113	51.4336	5.68464	1.89419e-05	9.04828e-05	0.440665	0	0.240885	0	0.0802949	3.44698	3.71734	9.3999	5.52141	cysteine-rich RLK (RECEPTOR-like protein kinase) 39
AT4G04610	APR1	Chr4	2324878..2327064	175.664	5.68882	2.50813	8.50845e-63	1.80771e-60	1.97941e-58	39.6596	47.2134	45.3664	44.0798	253.832	267.914	327.372	283.039	APS reductase 1
AT4G04620	ATG8B	Chr4	complement(2328442..2330590)	42.3343	2.67995	1.42221	2.18246e-21	5.23186e-20	5.07727e-17	19.5723	21.1979	25.0963	21.9555	62.5243	76.471	65.6833	68.2262	Ubiquitin-like superfamily protein
AT4G04810	MSRB4	Chr4	2441241..2442785	5.74851	3.86662	1.95107	1.82946e-09	1.50175e-08	4.25606e-05	2.5753	2.16796	1.93048	2.22458	11.0112	7.43468	9.05176	9.16587	methionine sulfoxide reductase B4
AT4G04830	MSRB5	Chr4	2445775..2447086	135.341	4.05089	2.01824	3.53385e-41	3.20427e-39	8.22115e-37	52.5361	41.1913	48.8412	47.5229	203.276	226.492	223.973	217.914	methionine sulfoxide reductase B5
AT4G04960	LECRK71	Chr4	2532906..2535386	13.6014	2.94933	1.56039	5.08211e-12	5.42001e-11	1.1823e-07	7.98343	4.57681	7.14279	6.56768	19.4371	21.5075	24.8343	21.9263	Concanavalin A-like lectin protein kinase family protein
AT4G04990	AT4G04990	Chr4	2554997..2557258	1.812	3.15381	1.6571	0.00484721	0.0138453	1	0.51506	0.240885	1.35134	0.702428	2.01074	4.51391	2.32096	2.94854	Protein of unknown function (DUF761)
AT4G05020	NDB2	Chr4	2572427..2576599	32.95	2.99171	1.58097	1.32897e-26	4.76824e-25	3.09172e-22	16.997	15.1757	15.2508	15.8078	47.1087	50.7151	61.5055	53.1098	NAD(P)H dehydrogenase B2
AT4G05390	RFNR1	Chr4	complement(2738531..2740927)	60.9899	3.17247	1.66561	1.18161e-37	8.95337e-36	2.74889e-33	28.0708	26.0155	27.6059	27.2307	84.4509	112.848	98.1768	98.4918	root FNR 1
AT4G05530	SDRA	Chr4	2816317..2818518	49.9864	2.01327	1.00954	1.04703e-15	1.552e-14	2.43581e-11	31.6762	37.578	35.1348	34.7963	77.7485	91.6058	71.9499	80.4347	indole-3-butyric acid response 1
AT4G06746	RAP2-9	Chr4	complement(4073717..4074735)	13.6842	5.5947	2.48406	8.89619e-18	1.58674e-16	2.06961e-13	3.34789	2.16796	4.82621	3.44735	18.5754	18.0556	29.5923	22.0744	related to AP2 9
AT4G08230	AT4G08230	Chr4	complement(5187785..5189794)	66.903	2.56791	1.36059	2.59583e-28	1.04757e-26	6.03894e-24	41.9774	36.6145	33.7835	37.4584	101.111	101.961	119.878	107.65	glycine-rich protein
AT4G08330	AT4G08330	Chr4	complement(5255120..5256778)	5.96457	2.06443	1.04575	0.000100234	0.000417565	1	6.18072	3.1315	3.66792	4.32671	10.5324	8.23125	9.8641	9.54259	0
AT4G08470	AT4G08470	Chr4	complement(5383688..5387260)	10.7115	2.56384	1.35831	2.80723e-10	2.51283e-09	6.53075e-06	5.40813	4.81769	6.94974	5.72519	16.1816	18.8522	16.7109	17.2483	MAPK/ERK kinase kinase 3
AT4G08480	MEKK2	Chr4	complement(5387351..5391575)	2.88947	2.12583	1.08802	0.0029712	0.00899539	1	1.80271	1.92708	1.93048	1.88676	4.59597	5.04496	4.29378	4.6449	mitogen-activated protein kinase kinase kinase 9
AT4G08555	AT4G08555	Chr4	5448049..5448638	96.8194	2.6154	1.38703	3.85795e-15	5.45016e-14	8.97512e-11	49.7033	43.1184	65.4434	52.755	148.89	125.593	192.292	155.592	0
AT4G08570	AT4G08570	Chr4	complement(5454580..5456100)	3.1038	4.27917	2.09733	0.000634458	0.00224916	1	1.54518	0.481769	0.965242	0.997397	4.50022	9.29334	1.27653	5.02337	Heavy metal transport/detoxification superfamily protein
AT4G08770	PER37	Chr4	complement(5598037..5600398)	93.0946	12.5919	3.65443	3.68059e-58	6.87603e-56	8.56252e-54	11.8464	11.0807	9.07327	10.6668	91.3449	195.957	167.806	151.702	Peroxidase superfamily protein
AT4G08780	PER38	Chr4	5604105..5608290	8.67101	3.62641	1.85854	3.13061e-08	2.21929e-07	0.000728306	4.37801	1.44531	4.24706	3.35679	9.09619	19.9143	13.3455	14.1187	Peroxidase superfamily protein
AT4G08850	MIK2	Chr4	complement(5636479..5640952)	61.2275	2.75019	1.45953	8.26865e-31	4.03581e-29	1.92362e-26	31.4187	33.0012	31.4669	31.9623	96.4196	93.73	105.024	98.3911	Leucine-rich repeat receptor-like protein kinase family protein
AT4G08870	AT4G08867	Chr4	complement(5646395..5648868)	92.8947	2.45186	1.29388	3.89725e-17	6.55724e-16	9.06655e-13	57.1717	50.8267	52.8953	53.6312	148.603	173.918	125.564	149.362	0
AT4G08950	EXO	Chr4	5740219..5741591	40.2299	2.06002	1.04266	2.50849e-06	1.37276e-05	0.0583574	24.2078	27.7017	31.0808	27.6635	57.2581	98.5095	39.3403	65.036	Phosphate-responsive 1 family protein
AT4G09150	AT4G09150	Chr4	5828505..5833725	52.9131	2.27157	1.18369	1.52553e-14	2.04958e-13	3.54899e-10	33.994	31.315	34.7487	33.3526	85.9829	68.5052	100.15	84.8792	T-complex protein 11
AT4G09300	AT4G09300	Chr4	5898761..5901022	2.11818	8.01539	3.00277	3.1823e-05	0.000146163	0.740329	0.51506	0	0.579145	0.364735	3.44698	1.85867	4.87402	3.39322	LisH and RanBPM domains containing protein
AT4G09500	UGT79B7	Chr4	6018021..6019759	6.98549	2.29531	1.19869	3.41613e-05	0.000155953	0.79473	6.43825	4.09504	2.50963	4.34764	12.0644	13.5417	8.00732	11.2045	UDP-Glycosyltransferase superfamily protein
AT4G09600	GASA3	Chr4	complement(6072804..6073646)	1.48912	97.9909	6.61458	0.0176588	0.0425489	1	0	0	0	0	2.29798	3.98286	0.928386	2.40308	GAST1 protein homolog 3
AT4G09750	AT4G09750	Chr4	6146623..6148814	16.6206	2.09029	1.0637	1.54914e-10	1.42192e-09	3.60393e-06	11.8464	9.63539	12.3551	11.279	25.2778	26.2869	28.6639	26.7429	NAD(P)-binding Rossmann-fold superfamily protein
AT4G09820	TT8	Chr4	6181881..6186523	1.59869	3.38812	1.76048	0.00332304	0.00994082	1	0.25753	0.963539	0.579145	0.600071	2.10649	3.45181	2.20492	2.58774	basic helix-loop-helix (bHLH) DNA-binding superfamily protein
AT4G10250	HSP22.0	Chr4	6370338..6371372	36.6494	211.102	7.7218	1.39002e-18	2.63085e-17	3.23375e-14	0	0.481769	0.193048	0.224939	65.4926	14.8694	94.9274	58.4298	HSP20-like chaperones superfamily protein
AT4G10270	AT4G10270	Chr4	6374734..6375210	3.11591	2.16281	1.11291	0.0020536	0.00645336	1	2.83283	1.92708	1.35134	2.03708	4.69172	5.84153	4.52588	5.01971	Wound-responsive family protein
AT4G10500	DLO1	Chr4	6491017..6492578	6.43351	19.3116	4.2714	3.01433e-10	2.686e-09	7.01254e-06	0.25753	0.481769	0.579145	0.439482	7.5642	18.8522	4.99007	10.4688	2-oxoglutarate (2OG) and Fe(II)-dependent oxygenase superfamily protein
AT4G10930	AT4G10930	Chr4	complement(6704911..6711248)	14.4504	2.06817	1.04836	2.32729e-07	1.47556e-06	0.00541422	9.78614	9.15362	10.0385	9.65943	19.5329	28.1456	22.3973	23.3586	0
AT4G10960	UGE5	Chr4	complement(6715874..6718550)	9.20653	2.70604	1.43619	2.06291e-08	1.49516e-07	0.000479915	3.34789	6.02212	4.44011	4.60337	13.5964	18.0556	12.8813	14.8445	UDP-D-glucose/UDP-D-galactose 4-epimerase 5
AT4G11000	AT4G11000	Chr4	6730928..6732599	1.17507	6.56999	2.71589	0.00224532	0.00698613	1	0	0	0.579145	0.193048	1.14899	2.38972	2.20492	1.91454	Ankyrin repeat family protein
AT4G11170	AT4G11170	Chr4	6811103..6817339	8.42128	69.9522	6.1283	6.32122e-10	5.45766e-09	1.47057e-05	0.25753	0	0.193048	0.150193	7.9472	18.0556	15.2023	13.7351	Disease resistance protein (TIR-NBS-LRR class) family
AT4G11220	RTNLB2	Chr4	complement(6837911..6840036)	57.3394	2.12021	1.08421	1.35604e-18	2.56877e-17	3.15469e-14	40.1747	37.8189	38.8027	38.9321	93.9301	81.7814	100.266	91.9924	VIRB2-interacting protein 2
AT4G11280	ACS6	Chr4	6863979..6866116	45.6843	9.77084	3.28848	1.10408e-50	1.60581e-48	2.56854e-46	6.95331	6.74477	6.3706	6.68956	54.0984	84.7022	83.4386	74.0797	1-aminocyclopropane-1-carboxylic acid (acc) synthase 6
AT4G11350	AT4G11350	Chr4	6901456..6904426	2.39456	2.27797	1.18775	0.00606185	0.0168678	1	1.03012	1.44531	1.93048	1.46864	3.15973	3.45181	4.99007	3.86721	Protein of unknown function (DUF604)
AT4G11360	RHA1B	Chr4	6905848..6906856	35.6477	2.21034	1.14427	1.95787e-14	2.59981e-13	4.55478e-10	20.3449	20.7161	27.2198	22.7603	51.4174	58.4153	62.55	57.4609	RING-H2 finger A1B
AT4G11370	RHA1A	Chr4	6907488..6908442	5.46961	7.41031	2.88953	1.84434e-09	1.51339e-08	4.29066e-05	1.03012	0.963539	1.15829	1.05065	6.51096	6.10706	13.9258	8.84793	RING-H2 finger A1A
AT4G11470	CRK31	Chr4	6967709..6970469	1.15758	3.77344	1.91588	0.00810461	0.0216994	1	0.25753	0.481769	0.386097	0.375132	1.14899	2.65524	1.85677	1.887	cysteine-rich RLK (RECEPTOR-like protein kinase) 31
AT4G11480	CRK32	Chr4	6971401..6973962	1.89907	134.837	7.07507	0.0110089	0.028187	1	0	0	0	0	2.01074	2.12419	5.10612	3.08035	cysteine-rich RLK (RECEPTOR-like protein kinase) 32
AT4G11521	CRK34	Chr4	6985517..6986819	10.2439	4.59155	2.19898	4.09269e-15	5.763e-14	9.52122e-11	2.5753	3.61327	2.89573	3.0281	15.1284	19.9143	14.506	16.5162	Receptor-like protein kinase-related family protein
AT4G11570	AT4G11570	Chr4	7004265..7006125	84.6717	2.01147	1.00825	1.75288e-13	2.13889e-12	4.07791e-09	57.9443	63.5936	58.3006	59.9461	136.826	137.807	133.339	135.991	Haloacid dehalogenase-like hydrolase (HAD) superfamily protein
AT4G11650	OSM34	Chr4	complement(7024852..7026224)	55.8868	3.81531	1.9318	3.8549e-23	1.06965e-21	8.96804e-19	18.5422	22.6432	21.2353	20.8069	74.493	129.045	67.8882	90.4753	osmotin 34
AT4G11660	HSFB2B	Chr4	7042354..7044708	11.6383	2.98843	1.57939	4.21127e-11	4.08333e-10	9.7971e-07	7.46837	4.57681	5.01926	5.68815	20.6819	13.5417	21.585	18.6029	winged-helix DNA-binding transcription factor family protein
AT4G11850	PLDGAMMA1	Chr4	complement(7129123..7133385)	25.4316	2.89924	1.53567	1.24868e-15	1.83833e-14	2.90493e-11	11.8464	13.0078	12.3551	12.4031	32.3633	48.3254	42.8218	41.1702	phospholipase D gamma 1
AT4G11890	CRK45	Chr4	7147865..7149942	5.93347	7.76029	2.95611	1.38845e-10	1.28093e-09	3.23008e-06	1.54518	0.481769	1.15829	1.06175	6.03221	12.7452	10.2122	9.6632	Protein kinase superfamily protein
AT4G11910	SGR2_2	Chr4	7156150..7158047	2.32256	4.62736	2.21019	6.95497e-05	0.000300062	1	0.77259	0.722654	0.579145	0.691463	4.02147	4.24839	2.9012	3.72369	0
AT4G11960	PGRL1B	Chr4	complement(7174886..7177888)	55.1468	3.10925	1.63656	3.75933e-35	2.39613e-33	8.7457e-31	20.0873	26.0155	27.992	24.6983	89.3342	95.3232	81.1177	88.5917	PGR5-like B
AT4G12120	SEC1B	Chr4	complement(7256522..7261180)	8.63063	2.02938	1.02104	2.75067e-05	0.000127774	0.639915	4.12048	8.43096	5.40535	5.9856	11.5857	15.4004	14.8542	13.9467	Sec1/munc18-like (SM) proteins superfamily
AT4G12290	AT4G12290	Chr4	7303985..7307237	24.7162	7.23014	2.85402	1.01135e-33	5.98823e-32	2.3528e-29	6.43825	3.61327	4.63316	4.89489	33.608	41.6873	44.4465	39.9139	Copper amine oxidase family protein
AT4G12350	AT4G12350	Chr4	7324756..7326867	1.82297	3.0306	1.59961	0.00439486	0.0126836	1	0.51506	0.963539	0.772193	0.750264	2.29798	4.24839	2.32096	2.95578	myb domain protein 42
AT4G12400	HOP3	Chr4	complement(7338018..7341363)	122.521	47.6482	5.57435	1.37679e-73	4.81233e-71	3.20296e-69	3.34789	4.09504	3.47487	3.63927	216.298	101.165	269.58	195.681	stress-inducible protein, putative
AT4G12470	AZI1	Chr4	complement(7401087..7401951)	262.235	2.41977	1.27487	2.86883e-33	1.64908e-31	6.67403e-29	152.458	150.794	159.072	154.108	452.703	403.862	403.732	420.099	azelaic acid induced 1
AT4G12490	AT4G12490	Chr4	complement(7409621..7410406)	30.5267	4.13593	2.04821	2.33174e-25	7.70292e-24	5.42456e-21	11.5889	11.0807	9.26632	10.6453	50.7472	37.1734	58.8364	48.919	Bifunctional inhibitor/lipid-transfer protein/seed storage 2S albumin superfamily protein
AT4G12500	AT4G12500	Chr4	complement(7413990..7414955)	3.95027	3.28986	1.71803	5.37364e-06	2.80001e-05	0.125012	2.31777	1.20442	1.54439	1.68886	6.12796	6.90363	6.03451	6.35536	Bifunctional inhibitor/lipid-transfer protein/seed storage 2S albumin superfamily protein
AT4G12570	UPL5	Chr4	7445278..7449205	9.45364	2.0573	1.04076	3.47318e-06	1.86351e-05	0.0808	4.63554	5.54035	8.49413	6.22334	14.5539	16.4625	14.6221	15.2128	ubiquitin protein ligase 5
AT4G12720	NUDT7	Chr4	7487225..7490127	36.5421	2.58644	1.37097	2.80832e-11	2.76131e-10	6.53329e-07	18.7997	17.8255	23.5519	20.059	43.3745	87.0919	47.5798	59.3487	MutT/nudix family protein
AT4G12735	AT4G12735	Chr4	complement(7493716..7494234)	3.68485	22.0205	4.46078	8.14557e-08	5.48718e-07	0.00189499	0.25753	0.481769	0	0.246433	6.70246	5.04496	5.91846	5.88862	0
AT4G13110	AT4G13110	Chr4	7641378..7642707	6.61711	2.9071	1.53958	1.87962e-07	1.20335e-06	0.00437276	3.34789	3.1315	2.89573	3.12504	8.42594	13.2762	10.4443	10.7155	BSD domain-containing protein
AT4G13180	AT4G13180	Chr4	complement(7657094..7658302)	133.372	2.72438	1.44593	3.41811e-25	1.12063e-23	7.95188e-21	72.881	67.9295	68.3391	69.7165	198.393	223.571	222.464	214.809	NAD(P)-binding Rossmann-fold superfamily protein
AT4G13395	AT4G13395	Chr4	complement(7785428..7786161)	9.80257	14.9116	3.89836	2.49131e-15	3.56835e-14	5.79578e-11	0.77259	1.44531	0.579145	0.932348	9.09619	24.4282	14.506	16.0101	ROTUNDIFOLIA like 12
AT4G13400	AT4G13400	Chr4	complement(7787622..7791292)	5.82568	2.11433	1.0802	9.95976e-05	0.000415553	1	4.89307	4.33592	3.08877	4.10592	8.90469	7.7002	11.4888	9.36455	2-oxoglutarate (2OG) and Fe(II)-dependent oxygenase superfamily protein
AT4G13420	POT5	Chr4	complement(7796782..7802251)	60.2834	113.668	6.82868	6.61998e-33	3.74573e-31	1.54007e-28	0.51506	0.722654	0.965242	0.734319	44.5235	196.753	55.9352	99.0707	high affinity K+ transporter 5
AT4G13820	AT4G13820	Chr4	complement(8007950..8010858)	1.18419	3.89654	1.96219	0.00896471	0.0236257	1	0	0.481769	0.579145	0.353638	1.53199	3.18629	1.04443	1.9209	Leucine-rich repeat (LRR) family protein
AT4G13830	ATJ20	Chr4	8010967..8012880	62.172	2.63861	1.39978	7.7629e-29	3.22279e-27	1.80596e-24	34.7666	31.5559	33.7835	33.3686	109.633	103.289	85.7596	99.5605	DNAJ-like 20
AT4G13920	AT4G13920	Chr4	8043803..8046559	5.12114	8.29741	3.05266	5.60081e-10	4.86473e-09	1.30297e-05	1.28765	0.722654	0.579145	0.86315	5.93646	10.8865	8.12337	8.31544	receptor like protein 50
AT4G14020	AT4G14020	Chr4	complement(8095050..8095749)	58.5991	3.5983	1.84732	3.00161e-43	3.02548e-41	6.98294e-39	23.1777	19.7525	25.8685	22.9329	101.59	96.6508	83.4386	93.8932	Rapid alkalinization factor (RALF) family protein
AT4G14090	AT4G14096	Chr4	complement(8122188..8123835)	14.2666	2.71502	1.44096	1.18155e-08	8.82029e-08	0.000274875	7.46837	9.63539	5.21231	7.43869	22.5011	30.2698	16.1307	22.9672	F-box/RNI-like superfamily protein
AT4G14130	XTH15	Chr4	complement(8137020..8138392)	27.0384	2.80988	1.49051	7.80281e-07	4.58375e-06	0.0181524	18.2846	11.0807	10.8107	13.392	72.2908	32.925	22.0492	42.4216	xyloglucan endotransglucosylase/hydrolase 15
AT4G14140	MET4	Chr4	8145998..8152131	1.23823	3.48218	1.79999	0.00666172	0.0182522	1	0.51506	0.722654	0.193048	0.476921	1.72349	2.65524	1.62467	2.00113	DNA methyltransferase 2
AT4G14270	CID2	Chr4	8218083..8219322	49.0119	2.00667	1.0048	4.12451e-12	4.44025e-11	9.59526e-08	36.0542	31.315	36.2931	34.5541	90.5789	78.8607	65.5672	78.3356	0
AT4G14365	XBAT34	Chr4	complement(8271270..8273903)	21.7957	17.6015	4.13763	2.21906e-29	9.52163e-28	5.16242e-25	2.06024	1.20442	1.93048	1.73172	27.7673	52.8393	25.4146	35.3404	XB3 ortholog 4 in Arabidopsis thaliana
AT4G14370	AT4G14370	Chr4	complement(8279634..8283535)	9.11212	8.94773	3.16152	6.37581e-14	8.12288e-13	1.48327e-09	1.28765	0.963539	1.93048	1.39389	9.57494	23.3661	11.6048	14.8486	Disease resistance protein (TIR-NBS-LRR class) family
AT4G14450	AT4G14450	Chr4	8309384..8310058	2.38862	20.2962	4.34314	1.74364e-05	8.38767e-05	0.405641	0.51506	0	0	0.171687	3.15973	3.18629	5.22217	3.85606	0
AT4G14630	GLP9	Chr4	8392825..8393860	16.3098	21.2375	4.40854	5.39339e-21	1.24872e-19	1.25472e-16	1.03012	1.68619	0.579145	1.09849	16.2774	45.1391	18.4517	26.6227	germin-like protein 9
AT4G14680	APS3	Chr4	complement(8413263..8415650)	36.2667	3.36502	1.75061	4.86098e-20	1.03277e-18	1.13086e-15	16.4819	13.9713	15.6369	15.3634	41.651	74.0812	60.9253	58.8858	Pseudouridine synthase/archaeosine transglycosylase-like family protein
AT4G14930	AT4G14930	Chr4	8538586..8541899	30.7288	2.37471	1.24775	5.85265e-18	1.05518e-16	1.36156e-13	19.8298	16.3802	17.9535	18.0545	47.7789	55.7601	44.7946	49.4445	Survival protein SurE-like phosphatase/nucleotidase
AT4G15120	AT4G15120	Chr4	8634508..8635591	6.14412	5.63686	2.49489	6.18055e-11	5.8926e-10	1.43784e-06	2.06024	1.20442	1.35134	1.53867	7.5642	11.152	11.1406	9.95228	VQ motif-containing protein
AT4G15210	BAM5	Chr4	complement(8666334..8669526)	5.56456	11.273	3.4948	1.18953e-10	1.10479e-09	2.76732e-06	0.51506	0.963539	0.579145	0.685915	5.74496	10.621	10.7925	9.0528	beta-amylase 5
AT4G15233	ABCG42	Chr4	8687354..8694733	8.97303	3.5927	1.84507	2.77654e-11	2.73378e-10	6.45935e-07	3.60542	3.61327	3.47487	3.56452	12.7347	14.0728	16.5949	14.4674	ABC-2 and Plant PDR ABC-type transporter family protein
AT4G15236	AT4G15236	Chr4	8696677..8702727	2.37491	5.82276	2.5417	0.000100504	0.000418449	1	0.51506	0.963539	0.193048	0.557216	2.77673	6.37258	2.43701	3.86211	ABC-2 and Plant PDR ABC-type transporter family protein
AT4G15260	AT4G15260	Chr4	8713689..8715380	31.753	2.9236	1.54775	1.00372e-20	2.28004e-19	2.33505e-16	15.4518	13.9713	17.1813	15.5348	54.2899	40.0941	58.1401	50.8414	UDP-Glycosyltransferase superfamily protein
AT4G15420	AT4G15420	Chr4	8823402..8826152	25.2587	2.66622	1.4148	3.80318e-10	3.36678e-09	8.84771e-06	15.4518	11.8033	13.3203	13.5252	47.1087	23.1006	50.597	40.2688	Ubiquitin fusion degradation UFD1 family protein
AT4G15490	UGT84A3	Chr4	complement(8852656..8854706)	16.1962	2.0771	1.05457	1.6556e-07	1.06749e-06	0.00385158	7.46837	9.63539	15.4439	10.8492	24.8948	26.8179	26.459	26.0573	UDP-Glycosyltransferase superfamily protein
AT4G15530	PPDK	Chr4	complement(8864615..8870979)	173.188	2.87801	1.52507	1.44101e-21	3.53659e-20	3.35236e-17	70.5633	78.2875	108.686	85.8457	238.799	285.438	314.375	279.537	pyruvate orthophosphate dikinase
AT4G15540	AT4G15540	Chr4	8872698..8875378	29.7413	2.27148	1.18363	1.45623e-16	2.3411e-15	3.38777e-12	17.2545	20.7161	18.3396	18.7701	54.4814	43.546	44.5625	47.53	EamA-like transporter family
AT4G15550	UGT75D1	Chr4	complement(8877590..8879327)	143.431	2.90513	1.5386	2.07667e-22	5.3961e-21	4.83116e-18	57.4292	65.2797	87.644	70.1176	217.83	228.085	246.486	230.8	indole-3-acetate beta-D-glucosyltransferase
AT4G15610	AT4G15610	Chr4	8908763..8910945	174.624	3.31509	1.72905	2.13617e-26	7.55187e-25	4.96959e-22	66.1852	69.6157	89.1883	74.9964	277.865	224.899	338.164	280.309	Uncharacterised protein family (UPF0497)
AT4G15710	AT4G15710	Chr4	8939177..8941406	1.93466	4.20215	2.07113	0.000437508	0.00160509	1	0.25753	0.481769	1.15829	0.63253	4.30872	1.85867	3.01725	3.06155	0
AT4G15765	AT4G15765	Chr4	complement(8975280..8977451)	9.67493	3.66015	1.8719	8.4172e-12	8.75283e-11	1.95818e-07	3.34789	4.09504	3.47487	3.63927	15.4156	18.8522	12.4172	15.5617	FAD/NAD(P)-binding oxidoreductase family protein
AT4G15955	AT4G15955	Chr4	complement(9043712..9045599)	7.76469	2.1563	1.10856	3.52981e-06	1.89202e-05	0.0821175	5.40813	5.05858	5.01926	5.16199	12.5432	12.2141	12.6493	12.4688	alpha/beta-Hydrolases superfamily protein
AT4G15975	AT4G15975	Chr4	9051871..9053241	3.60903	5.23215	2.3874	7.26914e-07	4.29236e-06	0.0169109	1.03012	0.722654	0.965242	0.906005	4.40447	7.7002	5.45426	5.85298	RING/U-box superfamily protein
AT4G16150	AT4G16150	Chr4	9148059..9153292	50.3325	2.18758	1.12934	4.39906e-15	6.17835e-14	1.0234e-10	32.1913	26.0155	39.1888	32.4652	87.6107	79.3917	74.8511	80.6178	calmodulin binding;transcription regulators
AT4G16240	AT4G16240	Chr4	complement(9192116..9192568)	7.52627	2.51514	1.33064	3.15731e-07	1.96108e-06	0.00734517	5.1506	5.05858	3.08877	4.43265	11.6814	11.152	13.4616	12.0983	0
AT4G16260	AT4G16260	Chr4	complement(9199972..9201643)	78.064	6.23981	2.6415	2.03816e-44	2.23076e-42	4.74158e-40	17.512	19.9934	16.2161	17.9072	92.4939	169.139	118.485	126.706	Glycosyl hydrolase superfamily protein
AT4G16670	AT4G16670	Chr4	9385119..9387754	5.58103	2.26362	1.17863	2.75163e-05	0.000127774	0.64014	2.83283	5.05858	2.89573	3.59571	10.1494	8.49677	8.12337	8.92319	Plant protein of unknown function (DUF828) with plant pleckstrin homology-like region
AT4G16760	ACX1	Chr4	complement(9424534..9428895)	131.208	2.9845	1.57749	3.66234e-25	1.19708e-23	8.52006e-21	66.1852	58.2941	63.5129	62.6641	176.945	245.344	213.877	212.055	acyl-CoA oxidase 1
AT4G16780	HAT4	Chr4	9449114..9450905	10.1747	3.95529	1.98378	1.71913e-13	2.10007e-12	3.99939e-09	4.89307	3.37239	3.08877	3.78474	19.6286	13.0107	16.0146	16.218	homeobox protein 2
AT4G16790	AT4G16790	Chr4	complement(9451476..9453300)	8.87369	2.00023	1.00016	4.51719e-06	2.37602e-05	0.105088	7.7259	6.50389	5.40535	6.54505	15.0327	13.0107	14.6221	14.2218	hydroxyproline-rich glycoprotein family protein
AT4G16820	AT4G16820	Chr4	9467512..9469425	7.73074	536.058	9.06624	0.00103105	0.00347548	1	0	0	0	0	8.61744	11.9486	17.0591	12.5417	alpha/beta-Hydrolases superfamily protein
AT4G16957	AT4G16957	Chr4	complement(9544790..9547340)	7.04445	2.15543	1.10798	1.22399e-05	6.04906e-05	0.28475	3.09036	5.29946	5.01926	4.46969	11.7772	12.7452	9.3999	11.3074	#N/A
AT4G17215	AT4G17215	Chr4	9655669..9656654	5.69277	2.36058	1.23914	0.00240073	0.00743019	1	1.80271	3.85415	4.63316	3.43001	10.8197	2.65524	13.6937	9.0562	Pollen Ole e 1 allergen and extensin family protein
AT4G17230	AT4G17230	Chr4	complement(9660593..9663809)	23.0862	2.53462	1.34177	9.01775e-14	1.13092e-12	2.09789e-09	14.4217	14.694	9.84547	12.987	32.9378	42.4839	36.3231	37.2482	SCARECROW-like 13
AT4G17250	AT4G17250	Chr4	9670763..9673475	19.5634	3.91621	1.96946	6.86405e-26	2.34623e-24	1.59685e-21	7.46837	8.43096	5.9845	7.29461	31.8845	29.4732	32.8416	31.3998	0
AT4G17440	AT4G17440	Chr4	9727687..9729366	3.21289	2.2582	1.17518	0.00204467	0.00643129	1	1.54518	1.68619	2.50963	1.91367	5.84071	6.10706	3.48145	5.14307	Protein of unknown function (DUF1639)
AT4G17470	AT4G17470	Chr4	complement(9742350..9744867)	8.23594	5.43684	2.44277	1.52165e-12	1.71392e-11	3.53998e-08	3.34789	0.963539	2.12353	2.14499	9.38344	16.4625	14.2739	13.3733	alpha/beta-Hydrolases superfamily protein
AT4G17490	ERF6	Chr4	complement(9752824..9754161)	34.9625	17.2957	4.11235	1.62962e-49	2.23515e-47	3.79114e-45	2.5753	3.37239	2.70268	2.88345	47.4917	54.1669	67.6561	56.4382	ethylene responsive element binding factor 6
AT4G17500	ERF1A	Chr4	9759203..9760391	54.949	11.3545	3.5052	1.3419e-52	2.06244e-50	3.1218e-48	5.40813	7.94919	7.33584	6.89772	60.8008	106.741	100.266	89.2691	ethylene responsive element binding factor 1
AT4G17615	CBL1	Chr4	9816278..9819368	36.8536	3.52793	1.81882	6.43968e-34	3.83391e-32	1.49813e-29	13.6491	15.8984	14.6717	14.7397	51.0344	66.9121	60.5772	59.5079	calcineurin B-like protein 1
AT4G17660	AT4G17660	Chr4	9831077..9833138	2.66283	38.2338	5.25678	8.50668e-05	0.000360196	1	0	0.240885	0	0.0802949	2.48948	7.43468	3.1333	4.35249	Protein kinase superfamily protein
AT4G17785	MYB39	Chr4	complement(9881599..9883432)	1.54373	2.96684	1.56893	0.00621914	0.0172413	1	0.25753	0.722654	0.965242	0.648475	2.20224	3.18629	2.08887	2.49246	myb domain protein 39
AT4G17900	AT4G17900	Chr4	9945778..9948157	39.8821	2.33275	1.22203	1.3105e-19	2.67671e-18	3.04875e-15	22.1476	24.5702	25.0963	23.938	58.5029	69.5673	64.7549	64.275	PLATZ transcription factor family protein
AT4G18050	ABCB9	Chr4	10021786..10027425	4.56678	2.84181	1.50681	1.51615e-05	7.36527e-05	0.352717	2.5753	0.963539	3.08877	2.2092	6.31946	7.43468	8.35547	7.36987	P-glycoprotein 9
AT4G18170	WRKY28	Chr4	10061214..10062893	4.84567	2.26425	1.17903	0.000367067	0.0013682	1	1.80271	4.81769	2.31658	2.97899	5.93646	10.0899	7.54313	7.8565	WRKY DNA-binding protein 28
AT4G18197	PUP7	Chr4	10071481..10073557	10.8799	2.65887	1.41081	1.85645e-09	1.52218e-08	4.31885e-05	4.89307	5.54035	6.56364	5.66569	13.6922	20.7109	18.4517	17.6182	purine permease 7
AT4G18205	PUP21	Chr4	10073711..10075370	16.481	2.31588	1.21156	1.58473e-09	1.31129e-08	3.68671e-05	8.24096	9.87627	11.3899	9.8357	22.2139	31.5974	26.1108	26.6407	Nucleotide-sugar transporter family protein
AT4G18250	AT4G18250	Chr4	complement(10087205..10090276)	5.82046	9.57946	3.25994	2.40785e-11	2.39573e-10	5.60162e-07	0.77259	1.20442	0.579145	0.852053	6.60671	11.4175	10.3283	9.45084	receptor serine/threonine kinase, putative
AT4G18253	AT4G18253	Chr4	complement(10091101..10092224)	5.90614	8.81156	3.1394	4.44704e-11	4.30809e-10	1.03456e-06	0.77259	1.20442	0.772193	0.916402	6.9897	13.5417	8.23942	9.59029	#N/A
AT4G18300	AT4G18300	Chr4	10118784..10121258	6.4306	2.27504	1.18589	2.91219e-06	1.57896e-05	0.0677492	4.63554	3.85415	3.86097	4.11689	10.9154	9.55887	10.4443	10.3062	Trimeric LpxA-like enzyme
AT4G18360	GLO5	Chr4	complement(10145895..10148764)	18.387	3.06986	1.61817	4.59326e-13	5.40981e-12	1.06858e-08	7.46837	10.8398	7.14279	8.48366	22.9798	40.0941	26.3429	29.8056	Aldolase-type TIM barrel family protein
AT4G18580	AT4G18580	Chr4	complement(10234667..10236057)	8.71534	2.1542	1.10715	5.46394e-06	2.84569e-05	0.127113	4.12048	4.33592	8.49413	5.65018	15.0327	12.2141	14.6221	13.9563	0
AT4G18880	HSFA4A	Chr4	complement(10347479..10349902)	12.3475	2.13383	1.09344	1.73218e-07	1.11389e-06	0.00402975	9.01355	9.15362	6.3706	8.17926	16.6604	23.3661	19.8442	19.9569	heat shock transcription factor A4A
AT4G18890	BEH3	Chr4	10352386..10355555	7.46108	2.19376	1.1334	2.04134e-05	9.70556e-05	0.474898	4.12048	5.05858	4.82621	4.66842	9.19194	15.1349	11.953	12.0933	BES1/BZR1 homolog 3
AT4G18940	AT4G18940	Chr4	10372658..10373895	1.86053	2.50404	1.32426	0.00690211	0.0188264	1	0.51506	1.20442	1.54439	1.08796	3.44698	1.85867	3.59749	2.96771	RNA ligase/cyclic nucleotide phosphodiesterase family protein
AT4G18950	AT4G18950	Chr4	10375244..10378416	56.9781	3.68684	1.88238	2.25736e-41	2.08167e-39	5.25151e-37	22.4051	20.7161	23.1658	22.0957	86.6532	83.3746	104.908	91.6451	Integrin-linked protein kinase family
AT4G18990	XTH29	Chr4	complement(10401777..10404393)	3.09331	18.2719	4.19156	8.63335e-07	5.03918e-06	0.0200846	0	0.240885	0.386097	0.208994	4.11722	4.24839	6.61475	4.99345	xyloglucan endotransglucosylase/hydrolase 29
AT4G19170	CCD4	Chr4	10481619..10483879	29.02	2.25942	1.17595	6.86591e-12	7.21236e-11	1.59728e-07	20.0873	15.8984	18.3396	18.1084	51.0344	51.7772	36.6712	46.4943	nine-cis-epoxycarotenoid dioxygenase 4
AT4G19370	AT4G19370	Chr4	complement(10566068..10567838)	14.3511	9.87843	3.30428	2.01551e-19	4.03307e-18	4.68889e-15	1.80271	2.64973	1.73744	2.06329	13.6922	35.5802	21.0047	23.4257	Protein of unknown function (DUF1218)
AT4G19420	PAE8	Chr4	complement(10587166..10591633)	22.3073	2.4885	1.31527	3.67108e-14	4.74961e-13	8.5404e-10	11.0738	12.0442	14.2856	12.4679	37.5338	38.501	31.333	35.7893	Pectinacetylesterase family protein
AT4G19460	AT4G19460	Chr4	complement(10610261..10612135)	4.07791	2.97998	1.5753	3.70625e-05	0.0001681	0.862223	1.28765	2.40885	1.73744	1.81131	5.17047	8.49677	6.15055	6.60593	UDP-Glycosyltransferase superfamily protein
AT4G19520	AT4G19520	Chr4	complement(10639269..10647280)	18.5514	3.80866	1.92928	2.79123e-16	4.36427e-15	6.49352e-12	6.95331	7.70831	5.9845	6.88204	23.7458	40.8907	25.5306	30.0557	disease resistance protein (TIR-NBS-LRR class) family
AT4G19645	AT4G19645	Chr4	complement(10689758..10692831)	5.02498	2.12652	1.08849	0.000120642	0.000495064	1	2.83283	3.85415	3.47487	3.38729	9.09619	7.7002	7.31104	8.03581	TRAM, LAG1 and CLN8 (TLC) lipid-sensing domain containing protein
AT4G19700	BOI	Chr4	complement(10713410..10714745)	27.6946	2.65953	1.41117	1.77804e-17	3.07518e-16	4.13644e-13	13.3916	15.1757	16.2161	14.9278	44.2362	39.032	50.1328	44.467	SBP (S-ribonuclease binding protein) family protein
AT4G19810	AT4G19810	Chr4	complement(10763206..10765795)	10.6046	3.35883	1.74796	6.11979e-14	7.81508e-13	1.42371e-09	4.89307	5.29946	3.47487	4.5558	17.5221	17.5246	16.0146	17.0205	Glycosyl hydrolase family protein with chitinase insertion domain
AT4G19880	AT4G19880	Chr4	complement(10784347..10786556)	180.482	3.49039	1.80339	4.96425e-32	2.70302e-30	1.15488e-27	75.7139	71.7836	74.1306	73.876	277.482	240.299	352.438	290.073	Glutathione S-transferase family protein
AT4G19920	AT4G19920	Chr4	complement(10797198..10798527)	1.05201	3.55813	1.83112	0.0106137	0.0273138	1	0.25753	0.240885	0.579145	0.359187	1.14899	2.12419	1.85677	1.70999	Toll-Interleukin-Resistance (TIR) domain family protein
AT4G19950	AT4G19950	Chr4	10809843..10811208	3.78632	2.1592	1.1105	0.000959929	0.0032606	1	2.5753	2.16796	2.50963	2.41763	6.12796	6.90363	5.22217	6.08459	0
AT4G19970	AT4G19970	Chr4	10818128..10820704	3.63574	6.82293	2.77039	2.93294e-08	2.08461e-07	0.00068232	1.03012	1.20442	0.193048	0.809197	6.03221	5.31048	6.15055	5.83108	0
AT4G19975	AT4G19975	Chr4	10823579..10825395	4.32961	4.64135	2.21454	4.76112e-07	2.87645e-06	0.0110763	0.77259	2.64973	0.579145	1.33382	5.17047	8.23125	7.65918	7.0203	#N/A
AT4G19990	AT4G19990	Chr4	10832214..10835702	5.2735	2.14322	1.09978	0.00010001	0.000416872	1	1.80271	3.85415	4.24706	3.30131	8.23445	9.55887	7.65918	8.48417	FAR1-related sequence 1
AT4G20000	AT4G20000	Chr4	10838310..10839335	13.138	10.4701	3.3882	2.9414e-23	8.24618e-22	6.84286e-19	1.54518	2.40885	1.35134	1.76846	16.9476	25.4903	21.3529	21.2636	VQ motif-containing protein
AT4G20110	VSR7	Chr4	10875233..10878730	17.5591	2.64282	1.40208	6.02742e-16	9.12153e-15	1.40222e-11	7.7259	10.5989	10.0385	9.45445	28.0546	27.0835	29.4762	28.2048	VACUOLAR SORTING RECEPTOR 7
AT4G20780	CML42	Chr4	complement(11133095..11134075)	16.0728	2.10978	1.07709	1.10215e-06	6.34892e-06	0.0256404	11.3313	10.8398	10.8107	10.9939	20.9691	21.5075	35.3947	25.9571	calmodulin like 42
AT4G20830	AT4G20830	Chr4	11155453..11157806	203.563	6.82288	2.77038	1.03663e-77	4.23864e-75	2.41161e-73	37.8569	46.4907	43.4359	42.5945	290.504	316.77	377.157	328.143	FAD-binding Berberine family protein
AT4G20860	AT4G20860	Chr4	11172622..11174467	139.242	4.75449	2.24929	1.30356e-46	1.54368e-44	3.0326e-42	40.6898	39.9869	44.5942	41.7569	200.02	218.526	254.726	224.424	FAD-binding Berberine family protein
AT4G20880	AT4G20880	Chr4	complement(11178992..11181049)	24.7954	2.17737	1.12259	9.53327e-11	8.92807e-10	2.21782e-06	15.7093	18.5481	13.8995	16.0523	35.906	49.653	34.4663	40.0084	ethylene-responsive nuclear protein / ethylene-regulated nuclear protein (ERT2)
AT4G20930	AT4G20930	Chr4	complement(11198251..11201106)	9.4194	2.5431	1.34659	1.66635e-08	1.22039e-07	0.000387659	5.92319	6.02212	4.05402	5.33311	13.2134	15.6659	16.7109	15.1968	6-phosphogluconate dehydrogenase family protein
AT4G21120	CAT1_2	Chr4	11269985..11274007	7.61677	6.05365	2.5978	8.38275e-14	1.05741e-12	1.95016e-09	0.51506	2.16796	2.31658	1.66653	10.8197	13.2762	12.7653	12.2871	amino acid transporter 1
AT4G21320	HSA32	Chr4	11340362..11342075	23.84	5.87478	2.55454	6.3981e-25	2.05717e-23	1.48845e-20	4.12048	5.05858	7.91498	5.69801	42.3212	26.0214	45.9551	38.0992	Aldolase-type TIM barrel family protein
AT4G21323	AT4G21323	Chr4	11341963..11345718	1.77327	2.28202	1.19031	0.0174413	0.0420857	1	1.28765	1.44531	0.772193	1.16838	2.39373	2.12419	4.06169	2.85987	Subtilase family protein
AT4G21380	SD18	Chr4	complement(11388827..11393226)	3.00923	5.10973	2.35325	8.3873e-06	4.24775e-05	0.195122	0	0.963539	1.35134	0.771626	3.44698	5.04496	6.15055	4.88083	receptor kinase 3
AT4G21390	B120	Chr4	complement(11394295..11397726)	10.4301	6.68183	2.74024	4.9518e-15	6.9322e-14	1.15199e-10	2.31777	2.16796	2.12353	2.20309	10.8197	21.773	18.3356	16.9761	S-locus lectin protein kinase family protein
AT4G21410	CRK29	Chr4	complement(11401711..11405235)	20.2893	2.88545	1.5288	1.56844e-19	3.17068e-18	3.64882e-15	9.27108	8.67185	11.969	9.97064	32.9378	30.5353	34.2342	32.5691	cysteine-rich RLK (RECEPTOR-like protein kinase) 29
AT4G21500	AT4G21500	Chr4	complement(11440878..11441903)	2.6411	2.6605	1.4117	0.00120262	0.00399233	1	0.51506	1.20442	2.12353	1.28101	3.92572	4.77943	4.06169	4.25562	0
AT4G21534	SPHK2	Chr4	11456126..11459223	10.8552	2.39245	1.25849	1.49591e-09	1.24159e-08	3.48009e-05	5.1506	6.98566	7.14279	6.42635	17.0434	16.728	18.5677	17.4464	Diacylglycerol kinase family protein
AT4G21580	AT4G21580	Chr4	11475709..11477837	70.5175	2.84568	1.50877	2.42338e-31	1.22703e-29	5.63775e-27	32.1913	34.6874	38.6097	35.1628	108.388	110.724	121.154	113.422	oxidoreductase, zinc-binding dehydrogenase family protein
AT4G21680	NPF7.2	Chr4	complement(11517353..11519805)	10.2099	5.5799	2.48024	4.92642e-16	7.53959e-15	1.14608e-11	1.80271	3.1315	2.70268	2.54563	13.5007	17.7901	18.2196	16.5034	NITRATE TRANSPORTER 1.8
AT4G21840	MSRB8	Chr4	complement(11586980..11588373)	1.96316	15.6453	3.96766	0.000160889	0.000645193	1	0	0.481769	0	0.16059	1.81924	5.84153	1.97282	3.2112	methionine sulfoxide reductase B8
AT4G21865	AT4G21865	Chr4	11601706..11603283	5.51279	2.91284	1.54243	2.7648e-06	1.50354e-05	0.0643203	2.5753	2.40885	3.08877	2.69097	6.70246	8.23125	11.8369	8.92354	0
AT4G21903	DTX38	Chr4	complement(11620889..11624459)	3.38693	3.72896	1.89877	1.78998e-05	8.59723e-05	0.416421	1.80271	1.20442	0.772193	1.25978	4.11722	6.90363	5.45426	5.49171	MATE efflux family protein
AT4G21920	AT4G21920	Chr4	complement(11635877..11636720)	1.14913	4.31246	2.10851	0.00515612	0.0146045	1	0.25753	0.481769	0.386097	0.375132	1.24474	1.32762	3.01725	1.86321	0
AT4G21930	AT4G21930	Chr4	11639757..11640583	2.26784	9.49133	3.24661	3.58397e-05	0.000162997	0.833776	0	0.240885	0.579145	0.273343	3.35123	5.31048	2.32096	3.66089	Protein of unknown function, DUF584
AT4G21940	CPK15	Chr4	11640735..11643762	3.60102	2.06451	1.0458	0.00410315	0.011966	1	3.86295	2.16796	1.35134	2.46075	5.26622	7.16915	4.99007	5.80848	calcium-dependent protein kinase 15
AT4G21990	APR3	Chr4	complement(11657008..11659167)	197.134	2.94873	1.56009	1.83521e-30	8.70258e-29	4.26943e-26	91.4232	103.58	91.698	95.5672	287.823	312.522	352.438	317.594	APS reductase 3
AT4G22030	AT4G22030	Chr4	11672349..11673748	3.54552	54.2015	5.76026	1.40904e-05	6.89285e-05	0.327799	0	0	0.193048	0.0643495	4.30872	3.71734	9.16781	5.73129	F-box family protein with a domain of unknown function (DUF295)
AT4G22470	AT4G22470	Chr4	complement(11840134..11841450)	14.9981	4.55808	2.18843	2.32115e-16	3.67165e-15	5.39992e-12	3.34789	6.98566	3.66792	4.66716	18.6711	31.8629	22.3973	24.3104	protease inhibitor/seed storage/lipid transfer protein (LTP) family protein
AT4G22530	AT4G22520	Chr4	complement(11858444..11860426)	30.9727	4.77094	2.25427	5.92254e-36	3.88931e-34	1.37782e-31	8.24096	8.19008	10.4246	8.95188	45.2895	55.7601	48.7402	49.9299	Bifunctional inhibitor/lipid-transfer protein/seed storage 2S albumin superfamily protein
AT4G22690	AT4G22690	Chr4	11929359..11931750	171.05	4.0272	2.00978	8.06352e-36	5.26339e-34	1.8759e-31	61.8072	64.0753	56.5632	60.8152	212.851	344.65	273.99	277.164	cytochrome P450, family 706, subfamily A, polypeptide 1
AT4G22710	AT4G22710	Chr4	11934969..11936823	46.9191	43.3098	5.43662	5.9868e-48	7.67692e-46	1.39277e-43	0.51506	1.20442	2.70268	1.47405	47.9704	105.413	75.8955	76.4263	cytochrome P450, family 706, subfamily A, polypeptide 2
AT4G22880	LDOX	Chr4	complement(12004726..12006209)	47.2781	2.7256	1.44657	7.46294e-16	1.12234e-14	1.73618e-11	26.0105	26.7382	21.0423	24.597	73.8228	96.3853	58.1401	76.1161	leucoanthocyanidin dioxygenase
AT4G22980	AT4G22980	Chr4	complement(12043869..12045840)	2.65515	3.3348	1.7376	0.00020788	0.000814938	1	0.51506	1.20442	1.35134	1.02361	3.82997	5.31048	3.71354	4.28467	0
AT4G23000	AT4G23000	Chr4	12054364..12060170	4.76178	2.17403	1.12037	0.000116103	0.000477434	1	3.09036	2.89062	3.28182	3.0876	7.27695	7.7002	8.00732	7.66149	Calcineurin-like metallo-phosphoesterase superfamily protein
AT4G23010	UTR2	Chr4	complement(12060131..12062858)	38.2471	2.62777	1.39384	1.17109e-23	3.39728e-22	2.72443e-19	20.3449	19.2708	22.0075	20.5411	58.9816	62.9292	62.666	61.5256	UDP-galactose transporter 2
AT4G23030	DTX49	Chr4	12072760..12074580	4.94863	6.45955	2.69143	4.60638e-09	3.6103e-08	0.000107163	0.77259	1.44531	0.965242	1.06105	5.26622	9.82439	9.05176	8.04746	MATE efflux family protein
AT4G23050	AT4G23050	Chr4	12079859..12084362	21.8032	2.06905	1.04897	6.12886e-12	6.46318e-11	1.42582e-07	18.5422	14.2122	13.3203	15.3582	36.1933	33.456	35.2786	34.976	PAS domain-containing protein tyrosine kinase family protein
AT4G23100	GSH1	Chr4	complement(12102135..12107695)	378.7	2.10534	1.07405	1.68553e-15	2.45642e-14	3.92121e-11	252.895	263.287	256.754	257.645	485.066	684.256	669.018	612.78	glutamate-cysteine ligase
AT4G23130	CRK5_2	Chr4	complement(12117491..12120220)	1.57218	4.71021	2.23579	0.000605298	0.00215251	1	0.25753	0.240885	0.772193	0.423536	2.48948	2.65524	2.43701	2.52725	cysteine-rich RLK (RECEPTOR-like protein kinase) 5
AT4G23140	CRK6_2	Chr4	12121369..12124564	3.76019	30.4092	4.92644	9.46064e-07	5.49327e-06	0.0220092	0	0	0.386097	0.128699	4.21297	9.02782	5.10612	6.11564	cysteine-rich RLK (RECEPTOR-like protein kinase) 6
AT4G23150	CRK7_2	Chr4	12125664..12128490	3.74981	252.353	7.9793	0.00396923	0.0116255	1	0	0	0	0	3.63848	9.02782	5.68636	6.11755	cysteine-rich RLK (RECEPTOR-like protein kinase) 7
AT4G23170	CRK9	Chr4	12134973..12136796	11.0338	7.36507	2.8807	2.07201e-20	4.54939e-19	4.82032e-16	2.06024	3.37239	1.15829	2.19697	18.4796	17.7901	16.827	17.6989	receptor-like protein kinase-related family protein
AT4G23180	CRK10	Chr4	12137995..12140930	27.9442	3.98797	1.99566	1.86461e-32	1.03082e-30	4.33783e-28	10.5587	9.87627	9.26632	9.90044	40.5977	48.5909	45.9551	45.0479	cysteine-rich RLK (RECEPTOR-like protein kinase) 10
AT4G23190	CRK11	Chr4	complement(12140899..12143858)	30.1279	7.72785	2.95007	9.17688e-40	7.64893e-38	2.13491e-35	4.89307	5.29946	6.17755	5.45669	40.6935	54.1669	51.1773	48.6792	cysteine-rich RLK (RECEPTOR-like protein kinase) 11
AT4G23210	CRK13	Chr4	complement(12148673..12151638)	2.86822	4.00931	2.00335	1.85113e-05	8.86735e-05	0.430647	0.77259	0.963539	1.15829	0.964806	4.50022	5.04496	4.29378	4.61299	cysteine-rich RLK (RECEPTOR-like protein kinase) 13
AT4G23220	CRK14	Chr4	complement(12154091..12156881)	4.0203	7.03838	2.81524	3.81e-08	2.67552e-07	0.000886358	0.77259	0.722654	0.772193	0.755813	6.41521	8.23125	4.75798	6.46814	cysteine-rich RLK (RECEPTOR-like protein kinase) 14
AT4G23250	CRK17	Chr4	complement(12162004..12167026)	11.7451	2.27265	1.18438	3.37663e-07	2.08773e-06	0.00785538	6.43825	6.98566	8.10803	7.17731	14.0752	25.2248	17.8714	19.0571	kinases;protein kinases
AT4G23260	CRK18	Chr4	complement(12167416..12170080)	13.9158	2.10213	1.07185	4.88017e-07	2.94427e-06	0.0113532	6.95331	9.15362	10.8107	8.97255	20.1074	26.8179	20.4245	22.4499	cysteine-rich RLK (RECEPTOR-like protein kinase) 18
AT4G23280	CRK20	Chr4	12174733..12177576	3.18912	8.60839	3.10574	5.5177e-07	3.30498e-06	0.0128364	0.51506	0.240885	0.772193	0.509379	6.31946	2.38972	6.4987	5.06929	cysteine-rich RLK (RECEPTOR-like protein kinase) 20
AT4G23493	AT4G23493	Chr4	complement(12256050..12257079)	6.53341	6.78812	2.76301	1.50328e-13	1.84472e-12	3.49724e-09	1.28765	1.20442	1.54439	1.34549	11.2984	10.3554	9.74805	10.4673	0
AT4G23550	AT4G23550	Chr4	12291632..12293367	5.87184	2.4403	1.28706	9.17859e-06	4.62257e-05	0.213531	3.86295	3.1315	3.47487	3.48977	8.42594	8.23125	11.7209	9.45935	WRKY family transcription factor
AT4G23570	SGT1A	Chr4	12299749..12302935	46.1736	2.14007	1.09766	5.83562e-16	8.84362e-15	1.3576e-11	28.3283	30.8332	32.046	30.4025	69.3225	77.002	76.7079	74.3441	phosphatase-related
AT4G23600	CORI3	Chr4	12310379..12313212	71.7401	7.92961	2.98725	7.89057e-74	2.80322e-71	1.83566e-69	14.9367	12.7669	11.0038	12.9025	124.378	125.062	95.5077	114.983	Tyrosine transaminase family protein
AT4G23610	AT4G23610	Chr4	12314025..12314829	1.58473	13.2097	3.72353	0.000235413	0.000913288	1	0.25753	0.240885	0	0.166138	2.96823	2.65524	1.97282	2.5321	Late embryogenesis abundant (LEA) hydroxyproline-rich glycoprotein family
AT4G23680	AT4G23680	Chr4	complement(12336134..12337599)	422.964	13.1074	3.71231	2.16669e-222	2.34772e-218	5.04058e-218	43.0075	47.6952	46.3316	45.6781	734.398	732.847	566.315	677.853	Polyketide cyclase/dehydrase and lipid transport superfamily protein
AT4G23700	CHX17	Chr4	complement(12342376..12346051)	27.1069	5.48302	2.45497	1.33776e-26	4.79182e-25	3.11215e-22	7.21084	5.54035	8.30108	7.01742	31.31	48.8564	51.7575	43.9747	cation/H+ exchanger 17
AT4G23810	WRKY53	Chr4	complement(12392370..12393982)	12.8133	12.896	3.68885	1.98914e-22	5.18109e-21	4.62754e-18	2.06024	1.44531	0.772193	1.42591	17.3306	26.0214	18.7998	20.7173	WRKY family transcription factor
AT4G24110	AT4G24110	Chr4	complement(12519907..12520898)	10.7971	12.554	3.65007	8.94576e-18	1.59296e-16	2.08114e-13	1.03012	1.44531	1.15829	1.21124	11.3942	19.9143	21.3529	17.5538	0
AT4G24160	AT4G24160	Chr4	12539656..12542489	44.908	2.58188	1.36842	1.64179e-19	3.31277e-18	3.81945e-15	24.7229	21.9205	27.6059	24.7498	66.9288	69.3018	80.6535	72.2947	alpha/beta-Hydrolases superfamily protein
AT4G24340	AT4G24340	Chr4	12607371..12609252	2.15556	3.10535	1.63476	0.0179956	0.0432544	1	0.77259	0.481769	1.54439	0.932916	1.62774	7.96572	1.04443	3.54597	Phosphorylase superfamily protein
AT4G24380	AT4G24380	Chr4	12612378..12613719	21.5941	3.95282	1.98288	5.36668e-19	1.044e-17	1.24851e-14	6.43825	8.91273	7.72193	7.69097	27.2886	47.5288	30.1725	34.9966	0
AT4G24450	GWD2	Chr4	12635061..12642808	13.9884	11.1253	3.47577	3.18791e-24	9.59517e-23	7.41635e-20	1.54518	2.16796	1.54439	1.75251	23.3628	27.0835	16.943	22.4631	phosphoglucan, water dikinase
AT4G24570	PUMP4	Chr4	12686459..12687650	10.4881	2.56826	1.36079	1.83338e-07	1.17583e-06	0.00426517	4.89307	5.54035	6.56364	5.66569	12.1602	23.6316	15.3184	17.0367	dicarboxylate carrier 2
AT4G25020	AT4G25020	Chr4	complement(12860332..12861975)	1.00585	5.88325	2.55661	0.00262749	0.00806635	1	0	0.240885	0.386097	0.208994	1.62774	1.59314	1.62467	1.61519	D111/G-patch domain-containing protein
AT4G25200	HSP23.6	Chr4	12916926..12918110	45.578	105.295	6.71829	7.45113e-30	3.32935e-28	1.73343e-25	0.77259	0	0.965242	0.579277	87.6107	24.9593	104.908	72.4925	mitochondrion-localized small heat shock protein 23.6
AT4G25380	SAP10	Chr4	complement(12975848..12976638)	23.4624	100.239	6.64731	4.45508e-19	8.71355e-18	1.03643e-14	0.77259	0.240885	0	0.337825	42.034	15.1349	55.1229	37.4306	stress-associated protein 10
AT4G25390	AT4G25390	Chr4	12977192..12979721	18.7625	3.63004	1.85999	3.78139e-18	6.92116e-17	8.79702e-14	5.92319	6.50389	9.07327	7.16678	25.1821	33.9871	31.7972	30.3221	Protein kinase superfamily protein
AT4G25434	NUDT10	Chr4	complement(13003568..13005935)	2.99093	3.42696	1.77693	0.000131523	0.000536264	1	1.03012	0.963539	1.35134	1.115	4.02147	6.90363	3.59749	4.84086	nudix hydrolase homolog 10
AT4G25670	AT4G25670	Chr4	complement(13085198..13087090)	58.5086	2.31215	1.20924	3.36719e-22	8.61515e-21	7.83343e-18	36.3117	31.7968	37.8375	35.3153	89.4299	104.351	88.7769	94.1859	0
AT4G25707	AT4G25707	Chr4	complement(13096860..13098088)	3.35607	4.30725	2.10677	2.94996e-06	1.59862e-05	0.0686279	0.77259	1.68619	0.772193	1.07699	4.69172	6.10706	5.45426	5.41768	0
AT4G25720	QCT	Chr4	complement(13099812..13102594)	20.9929	2.23214	1.15843	2.71683e-10	2.43794e-09	6.32043e-06	15.9669	10.358	13.5134	13.2794	28.6291	38.7665	34.3503	33.9153	glutaminyl cyclase
AT4G25810	XTH23	Chr4	13128394..13129927	93.1493	19.7084	4.30074	1.01711e-67	2.75523e-65	2.36621e-63	7.21084	6.74477	6.3706	6.7754	100.154	223.04	131.715	151.636	xyloglucan endotransglycosylase 6
AT4G25900	AT4G25900	Chr4	13161279..13163678	58.4039	2.83375	1.50271	3.63324e-23	1.01073e-21	8.45237e-19	31.9337	27.4609	29.1503	29.515	79.1847	93.4645	110.246	94.2983	Galactose mutarotase-like superfamily protein
AT4G26060	AT4G26060	Chr4	complement(13214721..13216586)	11.4164	2.13841	1.09654	1.42803e-07	9.30449e-07	0.00332216	6.18072	8.91273	7.52889	7.54078	16.0859	18.8522	20.3084	18.4155	Ribosomal protein L18ae family
AT4G26080	ABI1	Chr4	complement(13219915..13222376)	55.6071	2.64588	1.40375	9.86837e-23	2.63696e-21	2.29578e-18	24.4654	31.0741	33.0113	29.5169	92.5896	99.306	75.8955	89.2637	Protein phosphatase 2C family protein
AT4G26090	RPS2_2	Chr4	13224338..13227872	2.67823	3.81511	1.93172	4.57738e-05	0.000203731	1	0.77259	1.20442	0.965242	0.980752	3.82997	4.24839	4.87402	4.31746	NB-ARC domain-containing disease resistance protein
AT4G26120	NPR2	Chr4	13236253..13238818	7.91209	9.34847	3.22473	5.67525e-15	7.90922e-14	1.32029e-10	1.28765	0.722654	1.35134	1.12055	11.7772	15.9314	10.5604	12.7563	Ankyrin repeat family protein / BTB/POZ domain-containing protein
AT4G26200	ACS7	Chr4	13275200..13277188	4.36737	2.5377	1.34352	4.88757e-05	0.000216514	1	2.5753	1.68619	3.28182	2.51444	7.85145	5.31048	7.77523	6.97905	1-amino-cyclopropane-1-carboxylate synthase 7
AT4G26270	PFK3	Chr4	complement(13300778..13304440)	17.794	7.95229	2.99137	8.61398e-29	3.55569e-27	2.00396e-24	2.06024	3.85415	3.47487	3.12976	25.4693	28.6766	31.9133	28.6864	phosphofructokinase 3
AT4G26950	AT4G26950	Chr4	complement(13533391..13534498)	3.84804	4.18099	2.06384	2.45171e-06	1.34407e-05	0.0570367	0.77259	1.68619	1.15829	1.20569	4.97897	8.49677	5.22217	6.23264	Protein of unknown function, DUF584
AT4G26990	AT4G26990	Chr4	complement(13550892..13554436)	4.50771	2.14795	1.10296	0.000727931	0.00254723	1	3.34789	3.85415	2.12353	3.10853	6.31946	5.84153	9.632	7.26433	0
AT4G27020	AT4G27020	Chr4	complement(13568367..13571495)	18.814	2.5896	1.37273	4.99058e-16	7.63238e-15	1.16101e-11	11.5889	9.87627	9.65242	10.3725	30.3526	31.0663	29.2441	30.221	0
AT4G27070	TSB2	Chr4	13586268..13588897	24.3631	7.86727	2.97586	3.2654e-30	1.52839e-28	7.59664e-26	5.66566	4.09504	3.66792	4.47621	28.2461	40.3597	49.9007	39.5022	tryptophan synthase beta-subunit 2
AT4G27150	AT2S2	Chr4	13609341..13610075	7.66178	39.9454	5.31996	6.50554e-09	5.01714e-08	0.000151345	0.77259	0	0	0.25753	26.5226	5.04496	3.82959	11.799	seed storage albumin 2
AT4G27260	GH3.5	Chr4	13653579..13656285	60.8961	3.14148	1.65145	2.11265e-20	4.63392e-19	4.91486e-16	27.8133	28.1835	26.8337	27.6102	76.791	136.479	82.8584	98.7096	Auxin-responsive GH3 family protein
AT4G27280	AT4G27280	Chr4	complement(13663415..13664621)	31.617	4.11178	2.03976	1.96678e-19	3.9392e-18	4.57552e-15	9.78614	11.5625	11.3899	10.9128	37.055	76.2054	40.849	51.3698	Calcium-binding EF-hand family protein
AT4G27300	SD11	Chr4	complement(13668676..13672413)	55.9423	4.54289	2.18361	2.38619e-35	1.53902e-33	5.55124e-31	16.2244	18.5481	17.5674	17.4466	75.1633	112.317	83.9028	90.4609	S-locus lectin protein kinase family protein
AT4G27450	AT4G27450	Chr4	complement(13727370..13729002)	32.3392	2.5139	1.32993	3.66495e-15	5.19445e-14	8.52614e-11	14.6792	15.1757	24.3241	18.0597	45.7682	59.7429	51.0612	52.1908	Aluminium induced protein with YGL and LRDR motifs
AT4G27460	CBSX5	Chr4	13732832..13734531	2.3667	13.2201	3.72467	3.07379e-05	0.000141577	0.715087	0	0.481769	0.193048	0.224939	2.10649	6.37258	3.1333	3.87079	Cystathionine beta-synthase (CBS) family protein
AT4G27652	AT4G27652	Chr4	13809779..13810462	11.2745	2.18246	1.12596	3.48962e-05	0.000159007	0.811826	8.49849	8.67185	4.82621	7.33218	13.6922	27.88	13.3455	18.3059	0
AT4G27670	HSP25.3	Chr4	complement(13818825..13819971)	3.52118	247.81	7.95309	0.00415693	0.0121	1	0	0	0	0	4.59597	2.92077	9.51595	5.67756	heat shock protein 21
AT4G27730	OPT6	Chr4	complement(13833807..13836661)	7.71567	2.05948	1.04228	4.58323e-05	0.000203949	1	6.95331	5.54035	4.44011	5.64459	13.1177	9.55887	14.39	12.3555	oligopeptide transporter 1
AT4G27830	BGLU10	Chr4	complement(13861649..13864659)	46.1143	2.03496	1.025	2.47101e-12	2.71824e-11	5.74856e-08	25.238	36.3736	33.7835	31.7983	71.429	77.533	73.5746	74.1789	beta glucosidase 10
AT4G27900	AT4G27900	Chr4	13890472..13893073	12.1356	2.52243	1.33482	1.57555e-10	1.44494e-09	3.66537e-06	8.75602	4.81769	7.14279	6.9055	20.7776	19.1177	18.4517	19.449	CCT motif family protein
AT4G27970	SLAH2	Chr4	complement(13918165..13920378)	4.90039	4.19866	2.06993	4.13958e-08	2.88917e-07	0.000963031	2.06024	1.92708	0.965242	1.65085	6.60671	9.02782	8.12337	7.9193	SLAC1 homologue 2
AT4G28085	AT4G28085	Chr4	13959872..13960750	23.6312	11.9024	3.57319	3.4196e-33	1.96048e-31	7.95536e-29	3.09036	1.20442	4.05402	2.78293	29.9696	34.5181	50.1328	38.2068	0
AT4G28150	AT4G28150	Chr4	complement(13977303..13979487)	2.96751	2.3607	1.23921	0.00111602	0.00373114	1	1.28765	2.16796	1.93048	1.79537	4.50022	4.24839	5.57031	4.77297	Protein of unknown function (DUF789)
AT4G28270	RMA2	Chr4	complement(14007475..14009287)	24.5904	2.23729	1.16175	9.60664e-15	1.31264e-13	2.23489e-10	16.997	15.8984	14.8647	15.92	44.2362	36.3768	37.3675	39.3268	RING membrane-anchor 2
AT4G28350	LECRK72	Chr4	14026577..14028622	6.29648	13.1052	3.71207	1.13084e-12	1.29117e-11	2.63079e-08	0.51506	1.20442	0.386097	0.70186	10.3409	7.16915	12.7653	10.0918	Concanavalin A-like lectin protein kinase family protein
AT4G28390	AAC3	Chr4	complement(14041288..14043347)	23.7374	6.92512	2.79184	4.52223e-37	3.26671e-35	1.05205e-32	2.83283	4.33592	6.75669	4.64182	36.1933	39.2976	39.1082	38.1997	ADP/ATP carrier 3
AT4G28400	AT4G28400	Chr4	14048268..14050335	16.291	2.08223	1.05813	1.71089e-07	1.10118e-06	0.0039802	10.8163	10.5989	11.1968	10.8707	22.8841	34.2526	21.8171	26.3179	Protein phosphatase 2C family protein
AT4G28420	AT4G28420	Chr4	14055661..14057592	4.27692	23.9656	4.58289	3.33905e-08	2.35933e-07	0.000776797	0.51506	0.240885	0	0.251982	5.93646	7.7002	7.07894	6.9052	Tyrosine transaminase family protein
AT4G28460	AT4G28460	Chr4	14065992..14066661	7.78922	45.0659	5.49396	3.55374e-11	3.46594e-10	8.26742e-07	0	0.240885	0.386097	0.208994	8.90469	13.8073	15.2023	12.6381	0
AT4G28490	RLK5	Chr4	14077676..14081457	11.9829	5.7312	2.51884	4.65673e-18	8.45902e-17	1.08334e-13	3.34789	3.37239	2.12353	2.94794	17.5221	24.6937	15.7826	19.3328	Leucine-rich receptor-like protein kinase family protein
AT4G28703	AT4G28703	Chr4	14166094..14166957	7.05696	3.95875	1.98505	7.02091e-10	6.02574e-09	1.63334e-05	3.09036	2.16796	2.12353	2.46062	9.19194	14.8694	10.2122	11.4245	RmlC-like cupins superfamily protein
AT4G28790	BHLH23	Chr4	14218214..14220998	4.24312	6.29265	2.65367	1.11161e-07	7.35336e-07	0.00258604	0.77259	0.963539	0.965242	0.900457	4.88322	10.3554	5.45426	6.89764	basic helix-loop-helix (bHLH) DNA-binding superfamily protein
AT4G29190	AT4G29190	Chr4	complement(14391849..14393381)	15.1169	2.26598	1.18013	1.87061e-09	1.53321e-08	4.35178e-05	10.0437	9.3945	9.26632	9.56817	27.7673	23.3661	21.3529	24.1621	Zinc finger C-x8-C-x5-C-x3-H type family protein
AT4G29210	GGT3	Chr4	14400920..14403519	30.7221	2.47812	1.30925	1.89539e-19	3.80324e-18	4.40944e-15	18.2846	16.3802	17.9535	17.5394	47.4917	50.9806	49.7847	49.419	gamma-glutamyl transpeptidase 4
AT4G29700	AT4G29700	Chr4	complement(14543138..14545310)	12.6594	2.0883	1.06233	2.04515e-05	9.71728e-05	0.475784	7.98343	7.46743	10.2316	8.56081	13.0219	26.2869	22.5133	20.6074	Alkaline-phosphatase-like family protein
AT4G29780	AT4G29780	Chr4	14579563..14582057	12.439	4.77983	2.25696	6.50349e-13	7.57166e-12	1.51297e-08	3.86295	2.64973	4.44011	3.65093	12.7347	30.8008	17.2912	20.2755	0
AT4G29820	CFIS1	Chr4	complement(14595680..14597516)	6.04479	2.62054	1.38986	8.286e-07	4.85313e-06	0.0192765	2.31777	3.1315	4.05402	3.16776	9.86219	10.0899	9.16781	9.70664	homolog of CFIM-25
AT4G29850	AT4G29850	Chr4	complement(14601621..14603011)	1.14421	4.23732	2.08315	0.00292866	0.00888519	1	0	0.481769	0.579145	0.353638	1.72349	1.59314	2.20492	1.84052	Eukaryotic protein of unknown function (DUF872)
AT4G29900	ACA10	Chr4	complement(14610883..14619685)	53.522	2.23645	1.16121	5.21102e-17	8.66012e-16	1.21229e-12	33.7364	28.1835	38.8027	33.5742	80.4295	95.3232	82.8584	86.2037	autoinhibited Ca(2+)-ATPase 10
AT4G30210	ATR2	Chr4	14796695..14800961	153.764	3.0576	1.6124	4.21355e-30	1.93868e-28	9.8024e-26	67.7304	70.0974	77.0263	71.6181	211.798	268.179	264.822	248.266	P450 reductase 2
AT4G30230	AT4G30230	Chr4	14806251..14807425	1.54055	3.46663	1.79354	0.00339229	0.0101232	1	0.25753	1.20442	0.386097	0.616017	1.81924	2.65524	3.01725	2.49724	0
AT4G30270	XTH24	Chr4	complement(14819192..14820595)	417.278	2.72694	1.44728	1.23708e-17	2.1725e-16	2.87793e-13	156.063	214.387	284.167	218.206	599.295	829.497	591.498	673.43	xyloglucan endotransglucosylase/hydrolase 24
AT4G30280	XTH18	Chr4	complement(14825757..14827211)	46.9629	5.3871	2.42951	7.18056e-24	2.12003e-22	1.67049e-19	11.3313	12.2851	13.7064	12.441	49.8854	121.876	57.792	76.5177	xyloglucan endotransglucosylase/hydrolase 18
AT4G30390	AT4G30390	Chr4	complement(14862009..14863185)	15.7165	2.52538	1.3365	5.33214e-12	5.66713e-11	1.24047e-07	9.27108	8.91273	8.49413	8.89265	22.7883	25.2248	27.9676	25.3269	0
AT4G30490	AT4G30490	Chr4	complement(14899034..14902144)	45.0467	3.06377	1.61531	2.57283e-26	9.05127e-25	5.98543e-22	22.1476	19.9934	20.2701	20.8037	65.5883	78.3296	73.9227	72.6135	AFG1-like ATPase family protein
AT4G30530	GGP1	Chr4	14920376..14922519	318.681	5.04348	2.33442	4.46923e-63	9.68528e-61	1.03972e-58	90.3931	87.4411	93.2424	90.3589	415.074	585.481	545.891	515.482	Class I glutamine amidotransferase-like superfamily protein
AT4G30960	CIPK6	Chr4	15067028..15069183	190.494	2.15904	1.11039	5.10948e-16	7.79772e-15	1.18867e-11	132.37	116.588	126.833	125.264	290.791	358.989	270.508	306.763	SOS3-interacting protein 3
AT4G31020	AT4G31020	Chr4	complement(15108101..15110289)	2.65278	2.67272	1.41831	0.0026431	0.00810966	1	1.28765	1.20442	1.54439	1.34549	2.39373	5.84153	4.75798	4.33108	alpha/beta-Hydrolases superfamily protein
AT4G31240	AT4G31240	Chr4	complement(15176455..15178849)	4.83534	2.7407	1.45455	3.87727e-06	2.06753e-05	0.0902008	3.09036	1.92708	2.50963	2.50902	8.42594	7.96572	6.84684	7.74617	protein kinase C-like zinc finger protein
AT4G31354	AT4G31354	Chr4	15218069..15220811	1.49505	2.97272	1.57178	0.00561023	0.015767	1	0.51506	1.44531	0.386097	0.782155	2.77673	1.59314	2.78516	2.38501	0
AT4G31500	CYP83B1	Chr4	complement(15273410..15275404)	141.627	3.35393	1.74585	2.43197e-34	1.50151e-32	5.65772e-30	60.262	55.8852	63.706	59.9511	205.191	243.486	236.274	228.317	cytochrome P450, family 83, subfamily B, polypeptide 1
AT4G31860	AT4G31860	Chr4	complement(15406439..15409056)	27.3936	2.12152	1.0851	8.72096e-14	1.09751e-12	2.02884e-09	17.2545	19.9934	16.7952	18.0144	40.119	50.7151	41.6613	44.1651	Protein phosphatase 2C family protein
AT4G31950	CYP82C3	Chr4	15455083..15457121	4.27388	64.1717	6.00387	4.95084e-06	2.58841e-05	0.115176	0	0.240885	0	0.0802949	4.50022	6.10706	10.2122	6.93984	cytochrome P450, family 82, subfamily C, polypeptide 3
AT4G31970	CYP82C2	Chr4	15462350..15464563	145.075	107.321	6.7458	6.28741e-49	8.41077e-47	1.4627e-44	1.80271	2.40885	1.54439	1.91865	230.564	65.3189	400.946	232.277	cytochrome P450, family 82, subfamily C, polypeptide 2
AT4G32730	MYB3R-1	Chr4	15790133..15796114	15.3279	2.05402	1.03845	6.27851e-09	4.85241e-08	0.000146063	11.3313	8.91273	11.5829	10.609	24.4161	24.1627	25.2985	24.6258	Homeodomain-like protein
AT4G33040	GRXC6	Chr4	complement(15940228..15941493)	11.7947	4.16943	2.05985	1.84382e-17	3.18132e-16	4.28946e-13	3.34789	5.05858	3.47487	3.96045	19.0541	20.9764	16.827	18.9525	Thioredoxin superfamily protein
AT4G33050	IQM1	Chr4	complement(15944199..15947072)	62.157	6.27537	2.6497	1.85267e-48	2.41863e-46	4.31006e-44	13.6491	13.4895	15.0578	14.0655	78.323	123.203	100.498	100.675	calmodulin-binding family protein
AT4G33420	PER47	Chr4	16084713..16086388	37.8434	3.25663	1.70338	3.52527e-24	1.05812e-22	8.20118e-20	15.1943	18.3072	15.83	16.4438	50.3642	74.8778	58.3722	61.2047	Peroxidase superfamily protein
AT4G33720	AT4G33720	Chr4	16182743..16183619	3.35172	19.523	4.2871	2.91223e-06	1.57896e-05	0.0677501	0.25753	0.240885	0.193048	0.230488	5.84071	0.796572	9.3999	5.34573	CAP (Cysteine-rich secretory proteins, Antigen 5, and Pathogenesis-related 1 protein) superfamily protein
AT4G33910	P4H9	Chr4	complement(16256694..16258974)	28.9497	2.38419	1.2535	9.61952e-18	1.71013e-16	2.23788e-13	15.7093	16.8619	18.7257	17.099	44.5235	47.2633	47.9279	46.5716	2-oxoglutarate (2OG) and Fe(II)-dependent oxygenase superfamily protein
AT4G33920	AT4G33920	Chr4	16260481..16263054	28.5125	2.58234	1.36868	1.52314e-12	1.7147e-11	3.54343e-08	18.2846	12.2851	16.4091	15.6596	35.3315	60.274	43.0539	46.2198	Protein phosphatase 2C family protein
AT4G33925	AT4G33925	Chr4	16263036..16264226	1.57493	2.44984	1.29269	0.0135859	0.033895	1	0.77259	0.963539	0.965242	0.900457	2.10649	2.38972	3.1333	2.54317	0
AT4G34000	ABF3	Chr4	16295334..16298285	54.7462	2.19229	1.13244	1.05383e-15	1.561e-14	2.45162e-11	35.2816	36.6145	34.1696	35.3552	99.9623	91.3403	71.3696	87.5574	abscisic acid responsive elements-binding factor 3
AT4G34131	UGT73B3	Chr4	complement(16343057..16344818)	40.8634	2.38978	1.25688	1.11433e-17	1.96331e-16	2.59238e-13	23.6928	21.6796	27.0268	24.1331	59.3646	68.2397	69.9771	65.8605	UDP-glucosyl transferase 73B3
AT4G34135	UGT73B2	Chr4	complement(16345150..16347434)	89.9132	2.88944	1.53079	3.13228e-21	7.42666e-20	7.28694e-17	39.6596	41.9139	51.3509	44.3081	132.613	134.355	167.341	144.77	UDP-glucosyltransferase 73B2
AT4G34150	AT4G34150	Chr4	16354857..16357460	60.4601	2.78879	1.47964	7.37129e-20	1.53599e-18	1.71486e-15	32.1913	31.0741	29.5364	30.9339	74.876	120.282	98.757	97.9718	Calcium-dependent lipid-binding (CaLB domain) family protein
AT4G34180	AT4G34180	Chr4	complement(16369357..16371529)	121.953	3.06882	1.61769	4.10121e-29	1.74269e-27	9.54104e-25	52.0211	61.9074	55.0188	56.3157	181.349	218.261	189.855	196.488	Cyclase family protein
AT4G34200	PGDH1	Chr4	complement(16373731..16376666)	210.02	2.09131	1.06441	2.82447e-11	2.77592e-10	6.57085e-07	151.428	139.231	141.118	143.926	251.342	427.494	343.154	340.663	D-3-phosphoglycerate dehydrogenase
AT4G34230	CAD5	Chr4	complement(16386631..16388940)	75.8289	3.71123	1.8919	1.28333e-43	1.33067e-41	2.98553e-39	28.8434	26.7382	30.3086	28.6301	114.899	134.886	116.512	122.099	cinnamyl alcohol dehydrogenase 5
AT4G34390	XLG2	Chr4	16441086..16445017	16.3568	2.60533	1.38147	4.29552e-12	4.61289e-11	9.99309e-08	7.7259	9.15362	9.07327	8.65093	22.7883	31.8629	24.6022	26.4178	extra-large GTP-binding protein 2
AT4G34530	BHLH63	Chr4	16498391..16500174	20.5136	3.77493	1.91645	2.39325e-19	4.75818e-18	5.56766e-15	10.0437	3.85415	9.07327	7.65703	37.5338	32.6595	28.1997	32.7976	cryptochrome-interacting basic-helix-loop-helix 1
AT4G34710	SPE2	Chr4	complement(16560030..16563044)	532.557	6.00558	2.5863	5.43829e-62	1.11182e-59	1.26516e-57	132.628	130.8	116.987	126.805	709.79	1134.05	741.2	861.681	arginine decarboxylase 2
AT4G34770	AT4G34770	Chr4	16591179..16591910	4.84915	2.65598	1.40924	9.87103e-06	4.94716e-05	0.22964	1.54518	2.89062	3.28182	2.57254	9.09619	7.16915	6.96289	7.74274	SAUR-like auxin-responsive protein family
AT4G34890	XDH1	Chr4	complement(16618573..16625191)	30.9338	2.44063	1.28725	4.65973e-19	9.09738e-18	1.08404e-14	16.2244	17.5846	19.884	17.8977	42.3212	53.1048	54.4266	49.9509	xanthine dehydrogenase 1
AT4G34990	MYB32	Chr4	complement(16661101..16662549)	2.9266	2.12288	1.08603	0.00283523	0.00863075	1	1.54518	1.92708	2.31658	1.92961	4.50022	4.51391	5.10612	4.70675	myb domain protein 32
AT4G35070	AT4G35070	Chr4	16694044..16695711	5.371	2.06982	1.04951	0.000496443	0.00179997	1	3.34789	4.33592	3.08877	3.59086	6.03221	11.6831	8.47152	8.72893	SBP (S-ribonuclease binding protein) family protein
AT4G35110	AT4G35110	Chr4	complement(16712280..16715114)	29.435	5.49039	2.45691	1.13372e-30	5.50869e-29	2.63748e-26	5.66566	7.70831	9.26632	7.54676	36.3848	53.3704	53.2661	47.6737	Arabidopsis phospholipase-like protein (PEARLI 4) family
AT4G35180	AT4G35180	Chr4	complement(16737835..16740601)	3.82451	31.9283	4.99676	4.93721e-07	2.9762e-06	0.0114859	0	0.240885	0.193048	0.144644	4.69172	6.10706	7.77523	6.19133	LYS/HIS transporter 7
AT4G35190	LOG5	Chr4	16746189..16748455	4.25099	4.20056	2.07058	1.49891e-06	8.46549e-06	0.0348706	2.5753	0.481769	1.15829	1.40512	5.55346	9.29334	5.80241	6.88307	Putative lysine decarboxylase family protein
AT4G35480	ATL45	Chr4	complement(16851972..16853035)	7.11153	2.27301	1.18461	1.30401e-06	7.43663e-06	0.0303365	4.63554	3.61327	4.82621	4.35834	11.3942	12.2141	10.6764	11.4282	RING-H2 finger A3B
AT4G35630	PSAT1	Chr4	16904059..16905722	115.726	4.07793	2.02784	4.0138e-33	2.28903e-31	9.33771e-29	36.0542	43.1184	42.4706	40.5477	143.528	218.792	200.067	187.462	phosphoserine aminotransferase
AT4G35720	AT4G35720	Chr4	16927730..16929224	1.13117	2.69978	1.43284	0.0192538	0.0458615	1	0	0.963539	0.772193	0.578577	2.29798	1.59314	1.50863	1.79992	Arabidopsis protein of unknown function (DUF241)
AT4G36010	AT4G36010	Chr4	complement(17039063..17041326)	7.92136	3.23943	1.69574	2.31162e-09	1.87552e-08	5.37775e-05	1.54518	4.33592	3.86097	3.24736	11.1069	15.6659	11.6048	12.7926	Pathogenesis-related thaumatin superfamily protein
AT4G36030	AT4G36030	Chr4	complement(17044875..17047315)	6.08767	2.68304	1.42387	1.16944e-06	6.70268e-06	0.0272058	4.12048	2.64973	2.89573	3.22198	8.23445	10.3554	10.9085	9.83281	armadillo repeat only 3
AT4G36040	ATJ11	Chr4	complement(17049152..17050608)	90.5034	2.48406	1.3127	1.76443e-17	3.05651e-16	4.10477e-13	46.8705	47.6952	59.4589	51.3415	134.815	158.783	143.784	145.794	Chaperone DnaJ-domain superfamily protein
AT4G36110	AT4G36110	Chr4	17089934..17090873	2.27846	2.45546	1.296	0.00289484	0.00879615	1	0.77259	1.44531	1.54439	1.2541	3.63848	3.98286	3.3654	3.66225	SAUR-like auxin-responsive protein family
AT4G36150	AT4G36150	Chr4	17104542..17108825	3.32202	2.04576	1.03264	0.00327414	0.00980702	1	3.09036	1.92708	2.12353	2.38032	4.88322	4.77943	6.38265	5.34843	Disease resistance protein (TIR-NBS-LRR class) family
AT4G36410	UBC17	Chr4	17201922..17202988	10.1324	2.47049	1.3048	2.21992e-08	1.5972e-07	0.000516441	5.66566	5.05858	6.3706	5.69828	13.3092	18.3212	17.5233	16.3845	ubiquitin-conjugating enzyme 17
AT4G36430	PER49	Chr4	complement(17204385..17206033)	12.3875	2.89949	1.5358	4.56994e-11	4.41727e-10	1.06315e-06	5.1506	5.54035	7.52889	6.07328	17.9051	16.9935	24.9504	19.9497	Peroxidase superfamily protein
AT4G36700	AT4G36700	Chr4	complement(17298200..17300367)	83.8214	8.42489	3.07466	6.06693e-12	6.40723e-11	1.41141e-07	30.131	6.50389	4.63316	13.756	237.363	73.0191	82.3942	130.925	RmlC-like cupins superfamily protein
AT4G36880	AT4G36880	Chr4	complement(17374454..17376279)	30.9954	17.3374	4.11582	5.56672e-23	1.52898e-21	1.29504e-18	2.31777	2.16796	3.08877	2.52484	50.1727	15.6659	82.9745	49.6043	cysteine proteinase1
AT4G36930	SPT	Chr4	17414083..17416386	8.27882	2.5506	1.35083	8.91975e-08	5.9776e-07	0.00207509	4.37801	4.33592	4.63316	4.44903	12.6389	15.4004	11.953	13.3308	basic helix-loop-helix (bHLH) DNA-binding superfamily protein
AT4G36990	HSFB1	Chr4	17440177..17442151	173.406	9.90773	3.30856	1.11739e-81	6.05373e-79	2.59949e-77	26.5256	24.8111	23.938	25.0916	238.32	254.903	346.056	279.76	heat shock factor 4
AT4G37030	AT4G37030	Chr4	17451637..17454760	6.79671	10.1254	3.3399	2.39423e-13	2.89216e-12	5.56993e-09	1.03012	0.722654	0.965242	0.906005	8.52169	14.0728	10.4443	11.0129	0
AT4G37290	AT4G37290	Chr4	complement(17549607..17550257)	19.8748	165.053	7.36678	5.36032e-14	6.86952e-13	1.24703e-09	0.51506	0	0	0.171687	19.5329	35.0492	42.4736	32.3519	0
AT4G37295	AT4G37295	Chr4	17553310..17554105	12.8697	9.20363	3.2022	3.49979e-21	8.26187e-20	8.14191e-17	0.77259	2.64973	2.31658	1.91297	15.8944	27.0835	19.6121	20.8633	0
AT4G37310	AT4G37310	Chr4	complement(17555899..17559104)	31.0354	2.10362	1.07288	2.20848e-14	2.91651e-13	5.13781e-10	19.0572	21.4387	21.2353	20.5771	45.098	55.229	49.7847	50.0372	cytochrome P450, family 81, subfamily H, polypeptide 1
AT4G37370	AT4G37370	Chr4	complement(17569740..17571743)	67.7333	23.1664	4.53396	8.76066e-94	8.62965e-91	2.03808e-89	4.37801	2.89062	5.01926	4.09596	101.494	107.006	118.601	109.034	cytochrome P450, family 81, subfamily D, polypeptide 8
AT4G37390	AT4G37390	Chr4	17579618..17582022	34.9705	11.7688	3.5569	6.84367e-15	9.47057e-14	1.59211e-10	5.1506	4.09504	3.66792	4.30452	14.8412	124	34.8145	57.8851	Auxin-responsive GH3 family protein
AT4G37520	PER50	Chr4	17631500..17633249	109.905	4.40713	2.13984	1.51633e-36	1.04985e-34	3.5276e-32	29.3584	36.8554	40.5402	35.5846	148.316	171.794	212.252	177.454	Peroxidase superfamily protein
AT4G37530	PER51	Chr4	17634696..17636401	28.6667	3.96725	1.98814	3.17888e-20	6.90969e-19	7.39535e-16	9.78614	12.0442	9.26632	10.3656	31.7888	53.1048	54.7747	46.5561	Peroxidase superfamily protein
AT4G37710	VQ29	Chr4	17718118..17718771	1.5193	102.983	6.68627	0.015871	0.0388195	1	0	0	0	0	1.72349	2.65524	3.01725	2.46533	VQ motif-containing protein
AT4G37770	ACS8	Chr4	17752079..17754157	2.43464	6.0448	2.5957	1.71631e-05	8.27795e-05	0.399283	0.51506	0.722654	0.386097	0.54127	3.73423	4.77943	3.24935	3.921	1-amino-cyclopropane-1-carboxylate synthase 8
AT4G37800	XTH7	Chr4	complement(17775370..17777445)	368.526	2.09857	1.0694	2.84153e-14	3.71852e-13	6.61053e-10	252.122	241.126	250.191	247.813	727.504	557.07	477.306	587.293	xyloglucan endotransglucosylase/hydrolase 7
AT4G37900	GRDP2	Chr4	complement(17821482..17824748)	5.89083	4.67167	2.22394	1.23357e-09	1.03415e-08	2.86978e-05	1.03012	2.40885	1.73744	1.72547	7.3727	11.152	10.0962	9.5403	Protein of unknown function (duplicated DUF1399)
AT4G37980	CAD7	Chr4	17852441..17854608	71.0015	2.48267	1.31189	7.07231e-17	1.16285e-15	1.6453e-12	36.0542	40.2277	44.5942	40.292	118.059	131.7	92.2583	114.006	elicitor-activated gene 3-1
AT4G37990	CAD8	Chr4	17855637..17857878	3.378	5.63257	2.49379	3.27032e-07	2.02721e-06	0.00760808	0.77259	0.240885	1.35134	0.788271	5.26622	5.57601	5.45426	5.43216	elicitor-activated gene 3-2
AT4G38060	AT4G38060	Chr4	complement(17873001..17875268)	56.2646	2.31327	1.20993	5.75402e-15	8.01384e-14	1.33861e-10	34.2515	34.4465	35.3279	34.6753	104.463	68.5052	96.436	89.8013	0
AT4G38270	GAUT3	Chr4	17938372..17941717	16.7968	2.00795	1.00573	7.86015e-10	6.70619e-09	1.82858e-05	13.6491	10.8398	11.776	12.0883	28.3418	25.7558	26.6911	26.9296	galacturonosyltransferase 3
AT4G38540	AT4G38540	Chr4	18023121..18025027	91.6715	3.78326	1.91963	3.04345e-35	1.95711e-33	7.08029e-31	32.4488	33.9647	37.0653	34.4929	130.411	147.897	165.137	147.815	FAD/NAD(P)-binding oxidoreductase family protein
AT4G38550	AT4G38550	Chr4	18025635..18028911	71.4986	2.26836	1.18165	8.2427e-23	2.23844e-21	1.91758e-18	46.8705	44.8046	42.8567	44.8439	110.686	119.22	115.12	115.009	Arabidopsis phospholipase-like protein (PEARLI 4) family
AT4G38560	AT4G38560	Chr4	18029196..18031333	5.51115	18.5157	4.21068	2.14824e-10	1.94301e-09	4.99768e-06	0.51506	0.240885	0.386097	0.380681	7.85145	11.4175	7.42708	8.89869	Arabidopsis phospholipase-like protein (PEARLI 4) family
AT4G38780	AT4G38780	Chr4	complement(18101296..18111082)	1.59744	4.42973	2.14722	0.00204273	0.00642871	1	0.51506	0.240885	0.579145	0.44503	1.91499	4.24839	1.62467	2.59602	Pre-mRNA-processing-splicing factor
AT4G38940	AT4G38940	Chr4	18152692..18154132	6.20487	2.26449	1.17918	3.4317e-05	0.000156598	0.79835	3.34789	4.57681	4.05402	3.99291	9.47919	7.43468	12.9974	9.97042	Galactose oxidase/kelch repeat superfamily protein
AT4G39030	DTX47	Chr4	18185437..18189224	7.64725	2.49752	1.3205	4.33415e-05	0.000193821	1	4.12048	4.81769	4.05402	4.33073	6.70246	17.7901	12.9974	12.4967	MATE efflux family protein
AT4G39210	APL3	Chr4	18259547..18263468	22.9174	6.10042	2.60891	1.40353e-28	5.73883e-27	3.26516e-24	4.37801	6.263	5.21231	5.28444	44.4277	37.1734	28.0837	36.5616	Glucose-1-phosphate adenylyltransferase family protein
AT4G39230	AT4G39230	Chr4	complement(18265735..18267829)	8.50121	3.32587	1.73373	2.06672e-09	1.6882e-08	4.80802e-05	3.86295	3.1315	3.66792	3.55412	10.3409	16.728	14.2739	13.781	NmrA-like negative transcriptional regulator family protein
AT4G39270	AT4G39270	Chr4	18276311..18279992	15.1752	2.14675	1.10215	8.0378e-09	6.12472e-08	0.000186991	13.134	8.43096	9.07327	10.2128	22.8841	24.1627	26.2269	24.4246	Leucine-rich repeat protein kinase family protein
AT4G39480	AT4G39480	Chr4	18362258..18364359	1.91081	2.82724	1.4994	0.00570262	0.0160038	1	1.80271	0	0.965242	0.922651	3.06398	3.71734	2.43701	3.07278	cytochrome P450, family 96, subfamily A, polypeptide 9
AT4G39580	AT4G39580	Chr4	complement(18385684..18386811)	2.3821	3.7887	1.9217	0.000122829	0.000503465	1	0.77259	0.722654	1.15829	0.884512	3.44698	3.18629	4.87402	3.83576	Galactose oxidase/kelch repeat superfamily protein
AT4G39640	GGT1	Chr4	18399923..18403067	33.7444	2.01973	1.01416	9.66299e-12	9.99555e-11	2.248e-07	23.1777	27.7017	20.2701	23.7165	47.1087	63.1947	53.1501	54.4845	gamma-glutamyl transpeptidase 1
AT4G39670	AT4G39670	Chr4	18409846..18411069	14.8938	9.26284	3.21145	3.67338e-24	1.10105e-22	8.54574e-20	2.31777	2.40885	2.12353	2.28338	17.5221	27.0835	27.8516	24.1524	Glycolipid transfer protein (GLTP) family protein
AT4G39830	AT4G39830	Chr4	18478890..18481343	4.31933	5.95231	2.57345	1.48974e-07	9.67754e-07	0.00346574	0.77259	0.963539	1.15829	0.964806	4.88322	10.621	5.57031	7.02483	Cupredoxin superfamily protein
AT4G39940	APK2	Chr4	18519599..18521605	125.85	4.6189	2.20755	1.89807e-48	2.46306e-46	4.41568e-44	39.4021	43.3592	34.3626	39.0413	184.413	208.171	215.734	202.773	APS-kinase 2
AT4G39950	CYP79B2	Chr4	18525042..18527602	198.338	9.24881	3.20927	3.71748e-66	9.47782e-64	8.64834e-62	36.3117	30.3515	26.0615	30.9082	218.404	358.723	389.226	322.118	cytochrome P450, family 79, subfamily B, polypeptide 2
AT4G39955	AT4G39955	Chr4	18530318..18532296	20.79	2.6597	1.41127	5.42543e-13	6.34852e-12	1.26217e-08	13.9066	8.91273	10.6177	11.1457	27.4801	36.9079	36.4391	33.609	alpha/beta-Hydrolases superfamily protein
AT4G39980	DHS1	Chr4	18539511..18542122	63.6791	2.07434	1.05265	1.22397e-14	1.65572e-13	2.84745e-10	47.128	44.0819	40.3471	43.8523	86.9404	110.989	110.594	102.841	3-deoxy-D-arabino-heptulosonate 7-phosphate synthase 1
AT4G40020	AT4G40020	Chr4	complement(18553168..18555355)	3.74005	17.2703	4.11022	3.90118e-08	2.73335e-07	0.00090757	0	0	0.772193	0.257398	6.31946	3.98286	7.65918	5.98717	Myosin heavy chain-related protein
AT5G01100	AT5G01100	Chr5	complement(34538..37999)	12.1276	10.2238	3.35386	4.4056e-18	8.01626e-17	1.02492e-13	1.03012	2.40885	1.54439	1.66112	13.0219	29.7387	16.4788	19.7465	O-fucosyltransferase family protein
AT5G01180	NPF8.2	Chr5	complement(61017..63936)	6.63662	4.06991	2.025	1.90037e-10	1.7282e-09	4.42102e-06	3.60542	1.68619	1.73744	2.34302	9.86219	11.4175	10.7925	10.6907	peptide transporter 5
AT5G01200	AT5G01200	Chr5	76872..78543	1.35761	4.05326	2.01908	0.00191784	0.0060807	1	0.51506	0.481769	0.386097	0.460975	2.39373	2.38972	1.74072	2.17472	Duplicated homeodomain-like superfamily protein
AT5G01210	AT5G01210	Chr5	84474..86275	77.8229	3.5339	1.82126	6.22685e-32	3.34015e-30	1.44861e-27	29.1009	28.6653	35.3279	31.0313	112.601	146.304	117.673	125.526	HXXXD-type acyl-transferase family protein
AT5G01300	AT5G01300	Chr5	complement(121483..122525)	1.02517	5.41988	2.43826	0.00785988	0.0211303	1	0.77259	0	0	0.25753	1.05324	2.92077	1.04443	1.67281	PEBP (phosphatidylethanolamine-binding protein) family protein
AT5G01380	GT-3A	Chr5	complement(155610..157601)	19.5143	70.7889	6.14545	6.45133e-20	1.34949e-18	1.50084e-15	0	0.481769	0.579145	0.353638	19.0541	45.6702	30.7528	31.8257	Homeodomain-like superfamily protein
AT5G01500	TAAC	Chr5	198906..201586	14.1742	2.55802	1.35502	6.7889e-09	5.21156e-08	0.000157937	8.75602	7.46743	7.52889	7.91745	16.9476	24.6937	27.2713	22.9709	thylakoid ATP/ADP carrier
AT5G01540	LECRK62	Chr5	complement(210979..213472)	9.15389	8.78796	3.13553	3.89929e-16	6.01863e-15	9.07131e-12	0.51506	2.64973	1.15829	1.44103	12.0644	19.3833	12.9974	14.815	lectin receptor kinase a4.1
AT5G01550	AT5G01550	Chr5	complement(214373..216773)	3.18569	3.57777	1.83906	1.31868e-05	6.48447e-05	0.306777	1.54518	0.963539	1.54439	1.35104	6.22371	3.18629	5.80241	5.0708	lectin receptor kinase a4.1
AT5G01670	AT5G01670	Chr5	251686..253972	14.1709	3.25621	1.70319	9.55463e-13	1.09555e-11	2.22279e-08	5.1506	8.19008	5.21231	6.18433	27.3843	22.5696	17.8714	22.6084	NAD(P)-linked oxidoreductase superfamily protein
AT5G01740	AT5G01740	Chr5	280674..281532	62.6574	4.27383	2.09553	5.94017e-38	4.58112e-36	1.38192e-33	16.4819	22.1614	23.1658	20.603	112.027	106.475	82.3942	100.299	Nuclear transport factor 2 (NTF2) family protein
AT5G01820	CIPK14	Chr5	complement(313190..315405)	23.7918	2.52482	1.33618	1.41854e-17	2.47712e-16	3.30008e-13	13.3916	11.3216	14.8647	13.1926	36.3848	39.8286	38.644	38.2858	serine/threonine protein kinase 1
AT5G02020	AT5G02020	Chr5	complement(385878..388231)	30.378	3.56989	1.83588	3.81436e-24	1.14173e-22	8.87372e-20	11.0738	11.3216	13.3203	11.9052	41.3637	59.7429	46.1872	49.0979	0
AT5G02220	AT5G02220	Chr5	complement(441452..442187)	3.24157	2.34317	1.22846	0.000605018	0.00215222	1	2.06024	2.16796	1.93048	2.0529	5.84071	4.24839	5.45426	5.18112	0
AT5G02230	AT5G02230	Chr5	448092..450737	64.2187	7.7703	2.95797	6.26081e-66	1.57765e-63	1.45652e-61	14.6792	11.3216	9.84547	11.9488	96.9941	95.0576	117.905	103.319	Haloacid dehalogenase-like hydrolase (HAD) superfamily protein
AT5G02320	AT5G02320	Chr5	complement(482793..486473)	4.35917	2.14601	1.10166	0.000401718	0.00148459	1	3.34789	2.64973	2.50963	2.83575	6.70246	7.96572	6.38265	7.01694	myb domain protein 3r-5
AT5G02430	AT5G02430	Chr5	526433..529982	6.76536	2.23882	1.16274	4.0338e-06	2.14204e-05	0.0938424	5.1506	3.85415	4.05402	4.35292	10.6282	10.621	11.3727	10.874	Transducin/WD40 repeat-like superfamily protein
AT5G02490	MED37D	Chr5	complement(550035..552827)	47.0535	3.71551	1.89356	5.33692e-30	2.43487e-28	1.24158e-25	17.7696	18.789	17.7604	18.1063	65.8756	75.1433	86.688	75.9023	Heat shock protein 70 (Hsp 70) family protein
AT5G02540	AT5G02540	Chr5	568425..570973	8.43505	2.33509	1.22348	4.327e-06	2.28374e-05	0.100663	3.34789	5.05858	6.56364	4.99004	15.7986	14.0728	10.5604	13.4773	NAD(P)-binding Rossmann-fold superfamily protein
AT5G02580	AT5G02580	Chr5	579744..580792	4.09351	2.01721	1.01236	0.00267893	0.00821031	1	3.86295	3.1315	1.73744	2.91063	7.5642	7.43468	4.64193	6.54693	Plant protein 1589 of unknown function
AT5G02630	AT5G02630	Chr5	591731..593194	5.66274	2.68332	1.42402	1.18299e-06	6.77679e-06	0.0275211	2.31777	3.37239	2.89573	2.86196	8.90469	10.8865	7.54313	9.11144	Lung seven transmembrane receptor family protein
AT5G02760	AT5G02760	Chr5	625254..627124	43.4815	2.32775	1.21893	1.33993e-12	1.51651e-11	3.11722e-08	29.3584	23.6067	26.2546	26.4066	83.1105	71.1605	53.9624	69.4111	Protein phosphatase 2C family protein
AT5G02780	GSTL1	Chr5	630748..632792	26.3365	6.19352	2.63076	8.33644e-22	2.08132e-20	1.93939e-17	7.21084	5.54035	5.5984	6.11653	38.1082	26.5524	62.4339	42.3649	glutathione transferase lambda 1
AT5G02950	AT5G02950	Chr5	690685..693099	3.79776	2.3176	1.21263	0.00293214	0.00889327	1	3.86295	1.92708	1.15829	2.31611	4.88322	9.29334	4.29378	6.15678	Tudor/PWWP/MBT superfamily protein
AT5G03210	AT5G03210	Chr5	complement(762604..763480)	15.495	26.0169	4.70138	5.05864e-20	1.07161e-18	1.17684e-15	0.25753	1.20442	0.965242	0.809065	21.9266	40.6252	12.6493	25.067	0
AT5G03455	CDC25	Chr5	862556..864176	55.6995	2.2149	1.14724	4.02707e-20	8.67502e-19	9.36858e-16	31.1611	34.4465	40.3471	35.3183	93.8344	92.1369	82.0461	89.3391	Rhodanese/Cell cycle control phosphatase superfamily protein
AT5G03610	AT5G03610	Chr5	915385..918485	68.8903	3.68516	1.88173	2.66519e-24	8.11197e-23	6.20029e-20	23.9503	27.9426	28.3781	26.757	75.5463	143.914	116.512	111.991	GDSL-like Lipase/Acylhydrolase superfamily protein
AT5G03630	MDAR2	Chr5	complement(922048..924728)	143.03	2.36335	1.24084	2.53586e-18	4.70099e-17	5.89941e-14	82.4096	83.1052	92.2771	85.9307	201.744	264.993	225.83	230.856	Pyridine nucleotide-disulphide oxidoreductase family protein
AT5G03730	CTR1	Chr5	complement(974360..979849)	51.3671	2.24045	1.16379	4.76369e-20	1.01409e-18	1.10823e-15	28.0708	33.0012	35.7139	32.262	79.7592	84.1712	83.9028	82.6111	Protein kinase superfamily protein
AT5G04020	AT5G04020	Chr5	complement(1081521..1086772)	40.1618	2.96375	1.56743	5.85141e-20	1.23113e-18	1.36127e-15	22.6627	17.1028	18.1465	19.304	51.2259	79.9228	63.9426	65.0304	calmodulin binding
AT5G04150	AT5G04150	Chr5	complement(1138410..1139633)	19.3575	7.87371	2.97704	2.10653e-23	5.9441e-22	4.90064e-19	5.40813	1.92708	3.08877	3.47466	43.4702	24.6937	23.7899	30.6513	basic helix-loop-helix (bHLH) DNA-binding superfamily protein
AT5G04190	PKS4	Chr5	1150886..1152627	6.16475	3.15379	1.65709	8.35629e-08	5.62563e-07	0.00194401	2.83283	2.89062	2.31658	2.68001	9.76644	12.2141	7.77523	9.91859	phytochrome kinase substrate 4
AT5G04250	AT5G04250	Chr5	1176005..1179008	6.45257	4.10623	2.03781	1.81034e-10	1.6484e-09	4.21158e-06	2.06024	1.68619	2.70268	2.1497	9.19194	10.8865	11.1406	10.4064	Cysteine proteinases superfamily protein
AT5G04340	ZAT6	Chr5	complement(1216058..1217362)	15.716	4.79757	2.2623	5.86023e-20	1.23179e-18	1.36332e-15	4.37801	5.29946	4.24706	4.64151	21.5436	27.0835	27.5034	25.3768	zinc finger of Arabidopsis thaliana 6
AT5G04370	AT5G04370	Chr5	1231609..1234147	1.40446	3.63712	1.86279	0.00280338	0.00854699	1	0.51506	0.963539	0.193048	0.557216	2.39373	2.38972	1.97282	2.25209	S-adenosyl-L-methionine-dependent methyltransferases superfamily protein
AT5G04380	AT5G04380	Chr5	1234712..1236391	1.67784	9.61765	3.26568	0.000168372	0.000672339	1	0.51506	0	0.193048	0.236036	3.25548	2.92077	1.85677	2.67767	S-adenosyl-L-methionine-dependent methyltransferases superfamily protein
AT5G04720	AT5G04720	Chr5	1360589..1363907	19.2773	2.0709	1.05025	4.85341e-11	4.67458e-10	1.1291e-06	10.5587	13.9713	13.8995	12.8098	28.0546	34.7837	30.4046	31.081	ADR1-like 2
AT5G04760	AT5G04760	Chr5	complement(1373530..1374787)	24.8859	2.38227	1.25234	2.61923e-16	4.11016e-15	6.09338e-12	15.1943	13.7304	14.8647	14.5965	36.4805	43.8115	40.0366	40.1095	Duplicated homeodomain-like superfamily protein
AT5G04930	ALA1	Chr5	1444638..1449879	34.6983	2.63556	1.39811	8.28728e-23	2.24773e-21	1.92795e-18	18.2846	18.3072	19.6909	18.7609	49.5982	54.9635	63.2463	55.936	aminophospholipid ATPase 1
AT5G05220	AT5G05220	Chr5	1550251..1551022	1.17825	9.83758	3.2983	0.00203935	0.00641994	1	0.51506	0	0	0.171687	2.01074	0.265524	3.3654	1.88055	0
AT5G05250	AT5G05250	Chr5	complement(1556987..1558486)	49.1132	3.5016	1.80801	1.56646e-22	4.11476e-21	3.64422e-18	24.4654	20.7161	14.6717	19.951	93.3556	79.9228	61.9697	78.416	0
AT5G05300	AT5G05300	Chr5	complement(1569855..1570609)	2.79182	23.0799	4.52857	1.5634e-05	7.5897e-05	0.363709	0	0	0.386097	0.128699	2.48948	7.96572	3.24935	4.56819	0
AT5G05340	PER52	Chr5	complement(1578869..1580875)	14.4154	119.246	6.8978	2.99844e-12	3.262e-11	6.97556e-08	0	0.240885	0.193048	0.144644	18.0966	36.6423	15.4344	23.3911	Peroxidase superfamily protein
AT5G05365	AT5G05365	Chr5	1590036..1590861	7.00717	3.17289	1.6658	3.67104e-08	2.58464e-07	0.000854032	4.12048	2.16796	3.08877	3.12574	13.4049	11.6831	8.47152	11.1865	Heavy metal transport/detoxification superfamily protein
AT5G05390	LAC12	Chr5	1594685..1597042	1.07737	3.6184	1.85535	0.00704217	0.0191433	1	0.77259	0.240885	0.386097	0.466524	1.81924	0.796572	2.55306	1.72296	laccase 12
AT5G05410	DREB2A	Chr5	1602205..1604112	36.8595	9.8628	3.302	1.89869e-36	1.3021e-34	4.41711e-32	5.1506	4.33592	6.3706	5.28571	63.4818	34.7837	78.5646	58.9434	DRE-binding protein 2A
AT5G05600	AT5G05600	Chr5	1672070..1674770	32.9798	5.60103	2.48569	6.32363e-21	1.45632e-19	1.47113e-16	10.5587	4.81769	9.84547	8.4073	33.3208	80.9849	46.9995	53.7684	2-oxoglutarate (2OG) and Fe(II)-dependent oxygenase superfamily protein
AT5G05730	ASA1	Chr5	complement(1719533..1722933)	135.631	9.11617	3.18843	1.18691e-62	2.49723e-60	2.76122e-58	23.1777	20.7161	20.2701	21.388	151.954	256.496	252.289	220.246	anthranilate synthase alpha subunit 1
AT5G06090	GPAT7	Chr5	1835047..1837037	4.11688	3.66655	1.87442	4.32899e-06	2.28424e-05	0.10071	1.80271	0.722654	2.12353	1.54963	4.97897	6.90363	8.12337	6.66866	glycerol-3-phosphate acyltransferase 7
AT5G06230	TBL9	Chr5	complement(1884928..1887175)	2.48139	2.59872	1.3778	0.0029122	0.00884271	1	0.51506	0.963539	2.12353	1.20071	2.96823	5.04496	4.06169	4.02496	TRICHOME BIREFRINGENCE-LIKE 9
AT5G06320	NHL3	Chr5	complement(1930793..1931782)	105.522	4.39844	2.13699	1.03091e-32	5.77285e-31	2.39832e-28	31.4187	37.0962	33.9765	34.1638	142.284	229.413	140.418	170.705	NDR1/HIN1-like 3
AT5G06420	AT5G06420	Chr5	1960681..1963040	1.89082	2.53744	1.34337	0.00502423	0.0142812	1	1.54518	0.722654	0.965242	1.07769	3.15973	2.92077	3.01725	3.03258	Zinc finger (CCCH-type/C3HC4-type RING finger) family protein
AT5G06510	NFYA10	Chr5	1984823..1987064	1.71513	4.26227	2.09162	0.0014316	0.00466319	1	0.77259	0	0.772193	0.514928	1.62774	3.98286	2.78516	2.79859	nuclear factor Y, subunit A10
AT5G06540	PCMP-H88	Chr5	complement(1999077..2001049)	1.3254	2.5774	1.36592	0.0160748	0.0392603	1	1.03012	0.240885	0.772193	0.681066	2.01074	2.65524	1.74072	2.13557	Pentatricopeptide repeat (PPR) superfamily protein
AT5G06720	PER53	Chr5	complement(2077382..2079005)	2.46724	4.79099	2.26032	0.000724387	0.00253729	1	0.51506	1.68619	0	0.733751	1.81924	7.43468	2.9012	4.05171	peroxidase 2
AT5G06730	PER54	Chr5	complement(2079925..2081685)	12.857	12.6251	3.65822	3.89066e-20	8.39786e-19	9.05123e-16	1.28765	0.963539	1.93048	1.39389	14.1709	30.0042	18.5677	20.9143	Peroxidase superfamily protein
AT5G06740	LECRKS5	Chr5	2083964..2086218	4.72137	4.92529	2.30021	9.22455e-08	6.16421e-07	0.002146	1.80271	1.20442	0.965242	1.32413	5.74496	10.621	6.61475	7.66022	Concanavalin A-like lectin protein kinase family protein
AT5G06760	AT5G06760	Chr5	complement(2089445..2090430)	2.79351	3.33836	1.73914	0.00106732	0.0035845	1	1.03012	0.963539	1.35134	1.115	3.44698	7.96572	2.20492	4.53921	Late Embryogenesis Abundant 4-5
AT5G06839	AT5G06839	Chr5	2120472..2126457	4.44223	2.16509	1.11443	0.000264335	0.00101298	1	3.86295	2.64973	2.50963	3.00744	6.89395	6.6381	7.89128	7.14111	bZIP transcription factor family protein
AT5G06860	PGIP1	Chr5	2132350..2133587	289.033	5.85766	2.55033	3.49474e-60	6.88497e-58	8.13017e-56	73.6536	70.8201	67.1808	70.5515	379.168	597.429	426.709	467.769	polygalacturonase inhibiting protein 1
AT5G06870	PGIP2	Chr5	2133918..2135168	26.3239	3.72735	1.89815	5.93979e-15	8.25666e-14	1.38183e-10	10.3012	11.5625	8.30108	10.0549	31.9803	64.7879	31.4491	42.7391	polygalacturonase inhibiting protein 2
AT5G07010	SOT15	Chr5	complement(2174668..2176446)	25.7166	16.3514	4.03134	7.43284e-40	6.29208e-38	1.72918e-35	3.09036	1.20442	2.31658	2.20379	42.5127	48.3254	33.0737	41.3039	sulfotransferase 2A
AT5G07100	WRKY26	Chr5	2204206..2205965	12.4704	2.67453	1.41929	1.94094e-11	1.94282e-10	4.5154e-07	5.40813	5.78123	8.68718	6.62551	20.9691	17.5246	21.4689	19.9875	WRKY DNA-binding protein 26
AT5G07390	RBOHA	Chr5	complement(2335895..2339913)	1.84798	2.17843	1.12329	0.018699	0.0447271	1	0.77259	1.44531	1.54439	1.2541	2.96823	1.85867	4.06169	2.96286	respiratory burst oxidase homolog A
AT5G07440	GDH2_2	Chr5	2355759..2358241	420.944	2.43234	1.28234	1.70319e-17	2.95279e-16	3.96231e-13	222.764	242.571	278.376	247.903	523.079	826.046	696.869	681.998	glutamate dehydrogenase 2
AT5G07460	MRSA2	Chr5	complement(2360630..2362228)	23.1251	2.09732	1.06855	1.0071e-09	8.50871e-09	2.34292e-05	17.512	12.526	16.6022	15.5467	31.9803	41.1562	38.8761	37.3376	peptidemethionine sulfoxide reductase 2
AT5G07830	AT5G07830	Chr5	2503125..2506688	20.4329	2.02875	1.02059	1.49819e-09	1.243e-08	3.48538e-05	12.8765	14.2122	16.2161	14.4349	32.2675	28.9421	37.2515	32.8204	glucuronidase 2
AT5G08139	AT5G08139	Chr5	2616134..2617951	8.68762	2.17195	1.11899	2.78786e-06	1.51532e-05	0.0648567	3.60542	5.29946	7.52889	5.47792	12.9262	14.0728	14.9702	13.9897	RING/U-box superfamily protein
AT5G08240	AT5G08240	Chr5	complement(2650837..2652535)	27.0405	4.30236	2.10513	1.16329e-23	3.38038e-22	2.70628e-19	6.95331	9.87627	9.65242	8.82733	34.8528	55.7601	40.7329	43.7819	0
AT5G08305	PCMP-E105	Chr5	complement(2669944..2671782)	1.55445	2.61239	1.38537	0.0119007	0.0301568	1	1.03012	1.68619	0.193048	0.969787	3.25548	1.59314	2.55306	2.46723	Pentatricopeptide repeat (PPR) superfamily protein
AT5G08660	AT5G08660	Chr5	2813870..2818139	16.6446	2.00728	1.00524	8.01933e-10	6.83931e-09	1.86562e-05	11.5889	13.2487	11.3899	12.0758	27.2886	24.1627	28.6639	26.7051	Protein of unknown function (DUF668)
AT5G08760	AT5G08760	Chr5	2854857..2855617	33.6202	2.91815	1.54505	1.02951e-25	3.48058e-24	2.39505e-21	16.2244	15.8984	16.2161	16.1129	49.5024	64.2568	48.8563	54.2052	0
AT5G08790	NAC081	Chr5	complement(2858849..2860558)	133.125	6.11023	2.61123	4.57098e-55	7.56165e-53	1.06339e-50	32.9639	33.2421	27.6059	31.2706	173.498	230.209	242.077	215.261	NAC (No Apical Meristem) domain transcriptional regulator superfamily protein
AT5G09290	SAL4	Chr5	2882302..2884229	1.71672	4.09368	2.0334	0.00166995	0.00536696	1	0.77259	0.722654	0.193048	0.562764	1.81924	4.24839	2.32096	2.7962	Inositol monophosphatase family protein
AT5G09570	AT5G09570	Chr5	2970498..2972222	4.15885	4.44055	2.15074	1.39952e-05	6.85401e-05	0.325584	3.34789	0.481769	0.193048	1.3409	8.04295	7.7002	4.17773	6.64029	Cox19-like CHCH family protein
AT5G09590	HSP70-10	Chr5	2975436..2978750	72.6739	2.31687	1.21218	1.35961e-19	2.76918e-18	3.16299e-15	44.2952	48.1769	43.4359	45.3027	123.229	107.006	119.181	116.472	mitochondrial HSO70 2
AT5G09800	PUB28	Chr5	complement(3042904..3044546)	5.58977	4.5679	2.19153	1.77984e-09	1.46268e-08	4.14062e-05	1.80271	1.44531	1.73744	1.66182	7.46845	10.3554	9.28386	9.03592	ARM repeat superfamily protein
AT5G09805	IDL3	Chr5	3047011..3047753	1.59208	2.48567	1.31364	0.0202378	0.0478478	1	1.03012	0.240885	1.15829	0.809765	1.62774	3.71734	2.43701	2.59403	inflorescence deficient in abscission (IDA)-like 3
AT5G09970	CYP78A7	Chr5	3111945..3114239	3.33845	2.24606	1.1674	0.0041642	0.0121131	1	1.28765	2.40885	2.31658	2.00436	5.74496	7.43468	2.9012	5.36028	cytochrome P450, family 78, subfamily A, polypeptide 7
AT5G10180	SULTR2_2	Chr5	3193017..3197136	23.8142	3.63663	1.8626	9.70864e-18	1.72456e-16	2.25862e-13	10.3012	9.15362	8.68718	9.38067	45.7682	25.2248	42.8218	37.9383	slufate transporter 2;1
AT5G10300	HNL	Chr5	3239455..3240883	7.7673	2.75841	1.46384	1.70875e-06	9.58342e-06	0.0397524	4.63554	3.61327	3.66792	3.97224	7.85145	16.9935	13.1134	12.6528	methyl esterase 5
AT5G10380	ATL55	Chr5	3267635..3268813	5.20816	4.73444	2.24319	3.00022e-09	2.40184e-08	6.97972e-05	1.03012	1.68619	1.73744	1.48458	7.7557	9.29334	8.12337	8.39081	RING/U-box superfamily protein
AT5G10410	AT5G10410	Chr5	3271767..3273429	2.35467	2.03077	1.02203	0.0208115	0.0489903	1	1.54518	1.68619	1.93048	1.72062	4.11722	1.59314	5.57031	3.76023	ENTH/ANTH/VHS superfamily protein
AT5G10520	RBK1	Chr5	complement(3319870..3322935)	9.1111	2.38668	1.255	8.70379e-06	4.39776e-05	0.202485	6.95331	5.29946	4.05402	5.4356	9.57494	20.1798	14.7381	14.831	ROP binding protein kinases 1
AT5G10625	FLP2	Chr5	3358787..3359817	14.9886	4.30519	2.10608	3.476e-18	6.37296e-17	8.08656e-14	3.86295	5.29946	5.5984	4.92027	21.5436	22.8351	28.0837	24.1541	0
AT5G10650	AT5G10650	Chr5	complement(3364928..3368439)	14.7026	2.51081	1.32815	9.57422e-11	8.96255e-10	2.22735e-06	9.52861	7.70831	7.52889	8.25527	21.5436	25.7558	23.7899	23.6964	RING/U-box superfamily protein
AT5G10695	AT5G10695	Chr5	3377652..3378221	91.1794	33.463	5.0645	5.09893e-77	2.00907e-74	1.18622e-72	2.31777	6.02212	3.28182	3.8739	147.55	100.368	190.667	146.195	0
AT5G11100	AT5G11100	Chr5	3532402..3535221	4.15363	3.94071	1.97846	3.22803e-07	2.00213e-06	0.00750968	1.03012	1.92708	1.54439	1.50053	6.70246	6.10706	7.19499	6.66817	Calcium-dependent lipid-binding (CaLB domain) family protein
AT5G11140	AT5G11140	Chr5	3545211..3546169	1.52432	4.70974	2.23565	0.000849483	0.00292162	1	0.77259	0.240885	0.386097	0.466524	2.01074	2.12419	3.24935	2.46143	Arabidopsis phospholipase-like protein (PEARLI 4) family
AT5G11210	GLR2.5	Chr5	complement(3571020..3574817)	4.55128	25.8221	4.69053	4.13091e-08	2.88405e-07	0.000961014	0.51506	0	0.193048	0.236036	4.21297	10.8865	7.19499	7.43148	glutamate receptor 2.5
AT5G11670	NADP-ME2	Chr5	3754091..3758342	134.277	2.43593	1.28448	2.96842e-11	2.91343e-10	6.90573e-07	84.9849	74.4334	77.9915	79.1366	143.816	314.381	197.514	218.57	NADP-malic enzyme 2
AT5G11970	AT5G11970	Chr5	complement(3862849..3863824)	50.0429	2.12995	1.09082	8.25111e-18	1.47411e-16	1.91954e-13	27.8133	34.9283	35.3279	32.6898	75.7378	88.9506	77.056	80.5814	Protein of unknown function (DUF3511)
AT5G12020	HSP17.6	Chr5	complement(3882231..3883111)	107.514	101.039	6.65876	4.50283e-44	4.87904e-42	1.04754e-39	1.03012	1.68619	1.73744	1.48458	188.435	46.9978	279.212	171.548	17.6 kDa class II heat shock protein
AT5G12030	HSP17.7	Chr5	complement(3883957..3884838)	338.982	139.54	7.12454	1.00347e-55	1.7123e-53	2.33448e-51	4.63554	3.85415	1.73744	3.40904	794.05	108.068	700.003	534.04	heat shock protein 17.6A
AT5G12110	AT5G12110	Chr5	3914468..3916896	78.8178	7.30085	2.86807	4.97289e-87	3.47637e-84	1.15689e-82	16.997	14.4531	15.0578	15.5026	130.602	122.141	126.609	126.451	Glutathione S-transferase, C-terminal-like;Translation elongation factor EF1B/ribosomal protein S6
AT5G12170	CLT3	Chr5	3931349..3935142	38.2354	2.76627	1.46794	1.64523e-25	5.47677e-24	3.82746e-21	17.7696	21.6796	19.1118	19.5203	60.0349	64.5224	59.8809	61.4794	CRT (chloroquine-resistance transporter)-like transporter 3
AT5G12300	AT5G12300	Chr5	complement(3978281..3980021)	4.93052	2.02694	1.0193	0.000324743	0.00122434	1	3.60542	4.09504	2.70268	3.46771	7.85145	8.49677	7.42708	7.9251	Calcium-dependent lipid-binding (CaLB domain) family protein
AT5G12330	LRP1	Chr5	complement(3987375..3989876)	5.2127	2.02705	1.01938	0.000176335	0.000700908	1	4.37801	3.85415	2.89573	3.7093	9.09619	8.7623	7.19499	8.35116	Lateral root primordium (LRP) protein-related
AT5G12340	AT5G12340	Chr5	complement(3992623..3993767)	6.00427	7.26691	2.86134	8.23754e-12	8.57425e-11	1.91638e-07	1.28765	1.44531	0.772193	1.16838	8.04295	10.621	10.4443	9.70275	0
AT5G12880	AT5G12880	Chr5	complement(4068426..4069094)	13.4156	3.33544	1.73788	1.09809e-10	1.02351e-09	2.55459e-06	5.92319	6.98566	4.24706	5.71864	15.1284	31.8629	18.4517	21.8143	proline-rich family protein
AT5G12890	UGT92A1	Chr5	complement(4069417..4071249)	20.4126	2.54555	1.34798	7.73538e-13	8.94045e-12	1.79956e-08	13.3916	8.91273	11.3899	11.2314	30.7355	40.0941	27.8516	32.8938	UDP-Glycosyltransferase superfamily protein
AT5G12930	AT5G12930	Chr5	complement(4082890..4085376)	16.0192	6.10006	2.60882	5.98049e-22	1.50877e-20	1.3913e-17	2.5753	4.33592	4.05402	3.65508	20.1074	30.8008	26.9232	25.9438	0
AT5G13080	WRKY75	Chr5	complement(4149738..4151201)	20.6596	12.4661	3.63994	1.08649e-29	4.78565e-28	2.52762e-25	1.54518	3.37239	2.12353	2.34703	22.9798	42.2183	35.5107	33.5696	WRKY DNA-binding protein 75
AT5G13170	SWEET15	Chr5	complement(4181042..4183354)	27.4503	26.3335	4.71883	7.74471e-28	3.02406e-26	1.80173e-23	1.80271	1.20442	1.35134	1.45282	53.2366	60.274	18.1035	43.8714	senescence-associated gene 29
AT5G13190	AT5G13190	Chr5	complement(4204085..4206475)	54.669	3.51364	1.81297	2.2702e-22	5.87082e-21	5.28139e-18	20.6024	22.1614	23.7449	22.1696	63.7691	119.22	83.3226	88.7707	0
AT5G13200	AT5G13200	Chr5	4206738..4208289	7.29326	4.04651	2.01668	6.57984e-10	5.67416e-09	1.53073e-05	2.5753	2.64973	2.31658	2.51387	8.3302	15.1349	12.069	11.8447	GRAM domain family protein
AT5G13320	GH3.12	Chr5	4267456..4271064	2.62343	14.379	3.84589	0.000189378	0.000747679	1	0.51506	0.240885	0	0.251982	1.43624	10.8865	0.696289	4.33967	Auxin-responsive GH3 family protein
AT5G13330	ERF113	Chr5	4271730..4274674	27.5233	3.80074	1.92628	1.59163e-21	3.88425e-20	3.70276e-17	8.49849	9.3945	12.9342	10.2757	43.4702	34.7837	54.3106	44.1881	related to AP2 6l
AT5G13490	AAC2	Chr5	4335272..4337730	57.0385	4.54975	2.18579	3.3235e-41	3.0262e-39	7.7318e-37	19.3148	16.621	17.5674	17.8344	76.3122	105.944	94.3472	92.2012	ADP/ATP carrier 2
AT5G13550	SULTR4_2	Chr5	complement(4355276..4359692)	33.3849	2.27904	1.18843	1.87995e-17	3.23851e-16	4.37353e-13	20.3449	18.5481	22.7797	20.5576	50.4599	55.7601	55.0068	53.7423	sulfate transporter 4.1
AT5G13700	PAO1	Chr5	complement(4420069..4423095)	1.41382	5.30604	2.40764	0.00062451	0.00221719	1	0.77259	0.240885	0.193048	0.402174	2.48948	1.85867	2.43701	2.26172	polyamine oxidase 1
AT5G13740	ZIF1	Chr5	4432297..4437148	54.614	3.3532	1.74554	6.33249e-21	1.45681e-19	1.47319e-16	26.5256	22.4023	20.077	23.0016	114.42	81.2504	64.7549	86.8086	zinc induced facilitator 1
AT5G13750	ZIFL1	Chr5	4437804..4441701	104.328	5.58288	2.48101	1.73567e-49	2.36564e-47	4.03786e-45	25.753	25.5338	28.5712	26.6193	168.136	141.524	192.64	167.433	zinc induced facilitator-like 1
AT5G13800	PPH	Chr5	complement(4451733..4454813)	49.2347	3.1158	1.6396	1.36243e-23	3.91064e-22	3.16957e-19	16.7395	23.3658	26.0615	22.0556	81.0997	84.4367	71.6017	79.046	pheophytinase
AT5G13820	TRP4	Chr5	4460840..4464737	13.3533	3.3599	1.74842	1.86545e-17	3.21608e-16	4.33978e-13	5.40813	5.05858	6.3706	5.61244	22.8841	21.2419	20.0763	21.4008	telomeric DNA binding protein 1
AT5G14180	LIP2_3	Chr5	complement(4571294..4574679)	6.51859	4.2634	2.092	4.94329e-10	4.33358e-09	1.15001e-05	2.5753	1.68619	1.93048	2.06399	9.67069	13.2762	8.58757	10.5115	Myzus persicae-induced lipase 1
AT5G14700	AT5G14700	Chr5	complement(4740238..4743539)	8.68072	2.42882	1.28026	1.42045e-05	6.94398e-05	0.330455	5.1506	4.81769	5.01926	4.99585	9.19194	20.4454	12.7653	14.1342	NAD(P)-binding Rossmann-fold superfamily protein
AT5G14730	AT5G14730	Chr5	4756057..4757744	31.0062	4.67557	2.22514	5.71389e-31	2.82063e-29	1.32928e-26	9.01355	8.67185	10.4246	9.37	41.4595	53.3704	55.471	50.1003	0
AT5G14780	FDH1	Chr5	4776733..4779526	244.188	2.7045	1.43536	6.39687e-41	5.68142e-39	1.48817e-36	118.206	124.778	139.96	127.648	382.806	403.597	391.431	392.611	formate dehydrogenase
AT5G15500	AT5G15500	Chr5	complement(5031648..5033540)	1.82992	121.58	6.92576	0.0130833	0.0327816	1	0	0	0	0	2.77673	5.04496	1.04443	2.95537	Ankyrin repeat family protein
AT5G15537	AT5G15537	Chr5	complement(5040957..5045549)	1.70368	4.15233	2.05392	0.00180242	0.00574751	1	0.77259	0	0.772193	0.514928	2.39373	4.24839	1.62467	2.7556	#N/A
AT5G15820	AT5G15820	Chr5	5161724..5163195	3.34144	2.19166	1.13202	0.00122657	0.00406436	1	2.06024	2.40885	1.93048	2.13319	5.07472	5.84153	5.22217	5.37947	RING/U-box superfamily protein
AT5G15860	ICME	Chr5	complement(5178157..5181761)	21.0202	2.21333	1.14622	2.34377e-13	2.83278e-12	5.45254e-09	12.3614	13.7304	14.6717	13.5878	36.0975	31.8629	33.0737	33.678	prenylcysteine methylesterase
AT5G16170	AT5G16170	Chr5	5277787..5279821	1.53929	4.26057	2.09105	0.00201446	0.00635081	1	0.51506	0.481769	0.386097	0.460975	1.62774	3.45181	2.43701	2.50552	Core-2/I-branching beta-1,6-N-acetylglucosaminyltransferase family protein
AT5G16360	AT5G16360	Chr5	complement(5354876..5356353)	6.69944	2.10214	1.07186	1.07414e-05	5.34995e-05	0.249888	5.1506	4.33592	4.24706	4.57786	10.4367	10.621	11.2567	10.7714	NC domain-containing protein-related
AT5G16960	AT5G16960	Chr5	complement(5573700..5575910)	3.99552	2.29386	1.19778	0.000733971	0.00256381	1	2.83283	1.68619	3.08877	2.53593	6.41521	3.98286	8.81966	6.40591	Zinc-binding dehydrogenase family protein
AT5G17000	AT5G17000	Chr5	complement(5584708..5587237)	22.3228	2.42309	1.27685	2.52211e-12	2.77164e-11	5.86744e-08	14.1642	15.1757	10.6177	13.3192	32.9378	35.5802	39.3403	35.9528	Zinc-binding dehydrogenase family protein
AT5G17220	GSTF12	Chr5	5658416..5659661	30.4062	3.06936	1.61794	1.57165e-15	2.29664e-14	3.65628e-11	15.7093	13.9713	12.3551	14.0119	47.6832	65.3189	33.8861	48.9627	glutathione S-transferase phi 12
AT5G17350	AT5G17350	Chr5	5718498..5719608	6.29722	3.31606	1.72947	3.5644e-07	2.19631e-06	0.00829221	0.77259	3.1315	3.86097	2.58835	7.5642	13.8073	9.28386	10.2184	0
AT5G17380	HACL	Chr5	complement(5724759..5726912)	105.632	3.53821	1.82302	2.55917e-27	9.61174e-26	5.95365e-23	49.1883	33.2421	45.3664	42.5989	139.603	199.143	173.724	170.823	Thiamine pyrophosphate dependent pyruvate decarboxylase family protein
AT5G17390	AT5G17390	Chr5	5727473..5728688	5.78859	2.04065	1.02903	0.000436308	0.00160122	1	3.86295	4.33592	3.86097	4.01995	6.70246	10.0899	11.3727	9.38837	Adenine nucleotide alpha hydrolases-like superfamily protein
AT5G17650	AT5G17650	Chr5	complement(5816678..5818472)	14.7463	2.32132	1.21495	1.31926e-07	8.63476e-07	0.00306913	8.24096	10.8398	7.72193	8.93424	19.7244	33.1905	18.6838	23.8662	glycine/proline-rich protein
AT5G17760	AT5G17760	Chr5	complement(5860350..5862475)	24.9743	3.91159	1.96775	8.49078e-25	2.68618e-23	1.97529e-20	9.78614	8.67185	8.30108	8.91969	36.4805	45.6702	38.644	40.2649	P-loop containing nucleoside triphosphate hydrolases superfamily protein
AT5G17850	CCX2	Chr5	5898852..5901157	3.64443	2.12189	1.08535	0.00399947	0.011703	1	0.77259	3.37239	2.70268	2.28255	5.17047	7.96572	4.52588	5.88736	Sodium/calcium exchanger family protein
AT5G17860	CCX1	Chr5	complement(5902394..5904532)	20.7403	6.18259	2.62821	3.30517e-29	1.4072e-27	7.68915e-25	3.34789	3.1315	7.14279	4.54073	29.6823	37.97	32.7256	33.4593	calcium exchanger 7
AT5G17990	PAT1_1	Chr5	5957080..5960201	103.084	3.57251	1.83694	1.55221e-28	6.31107e-27	3.61107e-24	44.5527	39.9869	39.5749	41.3715	133.57	170.201	196.237	166.67	tryptophan biosynthesis 1
AT5G18010	SAUR19	Chr5	complement(5962773..5963405)	3.61777	3.99838	1.99941	2.48307e-06	1.35989e-05	0.0577662	1.28765	0.963539	1.54439	1.26519	7.08545	5.57601	4.64193	5.7678	SAUR-like auxin-responsive protein family
AT5G18050	SAUR22	Chr5	complement(5974341..5975087)	5.02185	2.90571	1.53889	8.05789e-05	0.0003428	1	3.09036	3.37239	0.965242	2.476	11.2984	7.7002	4.87402	7.95755	SAUR-like auxin-responsive protein family
AT5G18060	SAUR23	Chr5	5975780..5976589	3.1673	2.10414	1.07323	0.00374265	0.011035	1	2.5753	2.40885	1.54439	2.17618	6.03221	5.31048	3.82959	5.05743	SAUR-like auxin-responsive protein family
AT5G18065	AT5G18065	Chr5	5978546..5980599	5.78487	3.78105	1.91879	9.9182e-08	6.59721e-07	0.00230737	2.83283	2.16796	1.73744	2.24608	10.1494	5.04496	12.5332	9.24253	0
AT5G18080	SAUR24	Chr5	5983683..5984308	7.28881	2.38181	1.25206	1.00736e-06	5.82615e-06	0.0234353	5.92319	3.85415	3.66792	4.48176	13.1177	11.4175	10.4443	11.6598	SAUR-like auxin-responsive protein family
AT5G18130	AT5G18130	Chr5	5995323..5997498	27.3381	4.06503	2.02326	9.38872e-25	2.95731e-23	2.18419e-20	7.7259	9.63539	10.6177	9.32632	40.0232	53.3704	38.8761	44.0899	0
AT5G18150	AT5G18150	Chr5	complement(5999806..6000554)	68.2807	2.61416	1.38635	2.74006e-14	3.59442e-13	6.37447e-10	35.5392	39.5051	37.0653	37.3698	77.174	147.631	108.041	110.949	Methyltransferase-related protein
AT5G18310	AT5G18310	Chr5	6061298..6063372	63.2268	2.46027	1.29882	1.04643e-25	3.53229e-24	2.43442e-21	31.1611	38.5415	38.9958	36.2328	96.7069	103.82	104.675	101.734	0
AT5G18340	PUB48	Chr5	complement(6070346..6072334)	2.80036	24.0256	4.5865	4.20285e-06	2.22363e-05	0.0977751	0	0	0.386097	0.128699	4.11722	3.71734	5.68636	4.50697	ARM repeat superfamily protein
AT5G18470	AT5G18470	Chr5	6127773..6129285	24.9861	15.9189	3.99267	4.74529e-37	3.41645e-35	1.10394e-32	2.06024	2.89062	1.73744	2.22943	32.459	53.6359	35.2786	40.4579	Curculin-like (mannose-binding) lectin family protein
AT5G18480	IPUT1	Chr5	complement(6131130..6133982)	36.208	2.24363	1.16583	1.52492e-17	2.65434e-16	3.54758e-13	18.5422	21.9205	26.8337	22.4321	55.9176	60.805	58.0241	58.2489	plant glycogenin-like starch initiation protein 6
AT5G18490	AT5G18490	Chr5	complement(6134114..6136807)	10.8526	2.03104	1.02222	3.3917e-07	2.09645e-06	0.00789046	9.01355	5.78123	7.72193	7.50557	15.8944	18.5867	17.9875	17.4895	Plant protein of unknown function (DUF946)
AT5G18780	AT5G18780	Chr5	6264245..6266174	4.67336	2.36365	1.24102	0.000142242	0.00057628	1	2.5753	1.20442	4.05402	2.61125	6.79821	8.49677	7.31104	7.53534	F-box/RNI-like superfamily protein
AT5G19080	LUL3	Chr5	6378149..6380605	6.04879	2.17543	1.1213	2.24282e-05	0.000105845	0.521769	3.86295	3.1315	4.82621	3.94022	9.67069	9.02782	10.4443	9.71428	RING/U-box superfamily protein
AT5G19140	AT5G19140	Chr5	6423153..6426166	239.447	2.23204	1.15836	1.62134e-20	3.6074e-19	3.77189e-16	159.669	145.013	151.736	152.139	392.668	430.946	330.157	384.59	Aluminium induced protein with YGL and LRDR motifs
AT5G19240	AT5G19240	Chr5	6470072..6471636	63.7519	2.17811	1.12307	3.01602e-15	4.30284e-14	7.01646e-11	37.5994	49.1405	38.2236	41.6545	88.4724	117.893	102.471	102.945	Glycoprotein membrane precursor GPI-anchored
AT5G19470	NUDT24	Chr5	6566271..6568806	19.124	110.861	6.79261	2.17091e-16	3.43651e-15	5.0504e-12	0.25753	0.240885	0.193048	0.230488	19.3414	35.8458	38.1799	31.1223	nudix hydrolase homolog 24
AT5G19600	SULTR3_5	Chr5	complement(6612815..6617047)	6.39057	2.58807	1.37188	2.93455e-05	0.000135638	0.682695	2.06024	3.85415	4.24706	3.38715	7.08545	15.4004	8.70361	10.3965	sulfate transporter 3;5
AT5G19860	AT5G19860	Chr5	complement(6713953..6715918)	99.6133	2.10385	1.07303	8.97092e-14	1.12701e-12	2.08699e-09	66.9578	58.7759	74.5167	66.7501	162.87	168.342	148.658	159.957	Protein of unknown function, DUF538
AT5G19880	PER58	Chr5	complement(6720384..6722477)	6.34555	22.583	4.49716	1.73375e-11	1.74916e-10	4.03339e-07	0.25753	0.240885	0.579145	0.359187	7.46845	11.6831	11.7209	10.2908	Peroxidase superfamily protein
AT5G19890	PER59	Chr5	complement(6724076..6725966)	5.22318	2.11913	1.08347	0.00135817	0.00445277	1	3.09036	4.33592	2.89573	3.44067	5.07472	12.4796	8.00732	8.52056	Peroxidase superfamily protein
AT5G20050	AT5G20050	Chr5	6774102..6775935	44.6145	2.01526	1.01097	8.55187e-13	9.8439e-12	1.98951e-08	33.2214	29.8697	31.6599	31.5837	66.7373	71.6915	77.056	71.8283	Protein kinase superfamily protein
AT5G20190	AT5G20190	Chr5	6813762..6815873	124.87	2.82912	1.50035	1.13043e-23	3.29269e-22	2.62984e-19	58.9744	57.5714	70.2696	62.2718	204.042	221.978	175.697	200.572	Tetratricopeptide repeat (TPR)-like superfamily protein
AT5G20230	BCB	Chr5	6826365..6827748	195.596	5.03909	2.33316	5.31937e-37	3.81709e-35	1.2375e-32	39.9172	53.9582	72.9723	55.6159	232.479	346.775	371.934	317.063	blue-copper-binding protein
AT5G20240	PI	Chr5	6828904..6831515	4.34694	2.64735	1.40455	0.000182838	0.000724235	1	2.06024	2.16796	2.89573	2.37464	7.1812	3.71734	9.98014	6.95956	K-box region and MADS-box transcription factor family protein
AT5G20480	EFR	Chr5	6921509..6925901	7.90764	2.98243	1.57649	3.90859e-09	3.08797e-08	9.09295e-05	4.63554	2.64973	3.86097	3.71541	11.6814	13.5417	12.9974	12.7402	EF-TU receptor
AT5G20910	AIP2	Chr5	complement(7092512..7094503)	20.2089	2.22259	1.15224	3.90092e-07	2.38603e-06	0.0090751	12.619	15.1757	11.3899	13.0615	35.8103	19.3833	41.6613	32.2849	RING/U-box superfamily protein
AT5G20960	AAO1	Chr5	7116455..7122774	127.939	3.62193	1.85676	1.06899e-28	4.40418e-27	2.48689e-24	53.3087	52.7537	45.9455	50.6693	179.243	184.274	255.306	206.274	aldehyde oxidase 1
AT5G21090	AT5G21090	Chr5	7164560..7167351	350.409	2.26094	1.17692	1.58337e-29	6.86266e-28	3.68356e-25	216.068	212.219	232.623	220.303	521.834	645.224	526.859	564.639	Leucine-rich repeat (LRR) family protein
AT5G21105	AT5G21105	Chr5	7172604..7177985	56.5236	2.20229	1.139	5.3603e-20	1.13219e-18	1.24702e-15	33.4789	42.3957	33.9765	36.617	93.6429	92.1369	86.3399	90.7065	Plant L-ascorbate oxidase
AT5G22060	ATJ2	Chr5	complement(7303506..7305870)	87.1646	2.12712	1.0889	4.01705e-13	4.76222e-12	9.34526e-09	59.2319	59.9803	56.9493	58.7205	132.421	131.7	156.549	140.223	DNAJ homologue 2
AT5G22140	AT5G22140	Chr5	complement(7340055..7341959)	137.573	7.59737	2.9255	6.22169e-19	1.2017e-17	1.44741e-14	23.4352	25.5338	27.992	25.6537	261.109	67.7087	327.836	218.884	FAD/NAD(P)-binding oxidoreductase family protein
AT5G22250	CAF1-11	Chr5	complement(7365477..7366799)	7.203	7.02281	2.81205	1.71129e-12	1.91457e-11	3.98114e-08	0.25753	2.40885	1.54439	1.40359	8.42594	14.3383	12.3011	11.6885	Polynucleotidyl transferase, ribonuclease H-like superfamily protein
AT5G22270	AT5G22270	Chr5	complement(7372109..7373259)	58.4497	3.04773	1.60774	9.52289e-22	2.36122e-20	2.2154e-17	22.1476	23.1249	35.907	27.0598	104.08	80.9849	95.3916	93.4853	0
AT5G22300	NIT4	Chr5	7379187..7382025	60.9377	9.10615	3.18684	1.09734e-43	1.16002e-41	2.55285e-39	9.78614	9.87627	9.26632	9.64291	64.0563	95.0576	137.865	98.9931	nitrilase 4
AT5G22460	AT5G22460	Chr5	complement(7443460..7445639)	7.10081	11.7534	3.55501	4.47959e-13	5.28455e-12	1.04213e-08	0.51506	0.481769	1.35134	0.782723	9.86219	16.4625	8.12337	11.4827	alpha/beta-Hydrolases superfamily protein
AT5G22500	FAR1_2	Chr5	7470328..7474133	91.0971	10.4149	3.38057	1.36794e-65	3.3687e-63	3.18237e-61	13.134	13.7304	10.4246	12.4297	153.582	179.229	105.952	146.254	fatty acid reductase 1
AT5G22520	AT5G22520	Chr5	7478860..7479543	6.46692	37.0234	5.21036	1.26065e-09	1.05603e-08	2.93278e-05	0.25753	0.240885	0.193048	0.230488	5.55346	17.2591	8.93571	10.5827	0
AT5G22530	AT5G22530	Chr5	7480413..7481206	5.62314	80.7759	6.33585	1.06472e-06	6.14478e-06	0.0247697	0	0.240885	0	0.0802949	6.79821	12.2141	8.35547	9.12259	0
AT5G22540	AT5G22540	Chr5	complement(7481397..7482953)	1.68359	109.42	6.77374	0.0145933	0.0360923	1	0	0	0	0	1.72349	3.71734	2.78516	2.74199	Plant protein of unknown function (DUF247)
AT5G22555	AT5G22555	Chr5	7489370..7490523	6.24477	34.9633	5.12777	4.79312e-10	4.20925e-09	1.11507e-05	0.25753	0.240885	0.193048	0.230488	8.04295	11.9486	10.3283	10.1066	0
AT5G22580	AT5G22580	Chr5	7502427..7503463	61.3552	3.82037	1.93371	3.41265e-47	4.20202e-45	7.9392e-43	24.4654	21.4387	22.7797	22.8946	110.399	93.73	90.2855	98.1382	Stress responsive A/B Barrel Domain
AT5G22690	AT5G22690	Chr5	7541072..7545256	6.25066	2.65314	1.4077	3.10561e-07	1.93063e-06	0.00722489	3.34789	2.89062	3.66792	3.30214	10.3409	10.3554	9.3999	10.0321	Disease resistance protein (TIR-NBS-LRR class) family
AT5G22860	AT5G22860	Chr5	complement(7639076..7643170)	8.64237	2.76239	1.46592	2.45391e-08	1.75867e-07	0.000570878	4.63554	4.33592	3.86097	4.27748	12.6389	16.9935	12.1851	13.9392	Serine carboxypeptidase S28 family protein
AT5G23510	AT5G23510	Chr5	7926945..7929387	31.37	4.17659	2.06232	1.32261e-25	4.4232e-24	3.07692e-21	9.27108	11.0807	11.5829	10.6449	38.3955	58.1498	55.9352	50.8268	0
AT5G23810	AAP7	Chr5	8028238..8030888	1.88212	2.94949	1.56047	0.00269213	0.00824261	1	1.03012	1.44531	0.386097	0.953842	3.54273	2.92077	2.55306	3.00552	amino acid permease 7
AT5G23850	AT5G23850	Chr5	8037798..8040941	5.64999	2.21684	1.1485	8.51453e-05	0.000360387	1	3.86295	3.37239	3.28182	3.50572	6.89395	11.4175	9.16781	9.15977	Arabidopsis thaliana protein of unknown function (DUF821)
AT5G24110	WRKY30	Chr5	complement(8153115..8154710)	4.09356	11.7874	3.55918	1.70537e-08	1.24729e-07	0.000396738	0.25753	0.240885	0.772193	0.423536	5.26622	9.29334	5.33822	6.63259	WRKY DNA-binding protein 30
AT5G24155	AT5G24155	Chr5	complement(8179703..8181107)	8.11235	2.4499	1.29272	5.06334e-07	3.04688e-06	0.0117794	2.83283	4.57681	5.9845	4.46471	12.7347	14.3383	12.069	13.0473	FAD/NAD(P)-binding oxidoreductase family protein
AT5G24160	SQE6	Chr5	complement(8182917..8186704)	65.3189	5.97271	2.57839	6.78777e-70	1.9355e-67	1.57911e-65	14.1642	14.4531	16.9883	15.2018	99.3878	116.3	99.8014	105.163	squalene monoxygenase 6
AT5G24210	AT5G24210	Chr5	8217191..8219720	27.5356	4.91383	2.29685	5.34854e-29	2.25065e-27	1.24429e-24	8.75602	9.3945	5.9845	8.04501	36.9593	50.7151	45.839	44.5045	alpha/beta-Hydrolases superfamily protein
AT5G24380	YSL2	Chr5	8323895..8326705	27.4371	2.64634	1.404	2.50408e-17	4.2729e-16	5.82548e-13	12.8765	17.1028	14.0925	14.6906	48.4492	45.4046	37.9478	43.9339	YELLOW STRIPE like 2
AT5G24600	AT5G24600	Chr5	complement(8421558..8423525)	1.47941	3.07674	1.6214	0.00846088	0.0225004	1	0.51506	0.722654	0.579145	0.60562	2.20224	3.45181	1.50863	2.38756	Protein of unknown function, DUF599
AT5G24640	AT5G24640	Chr5	8436352..8436895	2.73865	4.16637	2.05879	2.69503e-05	0.000125465	0.626971	1.03012	0.481769	1.15829	0.89006	4.78747	4.77943	3.59749	4.38813	0
AT5G24655	AT5G24655	Chr5	complement(8440601..8441364)	10.3672	8.3714	3.06547	4.11219e-13	4.87235e-12	9.56661e-09	2.06024	1.68619	1.54439	1.76361	19.8201	6.10706	23.5578	16.495	response to low sulfur 4
AT5G24660	AT5G24660	Chr5	complement(8443279..8444101)	76.9987	4.10552	2.03757	7.53213e-56	1.30583e-53	1.75227e-51	30.131	25.7747	24.9032	26.9363	118.921	123.203	129.394	123.839	response to low sulfur 2
AT5G24770	VSP2	Chr5	complement(8500468..8502224)	20.3399	15.0732	3.91392	1.76337e-19	3.54818e-18	4.1023e-15	1.54518	1.44531	2.70268	1.89772	15.4156	62.1326	22.6294	33.3926	vegetative storage protein 2
AT5G24780	VSP1	Chr5	complement(8507590..8509201)	9.32075	8.41474	3.07292	7.7086e-10	6.58208e-09	1.79333e-05	1.54518	1.44531	1.73744	1.57597	4.30872	27.349	14.506	15.3879	vegetative storage protein 1
AT5G25170	AT5G25170	Chr5	8693012..8695095	13.8499	2.43709	1.28516	8.84401e-08	5.93187e-07	0.00205747	6.95331	7.70831	9.26632	7.97598	15.7986	27.88	23.7899	22.4895	PPPDE putative thiol peptidase family protein
AT5G25180	CYP71B14	Chr5	complement(8694630..8697108)	2.63776	174.848	7.44995	0.00716067	0.0194362	1	0	0	0	0	4.59597	5.31048	2.78516	4.23054	cytochrome P450, family 71, subfamily B, polypeptide 14
AT5G25190	ERF003	Chr5	complement(8706745..8707885)	10.3563	2.20576	1.14128	1.69168e-06	9.49261e-06	0.0393553	7.7259	6.02212	6.17755	6.64186	20.2031	17.5246	11.8369	16.5215	Integrase-type DNA-binding superfamily protein
AT5G25250	FLOT1	Chr5	8749680..8751636	29.7669	20.9239	4.38708	1.83592e-39	1.50705e-37	4.27108e-35	2.31777	3.37239	0.579145	2.08977	33.8953	54.1669	56.8636	48.3086	SPFH/Band 7/PHB domain-containing membrane-associated protein family
AT5G25260	FLOT2	Chr5	8752684..8754522	1.16111	10.0475	3.32876	0.000868282	0.00297824	1	0.25753	0	0.193048	0.150193	2.01074	1.59314	1.97282	1.8589	SPFH/Band 7/PHB domain-containing membrane-associated protein family
AT5G25280	AT5G25280	Chr5	8773734..8776594	137.801	2.23495	1.16024	5.69527e-17	9.4504e-16	1.32495e-12	85.5	87.9229	89.5744	87.6658	250.097	199.674	211.092	220.288	serine-rich protein-related
AT5G25440	AT5G25440	Chr5	complement(8854507..8856809)	14.0892	3.6486	1.86734	2.0969e-14	2.77593e-13	4.87823e-10	5.92319	5.29946	5.01926	5.41397	18.1924	30.5353	19.7282	22.8186	Protein kinase superfamily protein
AT5G25450	QCR7-2	Chr5	8856917..8858476	37.0728	62.6519	5.96929	3.87813e-36	2.59392e-34	9.02207e-32	0.51506	0.722654	1.15829	0.798668	63.3861	35.8458	78.6807	59.3042	Cytochrome bd ubiquinol oxidase, 14kDa subunit
AT5G25930	AT5G25930	Chr5	9050660..9054143	30.9133	11.1817	3.48307	1.38169e-40	1.19293e-38	3.21435e-36	3.86295	3.61327	4.24706	3.90776	36.8635	59.2119	54.3106	50.1286	Protein kinase family protein with leucine-rich repeat domain
AT5G25980	TGG2	Chr5	9072708..9075777	50.9051	2.8184	1.49488	2.6111e-14	3.42732e-13	6.07445e-10	25.4955	31.7968	20.077	25.7898	65.9713	114.441	66.9598	82.4573	glucoside glucohydrolase 2
AT5G26220	GGCT2_3	Chr5	complement(9162969..9164884)	27.4139	23.4332	4.55048	1.20918e-37	9.13034e-36	2.81303e-33	1.03012	2.16796	1.73744	1.64517	40.7892	33.456	58.0241	44.0898	ChaC-like family protein
AT5G26340	STP13	Chr5	complement(9243398..9247540)	59.3512	4.75743	2.25018	1.27376e-46	1.51669e-44	2.96328e-42	17.512	16.8619	18.9187	17.7642	81.8657	96.6508	108.853	95.7899	Major facilitator superfamily protein
AT5G26920	CBP60G	Chr5	9475679..9478777	8.59761	7.82774	2.9686	1.78929e-14	2.39209e-13	4.16261e-10	1.28765	1.68619	1.54439	1.50608	11.2984	19.9143	10.5604	13.9244	Cam-binding protein 60-like G
AT5G27380	GSH2	Chr5	complement(9667912..9671015)	101.732	2.14596	1.10162	8.47944e-12	8.81333e-11	1.97266e-07	68.7605	66.2433	67.953	67.6523	129.549	197.815	166.761	164.709	glutathione synthetase 2
AT5G27420	ATL31	Chr5	9683988..9685742	26.449	18.1835	4.18456	1.69094e-34	1.05909e-32	3.9338e-30	2.31777	2.40885	1.54439	2.09033	27.6716	58.6808	42.8218	43.0581	carbon/nitrogen insensitive 1
AT5G27460	AT5G27460	Chr5	complement(9693175..9694844)	7.06526	2.52341	1.33538	1.38631e-07	9.04899e-07	0.00322511	3.60542	4.81769	3.47487	3.966	11.1069	11.9486	11.0246	11.36	Tetratricopeptide repeat (TPR)-like superfamily protein
AT5G27520	PNC2	Chr5	complement(9714348..9716418)	15.2993	2.60041	1.37874	1.38142e-11	1.41344e-10	3.21373e-07	6.95331	6.98566	10.0385	7.99249	22.8841	27.6145	23.4417	24.6468	peroxisomal adenine nucleotide carrier 2
AT5G27600	LACS7	Chr5	9742492..9747024	44.5498	2.92616	1.54901	2.47659e-21	5.92387e-20	5.76155e-17	24.9804	17.8255	22.2006	21.6688	63.1946	75.6744	76.7079	71.8589	long-chain acyl-CoA synthetase 7
AT5G27760	AT5G27760	Chr5	9830251..9831872	76.5762	2.37372	1.24715	1.37135e-15	2.01618e-14	3.19031e-11	47.6431	42.3957	47.876	45.9716	100.345	138.869	132.295	123.836	Hypoxia-responsive family protein
AT5G27765	AT5G27765	Chr5	9834152..9834968	2.98774	192.579	7.58931	0.00608148	0.0169159	1	0	0	0	0	3.63848	6.37258	4.52588	4.84564	#N/A
AT5G28300	AT5G28300	Chr5	complement(10292279..10295283)	53.7681	2.13207	1.09225	2.41299e-18	4.48857e-17	5.61358e-14	35.2816	35.1692	36.4861	35.6456	88.0894	90.0127	80.8856	86.3292	Duplicated homeodomain-like superfamily protein
AT5G28510	BGLU24	Chr5	complement(10480757..10484073)	2.27745	34.0738	5.09059	0.000107603	0.000445354	1	0	0	0.193048	0.0643495	3.15973	3.45181	4.40983	3.67379	beta glucosidase 24
AT5G28646	WVD2	Chr5	10674712..10677234	3.66892	29.9481	4.90439	1.77276e-06	9.91674e-06	0.0412415	0.25753	0	0.193048	0.150193	3.35123	10.3554	4.29378	6.00015	TPX2 (targeting protein for Xklp2) protein family
AT5G28830	AT5G28830	Chr5	10856661..10858687	11.3679	2.88975	1.53095	1.49315e-12	1.68268e-11	3.47366e-08	4.89307	6.74477	5.01926	5.55237	17.7136	19.3833	17.7554	18.2841	calcium-binding EF hand family protein
AT5G33290	XGD1	Chr5	12558154..12562020	11.5901	2.60355	1.38048	7.79709e-09	5.94968e-08	0.000181392	5.40813	7.94919	5.79145	6.38293	14.3624	18.5867	23.3257	18.7583	xylogalacturonan deficient 1
AT5G34930	TYRAAT1	Chr5	13233357..13235763	6.07965	2.23123	1.15784	1.73829e-05	8.36938e-05	0.404397	3.60542	5.05858	3.08877	3.91759	9.09619	9.82439	10.4443	9.78831	arogenate dehydrogenase
AT5G35110	AT5G35110	Chr5	complement(13363527..13364411)	1.70503	3.0742	1.62021	0.00470925	0.0134849	1	0.51506	0.963539	0.772193	0.750264	3.35123	3.18629	1.62467	2.72073	0
AT5G35200	AT5G35200	Chr5	complement(13462155..13466150)	41.6776	2.0024	1.00173	1.75936e-10	1.60467e-09	4.09297e-06	27.2982	31.7968	30.5016	29.8655	69.2268	54.9635	76.2437	66.8113	ENTH/ANTH/VHS superfamily protein
AT5G35320	AT5G35320	Chr5	13521746..13523506	20.9904	3.95888	1.98509	7.44125e-19	1.43214e-17	1.73113e-14	8.75602	8.91273	5.40535	7.69137	33.7038	24.9593	42.3576	33.6735	0
AT5G35370	AT5G35370	Chr5	complement(13588433..13591271)	9.69506	2.35524	1.23588	2.64386e-08	1.88781e-07	0.000615068	4.12048	5.54035	7.33584	5.66556	14.7454	15.9314	16.1307	15.6025	S-locus lectin protein kinase family protein
AT5G35732	AT5G35732	Chr5	13897778..13899087	9.58688	2.06358	1.04515	3.25081e-05	0.000149034	0.756268	7.46837	8.19008	4.63316	6.76387	19.4371	10.621	15.6665	15.2415	0
AT5G35735	AT5G35735	Chr5	complement(13900695..13903218)	54.9546	4.20755	2.07298	8.41589e-32	4.4811e-30	1.95787e-27	16.4819	20.7161	18.5326	18.5769	70.0885	105.944	90.8657	88.9661	Auxin-responsive family protein
AT5G35960	AT5G35960	Chr5	complement(14108214..14110618)	1.04482	5.46692	2.45073	0.00606678	0.0168793	1	0.51506	0.240885	0	0.251982	0.957494	2.65524	1.50863	1.70712	Protein kinase family protein
AT5G36220	CYP81D1	Chr5	complement(14253673..14256284)	7.86205	2.93116	1.55147	1.0835e-08	8.13035e-08	0.000252065	3.09036	4.81769	3.08877	3.66561	11.3942	15.4004	11.2567	12.6837	cytochrome p450 81d1
AT5G36907	AT5G36907	Chr5	complement(14550119..14550859)	8.51903	7.0881	2.8254	6.72336e-15	9.31003e-14	1.56412e-10	1.03012	2.16796	1.73744	1.64517	10.3409	17.5246	13.5776	13.8144	#N/A
AT5G36920	AT5G36920	Chr5	complement(14564089..14565010)	2.36481	2.10807	1.07593	0.0105493	0.0271675	1	1.54518	2.16796	1.35134	1.68816	4.97897	2.92077	3.3654	3.75504	0
AT5G36925	AT5G36925	Chr5	complement(14565476..14566439)	12.0958	5.39648	2.43202	6.55952e-20	1.37079e-18	1.52601e-15	3.34789	3.1315	2.89573	3.12504	18.9584	21.773	17.6393	19.4569	0
AT5G36970	AT5G36970	Chr5	complement(14604199..14605310)	8.33238	68.9792	6.10809	5.4159e-10	4.71358e-09	1.25996e-05	0.25753	0	0.193048	0.150193	9.00044	16.197	15.4344	13.5439	NDR1/HIN1-like 25
AT5G37340	AT5G37340	Chr5	complement(14787247..14792818)	5.74227	2.45528	1.29589	7.02351e-06	3.59741e-05	0.163395	3.09036	2.40885	4.44011	3.31311	8.71319	7.96572	11.0246	9.2345	ZPR1 zinc-finger domain protein
AT5G37440	AT5G37440	Chr5	complement(14844334..14845685)	1.959	3.41512	1.77194	0.00117693	0.00391725	1	0.51506	0.240885	1.54439	0.766777	4.02147	2.65524	2.66911	3.11527	Chaperone DnaJ-domain superfamily protein
AT5G37490	PUB21	Chr5	14887429..14889151	1.07795	14.8546	3.89284	0.00434866	0.0125754	1	0	0	0.193048	0.0643495	1.05324	3.18629	1.04443	1.76132	ARM repeat superfamily protein
AT5G37670	HSP15.7	Chr5	14968758..14969591	18.3503	9.79863	3.29258	1.5269e-24	4.69355e-23	3.55219e-20	2.31777	1.68619	3.86097	2.62164	25.3736	22.0385	41.3132	29.5751	HSP20-like chaperones superfamily protein
AT5G37740	CAR1	Chr5	14991880..14993781	64.3469	2.56497	1.35894	2.5922e-16	4.0707e-15	6.0305e-12	32.4488	33.483	41.1193	35.6837	79.9507	128.514	104.327	104.264	Calcium-dependent lipid-binding (CaLB domain) family protein
AT5G37840	AT5G37840	Chr5	complement(15062008..15063402)	4.62265	70.4344	6.13821	4.11915e-06	2.18468e-05	0.095828	0	0	0.193048	0.0643495	6.89395	3.18629	12.1851	7.42177	0
AT5G38200	AT5G38200	Chr5	15256243..15258814	113.381	10.9067	3.44714	2.28617e-78	1.03216e-75	5.31854e-74	13.6491	17.8255	13.1273	14.8673	154.348	209.764	185.445	183.186	Class I glutamine amidotransferase-like superfamily protein
AT5G38310	AT5G38310	Chr5	complement(15310405..15311377)	2.50182	11.1209	3.47521	3.26204e-06	1.75675e-05	0.0758881	0.25753	0	0.579145	0.278892	4.11722	3.98286	3.94564	4.01524	0
AT5G38710	POX2	Chr5	15501126..15504269	3.81447	2.46331	1.3006	0.00205844	0.00646592	1	3.34789	1.20442	1.93048	2.16093	3.63848	9.82439	5.22217	6.22835	Methylenetetrahydrofolate reductase family protein
AT5G38895	AT5G38895	Chr5	15571254..15573526	6.70432	2.3541	1.23517	2.10455e-06	1.16465e-05	0.0489601	4.37801	4.57681	3.86097	4.27193	12.2559	8.49677	11.3727	10.7085	RING/U-box superfamily protein
AT5G38900	AT5G38900	Chr5	complement(15573505..15575712)	61.36	40.6463	5.34505	1.37017e-64	3.2275e-62	3.18757e-60	3.09036	2.40885	1.15829	2.21917	76.3122	106.475	115.236	99.3411	Thioredoxin superfamily protein
AT5G38910	AT5G38910	Chr5	15578749..15579733	2.94003	44.1519	5.4644	3.6796e-05	0.000167066	0.856022	0	0	0.193048	0.0643495	6.9897	3.45181	3.48145	4.64099	RmlC-like cupins superfamily protein
AT5G39020	AT5G39020	Chr5	15616770..15619446	3.99784	3.46499	1.79285	1.4901e-05	7.25497e-05	0.346656	1.03012	2.40885	1.35134	1.59677	4.30872	8.23125	6.96289	6.50095	Malectin/receptor-like protein kinase family protein
AT5G39030	AT5G39030	Chr5	15619811..15622620	5.40751	3.41777	1.77306	3.97918e-08	2.7844e-07	0.000925716	1.80271	2.64973	2.12353	2.19199	8.52169	9.55887	8.00732	8.69596	Protein kinase superfamily protein
AT5G39050	PMAT1	Chr5	15634444..15636480	88.2237	5.04816	2.33576	3.89165e-40	3.32032e-38	9.05354e-36	19.3148	22.4023	32.6252	24.7807	124.57	139.666	162.584	142.273	HXXXD-type acyl-transferase family protein
AT5G39090	AT5G39090	Chr5	15643493..15645172	2.77684	3.13846	1.65005	0.000436937	0.00160326	1	0.77259	0.722654	2.12353	1.20626	3.35123	3.98286	6.15055	4.49488	HXXXD-type acyl-transferase family protein
AT5G39110	AT5G39110	Chr5	complement(15657697..15658632)	1.40745	11.16	3.48027	0.000825479	0.00284403	1	0	0	0.386097	0.128699	1.24474	3.45181	2.20492	2.30049	RmlC-like cupins superfamily protein
AT5G39120	AT5G39120	Chr5	complement(15662582..15663527)	4.13311	17.6738	4.14354	2.27582e-07	1.4442e-06	0.00529448	0.25753	0.722654	0	0.326728	3.82997	12.7452	3.71354	6.76289	RmlC-like cupins superfamily protein
AT5G39150	AT5G39150	Chr5	complement(15669898..15670904)	3.97534	22.3807	4.48419	1.30797e-07	8.5686e-07	0.00304285	0.25753	0.240885	0.193048	0.230488	4.02147	9.02782	6.38265	6.47731	RmlC-like cupins superfamily protein
AT5G39160	GLP2A	Chr5	complement(15679005..15680141)	13.6298	5.01387	2.32592	3.49028e-19	6.86993e-18	8.1198e-15	4.37801	4.09504	3.08877	3.85394	23.6501	24.9593	16.943	21.8508	RmlC-like cupins superfamily protein
AT5G39180	AT5G39180	Chr5	complement(15683464..15684471)	1.17072	3.94815	1.98118	0.00521761	0.0147574	1	0.51506	0.240885	0.386097	0.380681	1.34049	2.38972	1.97282	1.90101	RmlC-like cupins superfamily protein
AT5G39190	GLP5A	Chr5	complement(15692542..15693735)	30.3885	4.03263	2.01172	2.34118e-24	7.14589e-23	5.44653e-20	8.24096	13.4895	10.2316	10.654	40.4062	61.3361	45.723	49.1551	germin-like protein 2
AT5G39520	AT5G39520	Chr5	complement(15823735..15825566)	3.48646	2.91681	1.54439	0.000266028	0.00101911	1	1.54518	1.20442	2.12353	1.62438	3.35123	7.43468	6.2666	5.68417	Protein of unknown function (DUF1997)
AT5G39580	PER62	Chr5	complement(15847065..15849141)	249.331	11.1911	3.48429	1.56899e-90	1.25932e-87	3.65009e-86	26.7831	32.2785	36.4861	31.8493	300.366	472.367	439.823	404.185	Peroxidase superfamily protein
AT5G39610	NAC92	Chr5	complement(15858398..15859911)	29.3331	5.38558	2.4291	4.98331e-41	4.48105e-39	1.15932e-36	7.46837	7.22654	8.10803	7.60098	45.481	50.7151	45.3748	47.1903	NAC domain containing protein 6
AT5G39670	CML45	Chr5	15883179..15884067	23.1751	38.6593	5.27275	3.85509e-27	1.42323e-25	8.96848e-23	1.28765	0.481769	0.772193	0.847204	23.8416	59.2119	30.2886	37.7807	Calcium-binding EF-hand family protein
AT5G39850	RPS9C	Chr5	15949910..15951475	27.9159	2.64238	1.40184	1.90887e-20	4.21683e-19	4.4408e-16	14.4217	13.2487	16.6022	14.7575	45.9597	47.5288	40.965	44.8178	Ribosomal protein S4
AT5G40000	AT5G40000	Chr5	complement(16010869..16012559)	3.77917	16.3567	4.03181	1.52265e-07	9.8647e-07	0.0035423	0.51506	0	0.386097	0.300386	3.63848	9.29334	5.57031	6.16738	P-loop containing nucleoside triphosphate hydrolases superfamily protein
AT5G40010	AATP1_2	Chr5	complement(16020058..16021916)	6.07067	4.71601	2.23757	6.64783e-10	5.72823e-09	1.54655e-05	1.54518	1.68619	2.12353	1.78497	7.1812	10.621	11.7209	9.84101	AAA-ATPase 1
AT5G40460	AT5G40460	Chr5	16202142..16203358	6.19599	3.15724	1.65866	2.97652e-07	1.85623e-06	0.00692457	1.80271	2.64973	3.47487	2.64244	7.3727	13.2762	9.51595	10.055	0
AT5G40570	AT5G40570	Chr5	16246760..16248390	2.75454	2.2624	1.17786	0.00191086	0.00606211	1	2.31777	1.68619	1.35134	1.7851	4.59597	4.24839	4.40983	4.41806	Surfeit locus protein 2 (SURF2)
AT5G40720	AT5G40720	Chr5	16297300..16300037	7.37255	3.00062	1.58526	9.0675e-09	6.85392e-08	0.000210946	3.09036	2.64973	4.44011	3.3934	13.3092	12.2141	9.8641	11.7958	Domain of unknown function (DUF23)
AT5G40990	GLIP1	Chr5	16418842..16420616	30.3883	2095.87	11.0333	6.26824e-05	0.000272223	1	0	0	0	0	38.6827	48.0599	60.6932	49.1453	GDSL lipase 1
AT5G41120	AT5G41120	Chr5	complement(16455094..16459253)	3.41557	2.87203	1.52207	8.57004e-05	0.000362454	1	1.28765	2.64973	1.15829	1.69856	5.93646	5.84153	4.64193	5.47331	Esterase/lipase/thioesterase family protein
AT5G41610	CHX18	Chr5	complement(16638302..16641933)	6.7134	7.66838	2.93892	2.03004e-13	2.46736e-12	4.72268e-09	1.80271	1.20442	0.772193	1.25978	9.57494	11.4175	11.4888	10.8271	cation/H+ exchanger 18
AT5G41740	AT5G41740	Chr5	16688626..16693119	6.17073	3.03079	1.5997	1.39001e-07	9.0704e-07	0.00323371	2.31777	3.61327	2.50963	2.81356	7.9472	11.6831	10.3283	9.98618	Disease resistance protein (TIR-NBS-LRR class) family
AT5G41750	AT5G41750	Chr5	16693832..16699028	19.8179	45.6496	5.51253	5.2944e-22	1.34036e-20	1.23169e-17	0.77259	0.240885	0.772193	0.595223	17.9051	52.8393	26.459	32.4011	Disease resistance protein (TIR-NBS-LRR class) family
AT5G41850	AT5G41850	Chr5	complement(16756698..16758220)	2.48743	2.19526	1.13439	0.00732901	0.0198509	1	0.77259	1.92708	1.73744	1.47903	3.73423	5.04496	3.24935	4.00951	alpha/beta-Hydrolases superfamily protein
AT5G42010	AT5G42010	Chr5	16801707..16805242	3.82746	3.33962	1.73968	1.38844e-05	6.80588e-05	0.323006	1.80271	1.92708	0.965242	1.56501	5.36196	7.96572	5.22217	6.18329	Transducin/WD40 repeat-like superfamily protein
AT5G42050	AT5G42050	Chr5	16815310..16817346	159.53	3.70222	1.88839	7.39187e-30	3.30969e-28	1.71964e-25	61.5497	56.8488	66.0225	61.4737	206.914	338.809	229.195	258.306	DCD (Development and Cell Death) domain protein
AT5G42223	AT5G42223	Chr5	complement(16878562..16878956)	3.94104	271.144	8.08291	0.00343928	0.010245	1	0	0	0	0	4.97897	6.37258	7.77523	6.37559	Defensin-like (DEFL) family protein
AT5G42380	CML37	Chr5	complement(16942447..16943820)	27.0359	70.7028	6.1437	1.1269e-27	4.34536e-26	2.62161e-23	0	0.963539	0.579145	0.514228	34.0868	42.2183	54.8908	43.732	calmodulin like 37
AT5G42440	AT5G42440	Chr5	complement(16973202..16974877)	4.84562	2.09656	1.06803	0.000199995	0.000785872	1	3.09036	3.1315	3.47487	3.23224	8.23445	8.23125	6.84684	7.77085	Protein kinase superfamily protein
AT5G42530	AT5G42530	Chr5	complement(17004738..17005510)	534.811	9.72756	3.28208	2.99543e-71	8.89231e-69	6.96856e-67	75.7139	67.6886	92.0841	78.4955	705.29	1252.21	640.934	866.145	0
AT5G42680	AT5G42680	Chr5	17114098..17115571	12.5683	2.58195	1.36846	5.07669e-11	4.8788e-10	1.18104e-06	6.18072	7.94919	6.56364	6.89785	22.1181	20.9764	17.2912	20.1286	Protein of unknown function, DUF617
AT5G42800	DFRA	Chr5	complement(17164093..17166032)	29.5423	2.7632	1.46634	1.65913e-11	1.677e-10	3.85979e-07	16.997	16.3802	12.162	15.1797	41.9382	69.0363	32.2614	47.7453	dihydroflavonol 4-reductase
AT5G42830	AT5G42830	Chr5	17176293..17178130	22.1172	16.4612	4.041	5.45791e-36	3.61708e-34	1.26973e-31	1.80271	1.92708	1.93048	1.88676	29.3951	38.501	39.3403	35.7455	HXXXD-type acyl-transferase family protein
AT5G42965	AT5G42965	Chr5	17236736..17237139	1.05738	13.9153	3.7986	0.0044923	0.0129252	1	0	0	0.193048	0.0643495	1.43624	2.65524	1.04443	1.71197	Polynucleotidyl transferase, ribonuclease H-like superfamily protein
AT5G43150	AT5G43150	Chr5	17324909..17325987	30.8453	2.22017	1.15067	5.36129e-16	8.15903e-15	1.24725e-11	19.8298	19.9934	18.9187	19.5807	52.1834	54.9635	41.3132	49.4867	0
AT5G43330	MDH2	Chr5	17390381..17392741	27.3232	2.24254	1.16513	1.45701e-15	2.13344e-14	3.38959e-11	18.5422	20.957	13.8995	17.7995	44.9065	41.9528	44.6786	43.8459	Lactate/malate dehydrogenase family protein
AT5G43380	TOPP7	Chr5	complement(17419790..17421982)	6.28355	2.34836	1.23165	3.9649e-06	2.10803e-05	0.0922395	2.83283	4.33592	4.24706	3.80527	11.2027	9.55887	9.3999	10.0538	type one serine/threonine protein phosphatase 6
AT5G43450	AT5G43450	Chr5	complement(17457124..17458980)	40.3106	2.64926	1.40559	1.22609e-24	3.81214e-23	2.85238e-20	20.3449	24.5702	20.6562	21.8571	60.8966	59.7429	73.9227	64.8541	2-oxoglutarate (2OG) and Fe(II)-dependent oxygenase superfamily protein
AT5G43570	AT5G43570	Chr5	17506400..17507641	8.47431	2.86229	1.51717	5.62883e-09	4.37056e-08	0.000130949	5.40813	4.33592	3.28182	4.34196	13.0219	13.0107	14.8542	13.6289	Serine protease inhibitor, potato inhibitor I-type family protein
AT5G43620	PCFS5	Chr5	17522486..17524003	3.68485	2.74265	1.45557	0.000248238	0.000957728	1	2.31777	2.16796	1.15829	1.88134	6.22371	7.7002	3.82959	5.91783	Pre-mRNA cleavage complex II
AT5G43850	ARD4	Chr5	complement(17627132..17629363)	60.3302	2.19876	1.13669	1.77467e-15	2.57768e-14	4.1286e-11	37.8569	36.3736	41.6984	38.643	99.5793	112.317	78.7967	96.8976	RmlC-like cupins superfamily protein
AT5G43980	CRRSP56	Chr5	complement(17694680..17696690)	1.91941	2.83808	1.50491	0.00590648	0.0164905	1	0.77259	1.44531	0.579145	0.932348	1.91499	3.98286	3.48145	3.12643	plasmodesmata-located protein 1
AT5G44210	ERF9	Chr5	17806397..17807541	4.31348	2.82885	1.50021	1.40884e-05	6.89285e-05	0.327753	3.34789	1.68619	1.54439	2.19282	6.12796	7.43468	7.31104	6.95789	erf domain protein 9
AT5G44400	AT5G44400	Chr5	complement(17886160..17888530)	12.7194	3.10647	1.63528	2.28416e-12	2.52422e-11	5.31387e-08	6.43825	4.57681	6.17755	5.73087	16.2774	23.8972	21.585	20.5865	FAD-binding Berberine family protein
AT5G44420	PDF1.2A	Chr5	complement(17906968..17907638)	5.00984	5.64385	2.49668	0.00976126	0.0253915	1	1.28765	0	2.50963	1.26576	0.191499	24.1627	0.812337	8.38884	plant defensin 1.2
AT5G44430	PDF1.2C	Chr5	complement(17908850..17909507)	2.57832	13.0431	3.70521	0.00287501	0.00874323	1	0	0	0.772193	0.257398	0.0957494	12.7452	0.116048	4.31899	plant defensin 1.2C
AT5G44565	AT5G44565	Chr5	17951442..17953180	1.4471	4.98433	2.3174	0.00248733	0.00767263	1	0.25753	0.240885	0.579145	0.359187	1.05324	3.98286	2.08887	2.37499	0
AT5G44567	AT5G44566	Chr5	17953282..17954554	5.62416	81.4834	6.34844	1.38263e-06	7.85809e-06	0.0321654	0.25753	0	0	0.0858434	6.79821	15.4004	5.22217	9.14026	#N/A
AT5G44568	AT5G44567	Chr5	complement(17961019..17962276)	28.4591	3.47459	1.79684	1.0686e-23	3.12942e-22	2.486e-19	11.5889	13.0078	10.0385	11.545	43.2787	54.4324	39.8045	45.8386	#N/A
[truncated: 212 more rows]

## Sheet: Lee_2020_Down
Gene_ID	Gene_Name	Chromosome	Region	WT-28C vs. WT-22C - Max group means	WT-28C vs. WT-22C - Fold change	WT-28C vs. WT-22C - Log fold change	WT-28C vs. WT-22C - P-value	WT-28C vs. WT-22C - FDR p-value	WT-28C vs. WT-22C - Bonferroni	WT-22C-Rep1 - TPM	WT-22C-Rep2 - TPM	WT-22C-Rep3 - TPM	WT-22C - Mean	WT-28C-Rep1 - TPM	WT-28C-Rep2 - TPM	WT-28C-Rep3 - TPM	WT-28C - Mean	Short Description (from TAIR website)
[truncated: 1,514 more rows]

[truncated: 2 more sheets: Lee_2021_Up, Lee_2021_Down]
