# Supplementary material for: PHYTOCHROME-INTERACTING FACTOR 4/HEMERA-mediated thermosensory growth requires the Mediator subunit MED14
Source: Plant Physiol. 2022 Sep 5;190(4):2706–21. doi: 10.1093/plphys/kiac412 (PMC9706435; doi:10.1093/plphys/kiac412)
Supplement: kiac412_Supplementary_Data [file kiac412_supplementary_data.zip › kiac412_Supplementary_Data/Supplemental Dataset 3.xlsx]

## Sheet: Notes
Supplemental Dataset 3: Lists of PIF4/HMR/MED14-dependent thermo-responsive genes
Note:
324 UP_log2FC: the log2FC values of 324 PIF4/HMR/MED14-dependent thermo-induced genes
281 Down_log2FC: the log2FC values of 281 PIF4/HMR/MED14-dependent thermo-repressed genes
Up and Down worksheets are sorted by the log2FC values in Col-0

## Sheet: 324 UP_log2FC
Gene_ID	Col-0	pif4-2	hmr-22	med14
AT2G39330	5.94097	8.32556	0	4.56217
AT1G57750	5.82532	0	-4.1627	-1.86725
AT2G17740	5.46547	3.09213	2.09099	4.13085
AT3G26200	4.95094	6.12328	0	2.53988
AT4G12500	4.76587	1.22498	-3.01965	2.23615
AT1G02065	4.75811	2.67665	-0.808668	3.22903
AT5G37950	4.65738	-1.24464	0	2.7385
AT4G11890	4.42787	2.08783	3.20501	1.62687
AT5G61160	4.40299	1.59665	-0.452074	-0.238056
AT5G19470	4.04245	2.39977	0	2.05077
AT5G53870	3.94059	0.256586	0.956848	0.756043
AT4G35720	3.916	0.266994	-2.59753	0.251655
AT1G52030	3.79373	2.79147	0.956848	1.28283
AT5G08760	3.78089	2.08726	1.69708	1.21375
AT5G44310	3.73399	1.89835	5.22831	0.997329
AT1G52830	3.47316	1.43138	-3.01976	1.53729
AT4G37770	3.44724	0.492679	2.77492	2.79308
AT5G07010	3.43975	0.0308354	0.385471	-0.24022
AT5G57240	3.4347	2.03914	-0.107997	-1.09901
AT5G25190	3.36611	0.418269	-0.657076	0.596198
AT3G09922	3.32215	-0.140913	0	2.95069
AT1G29490	3.31735	2.39977	-0.873043	1.43746
AT4G34530	3.2585	1.73728	-4.36206	1.04263
AT3G20395	3.23301	1.28749	1.0476	-2.16743
AT3G49620	3.16951	2.86045	2.48845	1.82374
AT5G09805	3.15917	3.08221	-3.01965	0.484299
AT1G53080	3.08517	0.994673	0	2.83987
AT2G18010	2.98008	0.880248	-4.18408	-0.203076
AT4G34770	2.92391	0.138403	-2.93365	0.0406414
AT5G51190	2.84496	1.59473	0.85016	0.0619903
AT5G37940	2.81258	-0.930011	0	0.507705
AT2G44460	2.80656	2.40521	0	2.47207
AT5G49440	2.7711	-0.828448	-1.06955	-0.554961
AT5G44260	2.76474	-0.952116	0.625975	-3.48193
AT5G47590	2.74297	0.800983	1.21583	0.273648
AT1G04660	2.66958	-0.100267	-2.13684	-0.70389
AT3G49570	2.65744	1.1933	2.49028	0.10783
AT5G52750	2.63204	1.57169	2.31712	2.29809
AT4G36110	2.60353	-0.484502	-0.813546	-0.914456
AT5G36925	2.59068	1.75472	0.996066	0.638622
AT3G03830	2.5841	0.633543	-2.14129	0.18862
AT5G18010	2.58018	1.2653	-3.33673	0.50566
AT3G59880	2.57534	1.10154	1.15106	1.32721
AT2G42560	2.56949	1.40176	5.31531	1.68129
AT1G67265	2.54731	1.17187	0.480319	-1.36258
AT1G66920	2.50423	1.82436	1.01822	1.71105
AT5G57760	2.49649	-0.250793	-2.13536	-2.92012
AT5G50335	2.45625	-0.196449	-4.15534	-0.946896
AT4G38825	2.44111	0.476418	-1.84491	-0.151341
AT5G53980	2.42702	-1.02405	-1.10632	-0.0691597
AT1G61255	2.40544	1.00425	-0.275783	0.80869
AT5G64870	2.33511	2.28276	-0.0272903	1.354
AT1G63860	2.31584	0.972435	2.21718	0.41503
AT1G72140	2.30723	0.707712	-0.981246	0.837344
AT1G26730	2.29723	1.25413	3.7087	0.888008
AT5G06510	2.2931	0.988334	-0.0180185	1.36364
AT5G43290	2.27488	-0.221554	1.18822	-0.0184108
AT4G02330	2.2466	0.559359	-0.53512	0.354638
AT3G04960	2.24451	1.94908	3.81613	0.976238
AT1G29420	2.234	1.91497	-4.64091	0.688447
AT2G46440	2.23254	1.71092	0.532721	0.902773
AT2G31180	2.22889	0.623428	-3.45087	-0.0635538
AT1G13430	2.2164	0.442218	-3.106	0.890317
AT5G44568	2.21381	0.847726	2.65842	0.791595
AT5G62280	2.21123	-0.0781533	0.262332	-1.91126
AT1G73830	2.206	0.523953	-0.712298	-0.845771
AT3G28857	2.19025	1.37298	-2.57998	1.37777
AT5G04190	2.16913	0.359797	-1.2696	-1.97191
AT5G24580	2.16369	0.587569	-2.92065	0.615017
AT5G44390	2.12156	0.817021	-0.781739	-0.299137
AT3G50560	2.12011	0.68066	0.382513	-0.577165
AT1G24996	2.11786	-0.201393	-3.21753	-0.185584
AT1G18400	2.10257	-0.0505644	-2.72092	0.00964051
AT4G11521	2.10204	1.29104	0.885848	-0.198428
AT5G26220	2.09378	-0.0899763	0	-0.227179
AT4G22470	2.07741	-1.59935	-1.07182	-0.631021
AT1G53700	2.05687	0.0332128	0.606852	-0.604719
AT4G32280	2.05589	-0.394857	-2.47701	0.105294
AT1G59030	2.04925	0.0429143	1.05524	0.801693
AT1G53690	2.04671	0.455759	0.0675443	-0.0196223
AT5G46330	2.04468	0.225362	-0.192457	-0.139251
AT1G15580	2.04271	-0.458982	0	-1.30616
AT3G48970	2.04189	-0.206516	-1.37171	0.293391
AT4G22390	2.03488	1.35692	2.09248	0.983204
AT1G74670	2.02881	0.975563	-3.53257	-0.0621305
AT5G18080	2.0046	1.20463	-4.82607	0.61455
AT1G16110	2.00289	0.282855	5.34281	0.502229
AT1G02660	1.99843	0.146549	0.939436	-0.211138
AT1G29460	1.99153	1.01579	-0.224714	0.784985
AT1G52190	1.98587	0.998697	-1.29461	-0.287614
AT4G15690	1.98094	1.11842	0.437794	-0.871924
AT1G78750	1.9794	1.77429	1.03074	2.14152
AT1G29465	1.96844	0.997009	0.185154	0.847105
AT4G21550	1.96473	1.15285	1.4109	1.62204
AT3G59900	1.94666	-0.467422	-1.52271	-0.392262
AT5G38000	1.92776	1.03082	0.95674	-1.09282
AT5G18060	1.90807	-0.207302	-1.9821	0.112614
AT4G26200	1.89532	-0.950106	1.49036	0.358267
AT5G66650	1.89004	1.19491	0.233698	-0.748357
AT2G21140	1.87597	0.693006	-2.47067	-0.838615
AT1G18570	1.86693	0.571545	-0.47253	0.0634185
AT4G27300	1.86634	0.836547	1.68487	-1.45139
AT4G16983	1.8385	-1.18952	-3.5578	-0.921628
AT1G30730	1.81911	-0.533259	1.27175	-0.0592872
AT1G78970	1.81386	-0.183656	-0.807695	0.269396
AT2G21200	1.81123	2.20405	-1.7892	0.0976831
AT1G36622	1.8079	-0.294561	-0.283669	1.31906
AT3G15540	1.79859	-0.101832	-3.30344	0.261465
AT1G06080	1.79584	0.250717	-2.68464	-0.283435
AT2G44080	1.75934	0.36026	0.354271	-0.420115
AT1G15050	1.74304	-2.65037	1.27175	0.0352302
AT2G46970	1.72768	1.55273	-4.89466	0.485378
AT5G57220	1.72739	0.774029	0.916696	0.678978
AT5G28490	1.72123	1.13349	-0.883373	0.91786
AT3G45730	1.70396	0.825715	0.116834	-1.04108
AT5G52900	1.69433	0.967581	-0.0144931	-0.578165
AT5G22460	1.6756	0.442678	-3.01976	-0.205074
AT1G23110	1.66861	-1.32787	2.13524	1.25088
AT3G59060	1.66632	0.871612	0.710671	0.109137
AT4G23210	1.65853	-1.28105	-0.260763	0.363529
AT2G27990	1.64548	0.245422	-0.111264	0.581243
AT5G18020	1.64267	0.937827	-3.96546	0.237881
AT3G03820	1.63957	0.734063	-5.53724	0.273643
AT4G19420	1.63298	0.948843	0.821938	0.138594
AT1G36940	1.62945	0.237009	-0.560687	0.254765
AT1G77870	1.62725	0.469883	-3.03592	-0.145946
AT1G02340	1.62412	0.466297	-1.02607	0.188463
AT1G68190	1.62254	0.580679	-0.447043	-0.621764
AT5G47220	1.61872	1.0637	-0.00317877	0.10438
AT5G02760	1.60463	-0.292079	-0.225005	-0.413062
AT5G49700	1.60256	0.404965	-0.250526	-0.734028
AT4G23130	1.60189	-0.563109	1.66297	1.27857
AT1G79700	1.60169	-0.0153961	-0.197103	-1.7175
AT3G14370	1.60146	-1.29274	-2.69066	0.514841
AT5G10210	1.60123	1.47333	4.44292	-0.0132372
AT4G35770	1.59621	0.21508	0.857661	-3.27469
AT5G18030	1.5827	0.546086	-2.9194	0.00224398
AT1G29450	1.57705	0.475502	-1.84549	0.0940846
AT4G27970	1.56661	0.775562	0.792194	0.778563
AT1G61800	1.56453	-1.90699	2.53348	1.4498
AT4G37409	1.56053	0.112156	0.539301	-1.33268
AT1G63750	1.55749	0.638218	2.143	0.40664
AT1G55673	1.5551	-0.844589	-2.95152	-1.31266
AT5G38140	1.53738	0.941737	2.3371	0.567836
AT1G11270	1.53579	0.579919	0.80279	0.921384
AT5G46590	1.52335	1.37641	-0.621878	1.72128
AT3G03020	1.52238	0.957811	0.558169	0.5895
AT2G20550	1.52164	0.588053	1.07231	0.513144
AT5G54720	1.50003	0.79849	0	0.722205
AT5G58500	1.49705	0.652516	0.000750806	0.916
AT2G29120	1.4904	0.990164	1.2999	0.245664
AT1G29440	1.48761	0.447795	-2.00778	0.241321
AT1G53170	1.47425	0.546044	-0.341366	0.099561
AT2G25200	1.46383	1.11797	0.936673	0.224317
AT2G19910	1.45933	0.419252	1.19641	0.785421
AT1G15125	1.4591	0.0806871	-1.75918	-1.28162
AT4G28755	1.45865	-0.537786	-3.76803	-1.41283
AT4G27310	1.44307	0.0737561	-0.192504	-1.36017
AT4G25707	1.43734	0.220818	0.985345	1.28203
AT1G61340	1.42639	0.748972	0.880983	1.36286
AT2G39375	1.42183	0.415697	-0.252346	0.0263326
AT1G15830	1.41939	0.260612	-0.0453323	-0.441731
AT3G50410	1.41909	0.368833	-0.60894	-0.253884
AT5G19120	1.41858	0.730219	-0.351233	-1.33633
AT5G12050	1.41663	0.247999	0.158033	0.186849
AT5G25110	1.40626	0.265207	0.924066	0.472502
AT5G53830	1.40109	0.651445	-0.00317803	0.54371
AT4G39480	1.39864	0.195992	0.0807094	-0.188373
AT2G14900	1.39644	0.451493	-0.920834	0.801031
AT1G27730	1.39226	0.964668	0.391595	0.818025
AT5G14920	1.39038	0.021105	0.702062	0.819001
AT2G42990	1.38511	-0.500926	-2.04674	-0.568217
AT3G16670	1.38388	-0.341948	-4.09948	-1.83083
AT1G73010	1.38121	-0.0269528	2.1351	1.54082
AT5G59720	1.36931	1.1072	1.66341	-0.597202
AT4G35070	1.36787	0.447375	-0.310671	0.0627416
AT2G26690	1.3672	0.815399	-0.409186	-0.293158
AT2G41230	1.36543	0.666553	-1.33714	-0.153199
AT1G14890	1.35198	0.892618	0.904198	-0.492443
AT1G29430	1.34867	0.760393	-1.94848	-0.0353035
AT1G49530	1.34432	1.06025	0.304409	0.103193
AT5G65613	1.34334	0.780621	0.325177	-0.319083
AT1G08300	1.34213	0.301628	1.21653	0.958529
AT4G15260	1.33537	0.367063	0.876153	-0.326007
AT3G03840	1.33113	0.842039	-1.97374	0.175194
AT5G23360	1.32691	1.16748	-0.0463014	0.2513
AT5G57565	1.3269	0.615997	-0.448818	0.832014
AT4G28680	1.32602	0.647304	-2.24923	0.110697
AT1G64660	1.3201	0.413444	0.938509	-0.482984
AT1G20620	1.31749	0.266702	0.594963	0.0577581
AT1G05010	1.31617	0.884145	0.376793	0.107102
AT3G16400	1.31411	0.733964	-1.24701	0.262531
AT2G34500	1.31183	1.11571	-0.58381	0.486986
AT1G74420	1.3102	1.05546	-2.96894	0.950743
AT1G31880	1.30793	0.1648	-0.175561	-0.0989074
AT3G53830	1.3071	0.640444	1.32266	0.455447
AT5G56810	1.30528	0.66012	0.459736	2.08743
AT4G08950	1.30065	0.661459	0.673753	-1.70887
AT4G24340	1.30056	0.956131	-0.346604	0.502761
AT5G05330	1.30046	1.03121	-1.49399	0.568253
AT3G56620	1.29511	0.579574	-1.21661	0.437515
AT5G39020	1.29448	1.03632	0.302934	0.585778
AT5G13660	1.29293	0.71829	1.59223	0.721272
AT5G51920	1.28731	-0.0892393	1.66301	1.41143
AT1G69080	1.28387	0.767694	-2.17531	-0.0731421
AT5G14090	1.2813	0.580427	-1.15003	0.544768
AT4G14380	1.27979	0.752015	-3.10524	0.740751
AT2G40610	1.2794	0.481232	-3.31713	-1.137
AT4G10310	1.2781	0.765993	-0.0562941	0.420738
AT2G26530	1.27727	0.756987	-0.113196	0.666428
AT5G15160	1.27677	0.265355	-2.31986	0.155535
AT2G41450	1.27573	0.700347	0	1.11683
AT3G04443	1.26826	0.510041	-2.69819	1.08119
AT5G44578	1.26714	0.23672	-3.1121	-1.76691
AT3G03850	1.26574	0.152654	-3.11479	-0.300903
AT4G24275	1.26288	0.258188	-3.10086	-0.482304
AT5G25475	1.25649	0.851912	0.83998	0.342098
AT3G02380	1.2493	0.777771	-0.0938759	-1.23596
AT4G27260	1.23977	-0.179851	-0.136511	0.0676131
AT3G01490	1.23199	0.434179	-0.76535	0.0575518
AT1G80420	1.22433	0.878494	1.05291	0.599774
AT5G67060	1.22308	-1.28564	0.0643749	-1.91367
AT2G43010	1.22099	-0.36008	0.566084	0.127484
AT2G20250	1.22	0.309201	3.01501	0.514666
AT2G22810	1.21605	-1.07708	2.24023	-1.35938
AT5G07000	1.21107	-0.0633997	-1.0334	-0.029621
AT3G47420	1.20118	0.376677	0.40713	0.890386
AT3G49790	1.1949	0.481938	0.798737	-0.995332
AT1G67810	1.19057	-0.0587623	0.0821652	-1.20887
AT1G04770	1.18611	0.70469	-0.618059	0.302405
AT1G18620	1.18281	0.878475	0.925053	0.470144
AT4G16990	1.17908	0.845011	1.14111	0.407364
AT3G15356	1.17742	0.330623	-2.86046	-1.11668
AT3G56200	1.17721	0.788644	-0.836573	0.163956
AT4G29270	1.17687	0.842085	-1.76988	0.196697
AT5G25460	1.17648	0.74114	-1.93946	0.00266638
AT4G08150	1.17474	-0.284536	-0.614147	0.596136
AT5G10770	1.17424	-0.277537	-1.02756	-0.0900183
AT4G37800	1.17327	0.254469	-1.46261	0.374262
AT1G76820	1.1637	0.803447	6.0104	0.611974
AT3G53310	1.16071	1.30853	-0.0373906	0.0957146
AT2G46720	1.16005	0.540809	1.013	0.385173
AT1G29510	1.15943	0.180587	-1.29044	-0.094004
AT2G39200	1.15733	-0.0241831	1.1321	0.464676
AT1G26210	1.1553	0.80927	-0.65438	0.255582
AT5G48800	1.15101	0.411767	1.18186	0.465601
AT2G21430	1.14465	1.23809	-0.0722338	1.0711
AT1G69160	1.14457	0.966548	-0.0877412	-1.09239
AT2G40640	1.13839	0.946585	0.470834	0.517434
AT1G04310	1.13822	0.110485	0.134218	-0.478367
AT4G16745	1.13629	0.740697	1.40397	0.849883
AT5G51795	1.13586	0.700426	1.43633	0.642403
AT3G54200	1.13506	0.84375	0.347875	0.593069
AT2G21540	1.13078	0.760336	1.08114	0.358015
AT1G31710	1.13029	0.288072	0.00711566	0.330716
AT4G22690	1.12932	0.777657	0.0283019	0.748377
AT1G10550	1.12914	-0.643155	1.80524	-1.05549
AT5G21105	1.12842	0.463547	0.269948	0.352777
AT1G12880	1.12724	1.09642	-0.652689	0.872816
AT2G26440	1.12511	-0.470843	-1.24353	0.116863
AT3G49920	1.12424	0.692255	-1.19662	0.763048
AT2G29300	1.12332	1.05645	1.01338	0.121182
AT1G21120	1.12217	0.313218	-0.99528	-0.318769
AT2G18260	1.12079	1.21899	0.121581	0.0696493
AT3G51710	1.12052	0.686936	1.4163	0.696917
AT1G43910	1.11836	0.846778	0.0304239	0.837103
AT2G05070	1.11404	0.120429	-1.25379	-1.94059
AT2G15400	1.10976	0.376147	-0.600499	0.920384
AT1G73850	1.10927	0.515824	0.654882	0.596109
AT5G13700	1.10732	0.127227	-1.49845	0.846063
AT5G39860	1.10666	0.90735	-1.98227	1.04583
AT5G26200	1.10441	0.715889	0.215558	-0.966229
AT2G42040	1.10267	0.687895	0.315528	0.171863
AT2G25900	1.10203	0.323991	0.181875	-1.74103
AT1G08230	1.09919	0.814587	-0.479228	-0.0203777
AT5G66610	1.09852	0.101479	-1.40053	0.579729
AT1G28190	1.09678	1.28509	0.551042	0.937067
AT1G09530	1.09551	-0.189574	0.755783	-0.811
AT5G47370	1.09441	0.635729	-0.406651	0.377629
AT1G80650	1.08887	0.6618	0.123903	0.333416
AT3G10200	1.08857	1.2555	0.666446	0.727376
AT5G55930	1.08628	0.973229	-0.15291	0.198028
AT5G24660	1.08321	0.644462	-0.808638	0.135143
AT5G41900	1.0831	0.421593	-2.44881	0.417929
AT5G48530	1.08109	0.759381	0.682771	0.551362
AT3G15510	1.07963	1.15918	0.397173	-0.532842
AT5G48540	1.07946	0.314866	-0.237993	-0.880696
AT2G41010	1.07839	0.368982	0.571495	0.51378
AT2G05100	1.07558	0.168723	-0.998991	-2.10519
AT1G19397	1.0751	0.225714	0.0315583	0.165308
AT5G63650	1.07385	-0.129624	0.354668	-0.283952
AT3G12710	1.0661	-0.888905	-1.38589	-0.965987
AT3G49220	1.0661	0.154499	-1.73879	0.0454172
AT5G18470	1.06574	-0.384132	1.0079	-1.55427
AT5G03830	1.06514	0.797732	0.29784	0.894005
AT2G34010	1.06418	0.770761	-1.92435	0.768653
AT2G45600	1.06412	0.58957	-0.578865	-0.0665465
AT5G41740	1.05904	0.648884	3.87116	0.725945
AT3G43270	1.05903	0.616769	0.798607	0.590557
AT1G13245	1.05417	0.400839	-0.0626071	-0.689489
AT4G17695	1.05365	0.756168	-0.992934	0.416603
AT1G06640	1.05233	0.944841	0.997098	0.971184
AT5G41850	1.04792	0.0233792	1.18972	0.708859
AT4G15233	1.04738	-0.585209	-0.0326231	-0.395162
AT2G36690	1.04414	-0.118485	1.33798	-1.74134
AT3G22060	1.03358	0.65273	0.270807	-1.10075
AT4G31000	1.03059	0.239772	3.59641	0.236404
AT1G58340	1.02995	0.0776188	0.123652	-0.555266
AT5G16340	1.02874	-0.118487	-0.301567	-0.615244
AT1G17700	1.02656	0.584836	-2.62717	-0.477164
AT5G65280	1.0265	-0.0148269	0.821007	-0.0972394
AT4G18290	1.02613	0.294516	2.14462	0.52048
AT5G09970	1.02483	-1.08893	-0.828262	0.0513729
AT1G78830	1.01605	0.349141	0.118079	-0.0310151
AT3G21420	1.01516	0.728383	1.28728	0.945945
AT5G48740	1.01446	0.0408744	2.77508	1.29992
AT5G05180	1.01218	0.829911	-0.328407	0.19902
AT4G11320	1.01185	0.320173	-0.595581	-0.712838
AT1G32900	1.01099	0.44701	-0.274753	-0.459843
AT4G13330	1.00908	-0.01477	2.58574	0.911346
AT5G54510	1.009	-0.177686	-0.404383	-0.446069
AT1G56570	1.00833	0.306532	-1.09349	0.0288635
AT1G21830	1.0079	-0.0963131	-0.687718	-0.338833
AT3G02210	1.00709	0.682649	1.16057	0.126622

## Sheet: 281 Down_log2FC
Gene_ID	Col-0	pif4-2	hmr-22	med14
AT5G07190	-3.48835	-1.9424	-0.808688	-5.62008
ATMG01130	-3.0514	-2.53693	-1.5602	-0.690931
ATCG00550	-3.04941	-1.50329	-0.679509	-0.493798
AT1G05650	-2.98221	-4.02675	-1.16383	-1.54827
AT2G28270	-2.87777	0.41156	-5.37731	-0.274106
AT2G46860	-2.63854	-1.25732	-3.02043	-1.05509
ATCG00570	-2.62214	-3.03064	0.7034	-1.66305
AT4G33020	-2.57799	-2.16344	-2.73881	-0.178492
AT5G66815	-2.55551	-1.2257	-2.24949	-0.11881
ATMG01120	-2.54872	-3.0643	-0.950131	-1.08237
AT3G08700	-2.54161	-0.80075	-2.24949	0.0815049
AT1G30990	-2.52377	-1.57152	-4.82042	-0.871391
ATMG00570	-2.4315	-2.66074	-0.41976	-0.605339
AT3G60280	-2.41233	-1.27017	-2.24923	-1.30341
AT1G69240	-2.40883	-0.898145	-2.84153	-0.735637
AT3G54590	-2.37082	-0.899884	-4.59334	-0.681312
AT1G80340	-2.33012	-0.901436	-1.78674	-1.73311
AT5G10230	-2.32993	1.17979	-1.36802	-2.41261
AT2G04680	-2.32307	-0.796545	0.369594	-0.485871
AT1G73580	-2.29666	-0.769989	-5.69266	-0.938762
AT2G07777	-2.24616	-1.67744	-0.293729	-0.0909744
AT3G51540	-2.24107	-1.33816	0.542305	-1.36661
AT2G07689	-2.22241	-3.53101	-2.07878	1.00403
ATMG00960	-2.16884	-1.75768	-1.76176	-0.720876
AT3G48940	-2.15909	-0.165886	-3.01965	-0.144324
AT3G28550	-2.15242	-0.352234	-2.34757	-0.614826
AT1G68795	-2.11192	-0.859168	-0.594675	-0.539022
ATMG00300	-2.10805	-1.2115	0.95676	-1.04034
AT1G16440	-2.10408	-0.797373	0	-1.0518
AT3G24210	-2.09938	-0.826675	-2.18195	-0.774155
AT4G16270	-2.08376	-0.817889	-2.15322	-1.31861
AT2G20520	-2.08218	-1.08238	-3.01986	-2.21282
AT2G28440	-2.07879	-0.893308	1.66304	-0.379032
ATMG00650	-2.06968	-1.00628	-0.200121	-0.563759
AT4G25560	-2.05993	0.581367	0	-0.691145
AT1G08990	-2.04256	0.04152	0.400841	-0.322637
AT1G12040	-2.02754	-0.937638	-6.41438	-0.626385
AT4G33880	-2.02426	-0.418149	-4.83709	-0.483411
AT1G08165	-1.99996	-1.5168	-2.00421	-0.621772
AT5G24313	-1.98501	-0.760761	-2.84916	-1.08528
AT2G27010	-1.98222	-0.634381	0.272095	-0.642725
AT1G06120	-1.97568	-0.43025	-2.47679	-0.447044
AT1G63450	-1.97503	-0.901114	-5.49533	-0.482934
AT3G49960	-1.9737	-0.911795	-5.40214	-0.575635
AT1G66470	-1.97295	-0.341054	-1.20024	-0.0534294
AT5G63270	-1.97227	-0.978344	-5.05553	-1.17904
AT5G04960	-1.93094	-0.485548	-3.87963	-0.951106
AT5G09978	-1.92942	-0.294634	-2.63272	-0.737425
AT2G18800	-1.92373	-0.804038	-3.12227	-0.602378
AT1G54530	-1.92141	-1.0796	-2.57275	-0.742826
AT5G42785	-1.91327	-0.917514	-1.77303	-0.433565
AT5G55110	-1.89624	-0.789472	1.66299	-0.942964
AT3G18170	-1.88668	-0.724753	0.912874	-0.814475
AT1G24580	-1.87646	-0.796825	-0.29097	-0.132485
AT1G11080	-1.87383	-0.375129	3.06383	-0.457398
AT5G24880	-1.87344	0.793827	0	-0.192612
AT3G20160	-1.87327	-1.23204	-2.46607	-0.451419
AT1G60740	-1.87295	-0.662439	0.163213	-0.80805
ATMG00690	-1.86739	-1.66685	0.977278	-0.189961
ATCG00070	-1.8481	-2.52888	0.952381	-1.35989
AT5G14150	-1.84627	-1.1487	-1.61379	-0.634718
AT2G25160	-1.84374	-0.325432	-0.824841	-0.645447
AT5G19800	-1.83232	-0.707837	-3.45087	-1.31113
AT1G29020	-1.8315	-0.732183	-4.03584	0.57515
AT3G48340	-1.80125	-0.207219	-1.72372	-0.616537
AT2G44110	-1.77743	-0.557892	-3.14919	-0.437556
AT1G53470	-1.77341	-0.998665	0.645848	-0.793854
AT5G24100	-1.77055	-0.778834	0.31454	-0.492078
AT1G18420	-1.76372	-0.73305	-2.33929	-0.684776
AT3G46270	-1.76213	-0.677706	-5.9473	0.0198216
AT2G07707	-1.75687	-1.60182	-0.317223	-0.112911
AT1G02460	-1.75449	-1.56497	-4.9819	-0.732846
AT1G48930	-1.75284	-0.865711	-3.30971	-0.574863
AT5G45070	-1.71473	-0.10938	1.93194	0.812335
AT5G65160	-1.71048	-0.976352	0.596847	-0.796311
AT3G07900	-1.70913	0.19372	1.24245	0.0548291
AT5G23240	-1.70855	-0.874265	3.31379	1.37513
AT2G15370	-1.69691	-0.266853	-3.19677	-0.196382
AT3G24420	-1.67753	-0.955206	-0.53399	-1.03012
AT4G33070	-1.6736	0.908872	-1.61829	-0.152473
AT1G59940	-1.66688	-1.04343	-1.21936	-0.647315
AT3G01513	-1.65902	-0.177722	0.42343	-0.864959
AT3G45700	-1.65587	-0.639614	-1.89617	-0.880452
AT4G22880	-1.64783	-0.999399	1.66341	-0.999555
AT4G35380	-1.63942	-0.824131	-0.00730336	-0.171836
AT5G33355	-1.63876	0.894396	-4.91619	-2.02877
ATMG00660	-1.63795	-1.06004	-0.471005	-0.139876
AT2G07776	-1.6325	-2.04528	-0.525199	0.00321925
AT4G01080	-1.62875	0.365599	-2.89054	0.61833
AT2G04170	-1.62237	-0.815215	-1.67841	-0.976464
AT1G07610	-1.61774	0.010445	-0.662184	-0.867475
AT1G69810	-1.59824	-0.720942	0.329564	-0.890074
AT4G20460	-1.59795	-0.579438	-1.79603	-0.627026
AT1G14220	-1.59531	-0.981551	-4.10011	-1.51235
AT3G62270	-1.58857	-0.878554	0.551736	-0.383256
AT3G21340	-1.58397	-0.800044	-3.01965	0.379849
ATMG00410	-1.58312	-1.30089	-0.647214	-0.50123
AT4G06534	-1.58149	-0.822759	0.107132	-0.480225
AT3G25640	-1.5813	-0.755032	-1.25486	-0.360131
AT3G62410	-1.57993	0.175986	-0.1197	-0.803491
AT3G49760	-1.57699	0.938209	-0.872984	-0.770726
AT4G04745	-1.57526	0.032589	-0.941078	-0.488464
AT4G33730	-1.57475	-0.699892	-2.18561	-1.25544
AT3G07070	-1.57216	-0.996348	-2.7805	-0.613449
ATMG00670	-1.56964	-1.16718	-1.3477	0.89479
AT2G03720	-1.56545	-0.538669	0	-0.699548
AT1G53680	-1.55033	-0.182902	-1.44647	0.274156
AT1G15210	-1.5451	-0.936778	-0.283243	-0.436505
AT5G15890	-1.53823	-0.981878	-0.556351	-0.753707
AT1G65610	-1.52707	-0.912929	0.758555	-0.179777
AT1G02360	-1.52447	-0.714061	-0.338376	-0.782594
AT2G28710	-1.51876	-1.14261	-0.708758	-0.791357
AT5G25830	-1.51671	-0.902172	-0.294224	-0.66421
AT1G50580	-1.5166	-1.01177	-1.54258	-0.400464
AT4G10960	-1.51457	-1.06581	-0.662537	-0.84425
AT1G66200	-1.51061	-0.839747	0.301917	0.216712
AT3G51330	-1.50688	-0.878189	0.120946	-0.250238
AT5G19790	-1.49585	-0.383499	-2.44276	-0.848278
AT1G13590	-1.49559	-0.27384	-0.20309	-0.999632
ATMG00516	-1.49218	-1.50323	-0.918833	-0.0602627
AT3G45840	-1.48621	-0.587115	-3.32717	-0.944727
AT4G30670	-1.48444	-0.145861	-0.127882	0.097688
AT4G26220	-1.48422	-0.457394	-0.710371	-0.204613
ATCG00270	-1.47727	-2.20197	2.3901	-0.961974
AT1G51840	-1.46314	-0.399592	0.434814	-0.813574
AT2G34830	-1.462	-0.931166	-0.223158	-0.687027
AT5G24910	-1.4514	-0.243952	0.521768	-0.874966
AT3G58070	-1.44979	0.380347	-4.40297	-0.84122
AT3G25790	-1.4471	0.0422903	-0.583546	-0.107368
AT1G51830	-1.44372	-0.456283	-0.43587	-0.793248
AT1G62570	-1.44136	-0.296372	0.146715	-0.862561
AT1G08320	-1.44022	-0.81166	-0.315489	-0.530348
AT5G43520	-1.43799	-0.759763	-2.73344	-0.909736
AT3G61270	-1.42908	-0.0333039	-1.19643	-0.109604
AT5G10580	-1.42901	-0.0291616	-0.35493	-0.887412
AT3G48920	-1.42874	0.271205	-0.586166	-0.386338
AT4G33010	-1.42203	-0.726474	-0.0679181	-0.651347
AT2G26820	-1.41604	-0.6422	-3.81205	-0.0648027
AT5G61350	-1.41285	-0.318331	-1.85289	0.499708
AT3G04570	-1.40409	-0.983683	-0.867941	-0.769027
AT3G19390	-1.40114	-0.768803	0.395986	-0.778504
AT1G72125	-1.40113	-0.449397	-1.57903	-0.106152
AT1G13420	-1.40047	-0.342307	-1.57909	-0.00332728
AT4G25250	-1.39318	-0.0865741	0	0.207115
AT4G25090	-1.38884	-0.684169	-2.80488	0.201585
AT2G07715	-1.37859	-0.870209	-0.571676	-0.00139506
AT5G58310	-1.37851	0.831087	0.661803	1.58163
AT4G18430	-1.37563	-0.972536	-1.1205	-0.290857
AT5G54230	-1.37287	-0.0924196	0.349592	-1.04671
AT2G35770	-1.37053	-0.333359	-2.57316	-0.0209728
AT2G34020	-1.36763	-0.671694	-1.51366	-0.746296
AT2G39510	-1.36649	1.35336	0.956791	3.56344
AT4G12320	-1.36642	-0.264451	1.26595	-0.10048
AT1G51420	-1.36593	-0.826889	-0.203753	-0.469733
AT5G02350	-1.36014	-0.539054	-1.7583	-0.624083
AT3G04060	-1.35981	-0.830825	0.0581847	-0.53987
AT1G68880	-1.3581	-0.0278539	0.823575	0.842615
AT4G22810	-1.35742	-0.22361	-1.12926	-0.48369
AT2G23910	-1.33911	-0.634342	-1.05399	-0.255609
AT4G37070	-1.33782	-0.260325	-0.10248	-0.506453
AT1G44050	-1.32056	0.128086	-1.21011	-0.242172
AT1G69523	-1.31774	-0.201328	-0.65193	-0.280766
AT2G15300	-1.31638	-1.41643	-1.87385	-0.39399
AT5G59090	-1.31468	-0.843759	-0.0855017	-0.967215
AT3G20110	-1.3084	-0.897889	-0.562094	-0.583357
AT5G60950	-1.30509	-0.213421	-1.64376	-0.530914
AT4G39670	-1.30251	-0.0230455	-0.923337	-0.298714
AT2G41660	-1.29063	-0.990727	-0.433241	-0.761384
AT2G40080	-1.29035	-0.354915	-0.352132	-0.551593
AT5G01490	-1.29014	-1.28286	-0.855034	-0.0804661
AT5G20935	-1.27993	-0.331279	-1.22097	-0.791004
AT1G30840	-1.2794	-0.543158	0.786673	-0.925093
AT4G12550	-1.27589	1.34108	-0.185708	-0.255325
AT5G24410	-1.26604	-0.342632	-0.967709	-0.419783
AT4G32340	-1.26478	-0.355646	0.732803	-0.461485
AT5G23220	-1.26396	-0.884828	-0.726406	-0.682507
AT4G24580	-1.25629	-0.824576	-1.57408	-0.012436
AT1G72200	-1.25552	-0.331863	-0.105391	-0.546028
AT1G29025	-1.25403	-0.511524	-3.65066	-0.276249
AT4G13620	-1.24841	0.153251	-0.705525	-0.332987
AT3G11340	-1.24677	-0.720146	-0.126222	-0.636031
AT2G27000	-1.24616	-0.47618	-0.275282	-0.434671
AT4G19830	-1.24519	-0.441437	-0.561858	-0.994631
AT4G18360	-1.23977	-0.539945	-0.242687	-0.00104448
AT5G17050	-1.23839	-0.655142	0.56775	-0.933318
AT5G26310	-1.23691	0.0696145	-6.65852	0.638692
AT1G56630	-1.2344	-0.155148	-0.784221	0.210886
AT3G04550	-1.22355	-0.917634	-0.124988	-0.430711
AT4G00700	-1.22282	-0.773906	-0.231545	-0.380095
AT3G61410	-1.21867	-0.091517	-1.20062	-0.196399
AT2G47910	-1.21587	-0.731842	-0.480063	-0.921556
AT1G43670	-1.21471	-0.304116	0.411012	-0.92133
AT3G51340	-1.2128	-1.43318	-0.000321834	-0.458277
AT2G42350	-1.21187	-0.514365	-0.767506	-0.186683
AT1G53830	-1.21141	-0.377733	-2.13509	-0.385045
AT5G19520	-1.20659	-0.602213	-1.15372	-0.373766
AT1G31950	-1.20358	-0.908936	-0.627884	-0.211915
AT1G68150	-1.20333	-0.139458	-1.06547	-0.0643885
AT1G17100	-1.19821	-0.122991	-0.30723	-0.335975
AT4G03610	-1.19744	-0.816116	0.261948	-0.191053
AT2G40230	-1.19651	-0.935443	-0.802458	-0.848749
AT2G26080	-1.19084	-0.435114	-0.420041	-0.811745
AT5G60540	-1.18685	-0.761606	0.37856	-0.717169
AT3G32980	-1.18614	-0.0708635	-0.304238	-0.739646
AT5G56320	-1.17894	-0.994731	-1.24707	-0.312781
AT5G54040	-1.17468	-0.854818	-0.661654	-0.438299
AT1G14250	-1.16879	0.11751	0.95676	-0.335165
AT1G31050	-1.16697	-0.618995	1.24427	-0.617729
AT5G36180	-1.15799	-0.256653	-1.68194	-0.399208
AT1G17090	-1.15647	-0.134012	-0.375321	0.0851557
AT4G12330	-1.15005	-0.75926	-0.0727452	-1.65955
AT5G35580	-1.1449	-0.486127	-0.812798	-0.463322
AT3G46720	-1.14128	-0.137557	0.538581	0.174427
AT5G63780	-1.14107	-0.579051	0.112396	-0.00747848
AT1G79450	-1.13722	-0.697697	0.430375	0.321537
AT2G23050	-1.13459	-0.24843	-2.8092	-0.57224
AT2G21280	-1.12745	-0.7908	-0.671518	-0.705209
AT2G21550	-1.12647	-0.825266	-0.319651	-0.0160696
AT3G60750	-1.12477	-0.702796	0.0008656	-0.411012
AT5G66690	-1.12437	-0.150959	-0.772444	-0.555755
AT3G14850	-1.12262	-0.606226	-2.14637	-1.48415
AT3G55150	-1.11706	-0.21153	0.73012	0.229913
AT1G64780	-1.11544	0.190475	-0.357081	-0.60154
AT2G21130	-1.11173	-0.491632	0.383659	-0.174172
AT2G28960	-1.10961	-0.721558	0.458771	0.35153
AT2G16980	-1.1093	-0.554009	-0.924622	-0.135489
AT2G36090	-1.10924	0.0462849	-1.24715	0.0406279
AT4G40070	-1.10489	-0.366466	-0.30896	-0.915409
AT5G13650	-1.10087	-0.98787	0.482393	-0.751852
AT1G29280	-1.09831	-0.861422	-0.267165	-0.728014
AT3G29034	-1.09369	-0.139762	-1.15712	-0.380227
AT4G12830	-1.09184	0.00117915	0.038048	-0.333168
AT5G10720	-1.08972	-0.58029	2.49001	-0.157054
AT5G06330	-1.08886	0.043606	-0.994489	0.0386284
AT5G54770	-1.08412	-0.530104	0.587235	-0.394593
AT2G47890	-1.08385	-0.581111	0.252975	-0.61426
AT4G18940	-1.08262	-0.914959	0.145538	-0.102697
AT3G50300	-1.08003	-0.432332	-2.2375	-0.791931
AT1G14080	-1.07898	-0.899714	-0.898822	-0.126631
AT2G21840	-1.07374	-0.737132	0.398312	-0.223483
AT1G02810	-1.07325	0.0394837	0.123151	0.422174
AT3G44190	-1.07229	-0.429952	-0.810076	-0.61267
AT4G10120	-1.06761	0.217015	0.38538	0.230674
AT3G18560	-1.06727	-0.99036	-0.239698	-0.961152
AT2G23590	-1.06406	-0.815608	-0.961594	-0.982118
AT5G17670	-1.06365	-0.81959	-0.193637	-0.741393
AT2G32530	-1.06344	-0.550327	1.8345	-0.521632
AT2G14100	-1.06266	-0.338593	-0.157096	-0.282382
AT5G25820	-1.06147	-0.542367	-0.698924	0.104042
AT4G17090	-1.05944	0.624999	1.20286	0.179345
AT2G27430	-1.05692	-0.655509	1.25675	-0.90161
AT5G52450	-1.05504	-0.496407	0.600598	-0.548865
AT1G31885	-1.05481	-0.955526	-0.709617	-0.54363
AT1G30510	-1.05097	-0.283397	-0.099598	-0.0201503
AT5G17330	-1.05072	-0.541494	1.08239	-0.362956
AT2G40100	-1.04462	-0.0465266	-0.942584	-0.536157
ATCG01240	-1.0416	-1.70182	1.27861	-0.365085
AT4G25070	-1.0399	-0.694362	0.321296	-0.371141
AT3G59980	-1.03708	-0.827876	-0.777406	-0.901541
AT2G01755	-1.03475	-0.21583	-0.543758	-0.947564
AT3G47400	-1.03007	-0.936236	-1.62179	-0.482602
AT3G03700	-1.02766	-0.382918	0.422252	-0.451868
AT1G17665	-1.02754	-0.0775439	-0.371356	0.256015
AT3G01440	-1.02641	0.323664	-0.24669	0.110787
AT5G49680	-1.02514	-0.568645	3.67243	0.186896
AT4G29840	-1.02165	-0.841263	0.552782	-0.371636
AT5G43040	-1.02064	-0.289803	-1.61354	-0.248077
AT5G66870	-1.02047	-0.34305	-0.422256	-0.417341
AT4G28890	-1.01912	-0.143828	0.981595	0.393175
AT3G15300	-1.01723	-0.274149	-0.777841	-0.466932
AT4G15390	-1.01699	0.937549	0.252485	-0.420649
AT3G07195	-1.01679	-0.788369	-1.33798	-0.485234
AT1G28680	-1.01247	-0.71532	-0.44932	-0.42893
AT5G65210	-1.01115	-0.172566	0.781451	-0.407227
AT2G01290	-1.01068	-0.42742	-0.799728	-0.794594
AT2G29630	-1.00892	-0.54429	0.628707	-0.33428
AT5G40510	-1.00757	-0.32942	-0.992316	0.268155
AT3G09390	-1.00687	-0.565728	-0.823674	-0.288625
AT2G27510	-1.00405	-0.738253	-0.532568	-0.0951113
AT2G33855	-1.00155	-0.224893	-0.499992	-0.826417
AT5G53110	-1.00109	-0.86375	-0.13438	-0.485392
