# Supplementary material for: PHYTOCHROME-INTERACTING FACTOR 4/HEMERA-mediated thermosensory growth requires the Mediator subunit MED14
Source: Plant Physiol. 2022 Sep 5;190(4):2706–21. doi: 10.1093/plphys/kiac412 (PMC9706435; doi:10.1093/plphys/kiac412)
Supplement: kiac412_Supplementary_Data [file kiac412_supplementary_data.zip › kiac412_Supplementary_Data/Supplemental Dataset 4.xlsx]

## Sheet: Notes
Supplemental Dataset 4: Lists of potential PIF4/HMR/MED14-dependent, thermo-responsive PIF4 direct targets
Note:
Oh_2012: High-confidence PIF4 target genes from the Supplementary Table S1 of Oh et al., 2012
Pfeiffer_2014: PIF4-bound genes from the Supplementary Table S2 of Pfeiffer et al., 2014
Pedmale_2016: ChIP-seq nearest gene regions from the Table 4a of Pedmale et al., 2016
114_Up: List of 114 PIF4/HMR/MED14-dependent thermo-induced genes that were identified in at least two of the above three ChIP-seq studies
25_Down: List of 25 PIF4/HMR/MED14-dependent thermo-repressed genes that were identified in at least two of the above three ChIP-seq studies
Annotations were obtained from the TAIR website using the "Gene Description Search and Download" tool
References:
1. Oh E, Zhu J-Y, Wang Z-Y (2012) Interaction between BZR1 and PIF4 integrates brassinosteroid and environmental responses. Nat Cell Biol 14: 802–809
2. Pfeiffer A, Shi H, Tepperman JM, Zhang Y, Quail PH (2014) Combinatorial complexity in a transcriptionally centered signaling hub in Arabidopsis. Mol Plant 7: 1598–1618
3. Pedmale UV, Huang S-SC, Zander M, Cole BJ, Hetzel J, Ljung K, Reis PAB, Sridevi P, Nito K, Nery JR, et al (2016) Cryptochromes Interact Directly with PIFs to Control Plant Growth in Limiting Blue Light. Cell 164: 233–245

## Sheet: Oh_2012
AT1G01060
AT1G01070
AT1G01100
AT1G01110
AT1G01140
AT1G01150
AT1G01250
AT1G01260
AT1G01320
AT1G01340
AT1G01370
AT1G01380
AT1G01390
AT1G01400
AT1G01430
AT1G01440
AT1G01471
AT1G01490
AT1G01500
AT1G01540
AT1G01570
AT1G01580
AT1G01620
AT1G01630
AT1G01650
AT1G01660
AT1G01710
AT1G01720
AT1G01830
AT1G01840
AT1G01940
AT1G01950
AT1G02060
AT1G02065
AT1G02205
AT1G02210
AT1G02230
AT1G02250
AT1G02340
AT1G02350
AT1G02360
AT1G02391
AT1G02400
AT1G02620
AT1G02630
AT1G02640
AT1G02660
AT1G02670
AT1G02800
AT1G02810
AT1G02813
AT1G02816
AT1G03080
AT1G03090
AT1G03130
AT1G03140
AT1G03170
AT1G03180
AT1G03457
AT1G03470
AT1G03475
AT1G03590
AT1G03600
AT1G03610
AT1G03780
AT1G03790
AT1G03800
AT1G03870
AT1G03880
AT1G03982
AT1G03990
AT1G04150
AT1G04160
AT1G04240
AT1G04250
AT1G04530
AT1G04540
AT1G04550
AT1G04600
AT1G04610
AT1G04684
AT1G04690
AT1G05010
AT1G05020
AT1G05085
AT1G05090
AT1G05150
AT1G05160
AT1G05490
AT1G05700
AT1G05710
AT1G05805
AT1G05810
AT1G05830
AT1G05835
AT1G05850
AT1G05860
AT1G05870
AT1G05880
AT1G06040
AT1G06070
AT1G06080
AT1G06360
AT1G06380
AT1G06390
AT1G06400
AT1G06410
AT1G06570
AT1G06580
AT1G06840
AT1G06850
AT1G06910
AT1G06920
AT1G06970
AT1G06980
AT1G07000
AT1G07010
AT1G07090
AT1G07100
AT1G07135
AT1G07140
AT1G07200
AT1G07210
AT1G07430
AT1G07440
AT1G07500
AT1G07510
AT1G07580
AT1G07590
AT1G07885
AT1G07890
AT1G07980
AT1G07985
AT1G08010
AT1G08030
AT1G08115
AT1G08120
AT1G08190
AT1G08200
AT1G08210
AT1G08250
AT1G08260
AT1G08490
AT1G08500
AT1G08510
AT1G08560
AT1G08570
AT1G08580
AT1G08590
AT1G08650
AT1G08660
AT1G08910
AT1G08920
AT1G09060
AT1G09070
AT1G09250
AT1G09260
AT1G09340
AT1G09350
AT1G09390
AT1G09420
AT1G09520
AT1G09530
AT1G09570
AT1G09575
AT1G10020
AT1G10030
AT1G10060
AT1G10070
AT1G10090
AT1G10095
AT1G10120
AT1G10140
AT1G10150
AT1G10410
AT1G10417
AT1G10550
AT1G10560
AT1G10750
AT1G10840
AT1G10850
AT1G10950
AT1G10960
AT1G11120
AT1G11430
AT1G11440
AT1G11545
AT1G11550
AT1G11700
AT1G11710
AT1G11740
AT1G11820
AT1G11840
AT1G11970
AT1G12070
AT1G12080
AT1G12090
AT1G12100
AT1G12110
AT1G12180
AT1G12190
AT1G12230
AT1G12240
AT1G12320
AT1G12330
AT1G12420
AT1G12423
AT1G12440
AT1G12450
AT1G12451
AT1G12460
AT1G12500
AT1G12510
AT1G12570
AT1G12580
AT1G12820
AT1G12830
AT1G12845
AT1G12920
AT1G12930
AT1G12980
AT1G12990
AT1G13240
AT1G13245
AT1G13250
AT1G13260
AT1G13270
AT1G13280
AT1G13940
AT1G13950
AT1G14180
AT1G14185
AT1G14270
AT1G14280
AT1G14290
AT1G14345
AT1G14350
AT1G14360
AT1G14370
AT1G14540
AT1G14549
AT1G14600
AT1G14610
AT1G14690
AT1G14700
AT1G14710
AT1G14720
AT1G14730
AT1G14750
AT1G14755
AT1G14840
AT1G14850
AT1G14860
AT1G14870
AT1G14880
AT1G14890
AT1G14900
AT1G14910
AT1G14920
AT1G15000
AT1G15010
AT1G15100
AT1G15110
AT1G15120
AT1G15175
AT1G15180
AT1G15210
AT1G15215
AT1G15320
AT1G15330
AT1G15340
AT1G15350
AT1G15410
AT1G15550
AT1G15570
AT1G15660
AT1G15670
AT1G15680
AT1G15690
AT1G15750
AT1G15757
AT1G15760
AT1G15800
AT1G15880
AT1G16170
AT1G16180
AT1G16290
AT1G16300
AT1G16490
AT1G16850
AT1G16858
AT1G16870
AT1G16880
AT1G17110
AT1G17120
AT1G17220
AT1G17230
AT1G17350
AT1G17360
AT1G17380
AT1G17400
AT1G17450
AT1G17455
AT1G17490
AT1G17500
AT1G17615
AT1G17620
AT1G17830
AT1G17840
AT1G17940
AT1G17950
AT1G18070
AT1G18075
AT1G18280
AT1G18290
AT1G18330
AT1G18335
AT1G18390
AT1G18400
AT1G18410
AT1G18450
AT1G18460
AT1G18570
AT1G18580
AT1G18650
AT1G18670
AT1G18680
AT1G18700
AT1G18710
AT1G18720
AT1G18730
AT1G18740
AT1G18870
AT1G19000
AT1G19010
AT1G19140
AT1G19150
AT1G19170
AT1G19180
AT1G19220
AT1G19230
AT1G19290
AT1G19300
AT1G19310
AT1G19320
AT1G19397
AT1G19450
AT1G19460
AT1G19570
AT1G19580
AT1G19660
AT1G19670
AT1G19790
AT1G19800
AT1G19835
AT1G19840
AT1G19850
AT1G19870
AT1G19880
AT1G20010
AT1G20015
AT1G20030
AT1G20070
AT1G20080
AT1G20190
AT1G20200
AT1G20320
AT1G20330
AT1G20340
AT1G20440
AT1G20450
AT1G20460
AT1G20490
AT1G20500
AT1G20510
AT1G20515
AT1G20610
AT1G20620
AT1G20770
AT1G20780
AT1G20790
AT1G20890
AT1G20900
AT1G20970
AT1G20980
AT1G21010
AT1G21050
AT1G21060
AT1G21130
AT1G21140
AT1G21400
AT1G21600
AT1G21730
AT1G21738
AT1G21810
AT1G21830
AT1G21835
AT1G21900
AT1G21910
AT1G21975
AT1G21980
AT1G21990
AT1G22060
AT1G22065
AT1G22180
AT1G22190
AT1G22320
AT1G22330
AT1G22360
AT1G22370
AT1G22460
AT1G22470
AT1G22520
AT1G22530
AT1G22600
AT1G22610
AT1G22630
AT1G22640
AT1G22650
AT1G22730
AT1G22740
AT1G22760
AT1G22767
AT1G22880
AT1G22882
AT1G22910
AT1G23020
AT1G23030
AT1G23040
AT1G23050
AT1G23060
AT1G23070
AT1G23074
AT1G23080
AT1G23090
AT1G23100
AT1G23380
AT1G23390
AT1G23480
AT1G23490
AT1G23700
AT1G23710
AT1G23860
AT1G23870
AT1G23980
AT1G24000
AT1G24120
AT1G24130
AT1G24170
AT1G24180
AT1G24260
AT1G24265
AT1G24530
AT1G24540
AT1G24590
AT1G24600
AT1G24625
AT1G24650
AT1G25220
AT1G25230
AT1G25240
AT1G25250
AT1G25270
AT1G25275
AT1G25425
AT1G25440
AT1G25450
AT1G25500
AT1G25510
AT1G25540
AT1G25550
AT1G25560
AT1G25570
AT1G26150
AT1G26160
AT1G26270
AT1G26300
AT1G26560
AT1G26773
AT1G26780
AT1G26850
AT1G26870
AT1G26910
AT1G26916
AT1G26920
AT1G26940
AT1G26945
AT1G27050
AT1G27180
AT1G27190
AT1G27210
AT1G27213
AT1G27220
AT1G27280
AT1G27290
AT1G27320
AT1G27330
AT1G27650
AT1G27660
AT1G27670
AT1G28110
AT1G28120
AT1G28130
AT1G28260
AT1G28270
AT1G28280
AT1G28310
AT1G28320
AT1G28330
AT1G28335
AT1G28350
AT1G28360
AT1G28440
AT1G28450
AT1G28480
AT1G28490
AT1G28570
AT1G28580
AT1G28590
AT1G28680
AT1G28685
AT1G29050
AT1G29060
AT1G29090
AT1G29100
AT1G29265
AT1G29270
AT1G29280
AT1G29290
AT1G29395
AT1G29400
AT1G29440
AT1G29450
AT1G29460
AT1G29465
AT1G29490
AT1G29500
AT1G29630
AT1G29640
AT1G29660
AT1G29940
AT1G29950
AT1G29980
AT1G30016
AT1G30100
AT1G30110
AT1G30320
AT1G30330
AT1G30350
AT1G30360
AT1G30430
AT1G30440
AT1G30490
AT1G30500
AT1G30560
AT1G30570
AT1G30680
AT1G30690
AT1G30820
AT1G30825
AT1G31020
AT1G31040
AT1G31300
AT1G31310
AT1G31358
AT1G31360
AT1G31410
AT1G31420
AT1G31812
AT1G31814
AT1G31835
AT1G31840
AT1G31875
AT1G31880
AT1G31920
AT1G31930
AT1G32050
AT1G32060
AT1G32090
AT1G32100
AT1G32160
AT1G32170
AT1G32190
AT1G32200
AT1G32225
AT1G32230
AT1G32240
AT1G32530
AT1G32540
AT1G32640
AT1G32650
AT1G32690
AT1G32700
AT1G32710
AT1G32740
AT1G32910
AT1G32920
AT1G33060
AT1G33070
AT1G33140
AT1G33170
AT1G33230
AT1G33240
AT1G33250
AT1G33415
AT1G33440
AT1G33470
AT1G33560
AT1G33590
AT1G33760
AT1G33770
AT1G34110
AT1G34120
AT1G34580
AT1G34630
AT1G35230
AT1G35240
AT1G35255
AT1G35260
AT1G35430
AT1G35501
AT1G35510
AT1G35617
AT1G35620
AT1G35820
AT1G35830
AT1G36150
AT1G36160
AT1G36925
AT1G36940
AT1G37130
AT1G37140
AT1G42190
AT1G42430
AT1G42540
AT1G42550
AT1G44100
AT1G44170
AT1G44180
AT1G44542
AT1G44575
AT1G44830
AT1G44835
AT1G45110
AT1G45130
AT1G45230
AT1G45249
AT1G45688
AT1G46408
AT1G46480
AT1G46768
AT1G46840
AT1G47128
AT1G47200
AT1G47840
AT1G47870
AT1G47990
AT1G48000
AT1G48260
AT1G48325
AT1G48330
AT1G48350
AT1G49130
AT1G49140
AT1G49190
AT1G49200
AT1G49210
AT1G49220
AT1G49230
AT1G49240
AT1G49450
AT1G49500
AT1G49510
AT1G49730
AT1G49740
AT1G49780
AT1G49790
AT1G50020
AT1G50030
AT1G50450
AT1G50460
AT1G50630
AT1G50640
AT1G50890
AT1G51130
AT1G51140
AT1G51580
AT1G51680
AT1G51690
AT1G51940
AT1G51950
AT1G52180
AT1G52185
AT1G52190
AT1G52560
AT1G52565
AT1G52700
AT1G52710
AT1G52750
AT1G52760
AT1G52890
AT1G52900
AT1G53165
AT1G53170
AT1G53180
AT1G53220
AT1G53230
AT1G53450
AT1G53460
AT1G53510
AT1G53520
AT1G53750
AT1G53760
AT1G53770
AT1G53780
AT1G53830
AT1G53840
AT1G53850
AT1G53860
AT1G54100
AT1G54110
AT1G54115
AT1G54120
AT1G54200
AT1G54210
AT1G54420
AT1G55210
AT1G55220
AT1G55325
AT1G55330
AT1G55340
AT1G55546
AT1G55550
AT1G55690
AT1G55700
AT1G55880
AT1G56165
AT1G56170
AT1G56210
AT1G56220
AT1G56590
AT1G56600
AT1G56630
AT1G56650
AT1G58030
AT1G58037
AT1G58100
AT1G58110
AT1G58200
AT1G58210
AT1G59740
AT1G59810
AT1G59820
AT1G59900
AT1G59910
AT1G59920
AT1G60010
AT1G60025
AT1G60050
AT1G60060
AT1G60140
AT1G60160
AT1G60170
AT1G60190
AT1G60430
AT1G60440
AT1G60450
AT1G61100
AT1G61105
AT1G61260
AT1G61270
AT1G61350
AT1G61353
AT1G61730
AT1G61732
AT1G61740
AT1G61890
AT1G61900
AT1G62370
AT1G62380
AT1G62420
AT1G62430
AT1G62450
AT1G62480
AT1G62760
AT1G62770
AT1G62810
AT1G62820
AT1G62870
AT1G62880
AT1G62940
AT1G62950
AT1G63090
AT1G63100
AT1G63420
AT1G63670
AT1G63680
AT1G63830
AT1G63840
AT1G64060
AT1G64110
AT1G64120
AT1G64370
AT1G64380
AT1G64385
AT1G64390
AT1G64450
AT1G64620
AT1G64625
AT1G64640
AT1G64650
AT1G64660
AT1G64670
AT1G64680
AT1G64700
AT1G64710
AT1G64850
AT1G64860
AT1G64980
AT1G64990
AT1G65000
AT1G65010
AT1G65590
AT1G65830
AT1G65840
AT1G65920
AT1G65930
AT1G66145
AT1G66150
AT1G66173
AT1G66180
AT1G66190
AT1G66235
AT1G66240
AT1G66345
AT1G66350
AT1G66390
AT1G66400
AT1G66940
AT1G66950
AT1G67040
AT1G67050
AT1G67060
AT1G67190
AT1G67195
AT1G67230
AT1G67238
AT1G67260
AT1G67265
AT1G67270
AT1G67360
AT1G67470
AT1G67480
AT1G67510
AT1G67520
AT1G67590
AT1G67600
AT1G67710
AT1G67720
AT1G67730
AT1G67740
AT1G67750
AT1G67790
AT1G67880
AT1G67890
AT1G67900
AT1G67910
AT1G67920
AT1G68010
AT1G68020
AT1G68120
AT1G68130
AT1G68185
AT1G68190
AT1G68330
AT1G68430
AT1G68440
AT1G68490
AT1G68500
AT1G68540
AT1G68550
AT1G68560
AT1G68570
AT1G68610
AT1G68620
AT1G68660
AT1G68670
AT1G68825
AT1G68830
AT1G68840
AT1G69000
AT1G69010
AT1G69030
AT1G69040
AT1G69120
AT1G69130
AT1G69150
AT1G69160
AT1G69252
AT1G69260
AT1G69270
AT1G69280
AT1G69295
AT1G69310
AT1G69410
AT1G69420
AT1G69526
AT1G69530
AT1G69540
AT1G69550
AT1G69560
AT1G69570
AT1G69580
AT1G69587
AT1G69600
AT1G69680
AT1G69690
AT1G69740
AT1G69750
AT1G69760
AT1G69770
AT1G69780
AT1G69790
AT1G69800
AT1G69850
AT1G69890
AT1G69900
AT1G69910
AT1G70080
AT1G70090
AT1G70200
AT1G70209
AT1G70210
AT1G70220
AT1G70260
AT1G70270
AT1G70280
AT1G70290
AT1G70300
AT1G70310
AT1G70360
AT1G70370
AT1G70410
AT1G70420
AT1G70430
AT1G70510
AT1G70530
AT1G70540
AT1G70560
AT1G70700
AT1G70710
AT1G70920
AT1G70940
AT1G70944
AT1G70949
AT1G71002
AT1G71010
AT1G71080
AT1G71090
AT1G71100
AT1G71110
AT1G71870
AT1G71880
AT1G71960
AT1G71970
AT1G72000
AT1G72010
AT1G72070
AT1G72080
AT1G72100
AT1G72141
AT1G72150
AT1G72160
AT1G72175
AT1G72180
AT1G72200
AT1G72240
AT1G72250
AT1G72280
AT1G72290
AT1G72390
AT1G72430
AT1G72440
AT1G72450
AT1G72460
AT1G72470
AT1G72490
AT1G72500
AT1G72520
AT1G72590
AT1G72600
AT1G72610
AT1G72620
AT1G72690
AT1G72700
AT1G72810
AT1G72820
AT1G72990
AT1G73000
AT1G73050
AT1G73060
AT1G73066
AT1G73080
AT1G73120
AT1G73130
AT1G73370
AT1G73380
AT1G73470
AT1G73480
AT1G73540
AT1G73550
AT1G73590
AT1G73600
AT1G73660
AT1G73670
AT1G73680
AT1G73687
AT1G73690
AT1G73830
AT1G73840
AT1G73880
AT1G73960
AT1G73965
AT1G74448
AT1G74500
AT1G74510
AT1G74650
AT1G74660
AT1G74670
AT1G74740
AT1G74750
AT1G74770
AT1G74780
AT1G74790
AT1G74840
AT1G74920
AT1G74929
AT1G75060
AT1G75070
AT1G75166
AT1G75170
AT1G75180
AT1G75190
AT1G75200
AT1G75210
AT1G75230
AT1G75240
AT1G75295
AT1G75310
AT1G75380
AT1G75388
AT1G75430
AT1G75440
AT1G75450
AT1G75460
AT1G75470
AT1G75490
AT1G75500
AT1G75510
AT1G75520
AT1G75530
AT1G75540
AT1G75550
AT1G75580
AT1G75590
AT1G75600
AT1G75710
AT1G75800
AT1G75810
AT1G75820
AT1G75830
AT1G76090
AT1G76100
AT1G76160
AT1G76170
AT1G76180
AT1G76185
AT1G76240
AT1G76250
AT1G76380
AT1G76390
AT1G76420
AT1G76490
AT1G76500
AT1G76730
AT1G76740
AT1G76880
AT1G76890
AT1G76900
AT1G77200
AT1G77210
AT1G77280
AT1G77480
AT1G77490
AT1G77500
AT1G77670
AT1G77680
AT1G77690
AT1G77700
AT1G77855
AT1G77860
AT1G77880
AT1G78030
AT1G78040
AT1G78070
AT1G78080
AT1G78090
AT1G78100
AT1G78220
AT1G78230
AT1G78240
AT1G78250
AT1G78260
AT1G78290
AT1G78300
AT1G78390
AT1G78400
AT1G78670
AT1G78680
AT1G78690
AT1G78700
AT1G78710
AT1G78850
AT1G78860
AT1G78880
AT1G78890
AT1G78960
AT1G78970
AT1G79060
AT1G79070
AT1G79100
AT1G79110
AT1G79120
AT1G79330
AT1G79340
AT1G79350
AT1G79360
AT1G79370
AT1G79420
AT1G79530
AT1G79540
AT1G79630
AT1G79640
AT1G79650
AT1G79660
AT1G79750
AT1G79760
AT1G80130
AT1G80133
AT1G80170
AT1G80180
AT1G80240
AT1G80250
AT1G80280
AT1G80290
AT1G80300
AT1G80390
AT1G80400
AT1G80490
AT1G80500
AT1G80831
AT1G80865
AT1G80870
AT2G01140
AT2G01150
AT2G01180
AT2G01190
AT2G01200
AT2G01300
AT2G01310
AT2G01410
AT2G01420
AT2G01430
AT2G01440
AT2G01450
AT2G01570
AT2G01580
AT2G01600
AT2G01610
AT2G01620
AT2G01670
AT2G01680
AT2G01890
AT2G01900
AT2G01905
AT2G01910
AT2G02070
AT2G02080
AT2G02170
AT2G02180
AT2G02440
AT2G02450
AT2G02710
AT2G02720
AT2G02860
AT2G02870
AT2G02960
AT2G02970
AT2G03110
AT2G03120
AT2G03240
AT2G03250
AT2G03530
AT2G03550
AT2G03700
AT2G03710
AT2G03720
AT2G03730
AT2G03740
AT2G03890
AT2G03913
AT2G04240
AT2G04270
AT2G04495
AT2G04500
AT2G05786
AT2G05790
AT2G05920
AT2G05940
AT2G06166
AT2G06200
AT2G07050
AT2G07110
AT2G10606
AT2G10608
AT2G10940
AT2G10950
AT2G13650
AT2G13660
AT2G14206
AT2G14210
AT2G14880
AT2G14890
AT2G14900
AT2G14960
AT2G15000
AT2G15430
AT2G15820
AT2G15830
AT2G16280
AT2G16290
AT2G16340
AT2G16365
AT2G16430
AT2G16440
AT2G16660
AT2G16668
AT2G16676
AT2G16700
AT2G16720
AT2G16730
AT2G16835
AT2G16850
AT2G16860
AT2G16870
AT2G17290
AT2G17295
AT2G17480
AT2G17500
AT2G17723
AT2G17730
AT2G18000
AT2G18010
AT2G18020
AT2G18080
AT2G18090
AT2G18160
AT2G18170
AT2G18193
AT2G18196
AT2G18260
AT2G18280
AT2G18290
AT2G18300
AT2G18310
AT2G18350
AT2G18360
AT2G18550
AT2G18560
AT2G18690
AT2G18700
AT2G18721
AT2G18730
AT2G18780
AT2G18790
AT2G18870
AT2G18876
AT2G18950
AT2G18960
AT2G18970
AT2G18980
AT2G19170
AT2G19180
AT2G19450
AT2G19460
AT2G19660
AT2G19670
AT2G19802
AT2G19810
AT2G19870
AT2G19880
AT2G20050
AT2G20060
AT2G20100
AT2G20362
AT2G20370
AT2G20515
AT2G20520
AT2G20562
AT2G20570
AT2G20580
AT2G20630
AT2G20635
AT2G20670
AT2G20680
AT2G20723
AT2G20725
AT2G20740
AT2G20750
AT2G20760
AT2G20825
AT2G20830
AT2G20835
AT2G20840
AT2G20980
AT2G20990
AT2G21050
AT2G21170
AT2G21180
AT2G21200
AT2G21210
AT2G21220
AT2G21230
AT2G21500
AT2G21510
AT2G21520
AT2G21580
AT2G21590
AT2G21640
AT2G21650
AT2G21660
AT2G21670
AT2G22070
AT2G22080
AT2G22121
AT2G22122
AT2G22125
AT2G22170
AT2G22180
AT2G22320
AT2G22330
AT2G22426
AT2G22430
AT2G22440
AT2G22496
AT2G22500
AT2G22620
AT2G22630
AT2G22668
AT2G22670
AT2G22750
AT2G22760
AT2G22790
AT2G22795
AT2G22800
AT2G22802
AT2G22805
AT2G22821
AT2G22830
AT2G22840
AT2G22850
AT2G22860
AT2G22900
AT2G22980
AT2G22990
AT2G23120
AT2G23130
AT2G23150
AT2G23160
AT2G23171
AT2G23180
AT2G23290
AT2G23300
AT2G23450
AT2G23460
AT2G23680
AT2G23690
AT2G23700
AT2G23740
AT2G23755
AT2G23760
AT2G23770
AT2G24180
AT2G24210
AT2G24220
AT2G24270
AT2G24280
AT2G24550
AT2G24560
AT2G24625
AT2G24780
AT2G24790
AT2G25052
AT2G25060
AT2G25430
AT2G25440
AT2G25460
AT2G25470
AT2G25490
AT2G25500
AT2G25620
AT2G25625
AT2G26110
AT2G26120
AT2G26360
AT2G26370
AT2G26440
AT2G26450
AT2G26690
AT2G26695
AT2G26700
AT2G26710
AT2G26730
AT2G26770
AT2G26780
AT2G26900
AT2G26910
AT2G27050
AT2G27060
AT2G27090
AT2G27260
AT2G27490
AT2G27500
AT2G27540
AT2G27550
AT2G27660
AT2G27680
AT2G27760
AT2G27770
AT2G27820
AT2G27830
AT2G27840
AT2G27860
AT2G27880
AT2G28056
AT2G28060
AT2G28120
AT2G28130
AT2G28140
AT2G28190
AT2G28200
AT2G28315
AT2G28320
AT2G28340
AT2G28350
AT2G28355
AT2G28360
AT2G28401
AT2G28405
AT2G28490
AT2G28500
AT2G28510
AT2G28520
AT2G28830
AT2G28840
AT2G28850
AT2G28940
AT2G28950
AT2G29452
AT2G29654
AT2G29660
AT2G29720
AT2G29730
AT2G29980
AT2G29990
AT2G30010
AT2G30020
AT2G30032
AT2G30140
AT2G30150
AT2G30230
AT2G30240
AT2G30520
AT2G30530
AT2G31005
AT2G31010
AT2G31082
AT2G31083
AT2G31360
AT2G31370
AT2G31740
AT2G31750
AT2G31930
AT2G31940
AT2G31981
AT2G31990
AT2G32090
AT2G32100
AT2G32150
AT2G32415
AT2G32430
AT2G32510
AT2G32550
AT2G32560
AT2G32710
AT2G32720
AT2G32930
AT2G32940
AT2G32970
AT2G32980
AT2G33040
AT2G33050
AT2G33175
AT2G33180
AT2G33210
AT2G33233
AT2G33240
AT2G33310
AT2G33360
AT2G33560
AT2G33570
AT2G33710
AT2G33720
AT2G33800
AT2G33810
AT2G34020
AT2G34030
AT2G34070
AT2G34110
AT2G34150
AT2G34160
AT2G34180
AT2G34185
AT2G34186
AT2G34190
AT2G34315
AT2G34640
AT2G34650
AT2G34710
AT2G34720
AT2G34930
AT2G34940
AT2G34985
AT2G35160
AT2G35170
AT2G35200
AT2G35208
AT2G35260
AT2G35460
AT2G35470
AT2G35620
AT2G35630
AT2G35700
AT2G35710
AT2G35850
AT2G35860
AT2G35880
AT2G35890
AT2G35940
AT2G35950
AT2G36050
AT2G36053
AT2G36060
AT2G36080
AT2G36090
AT2G36190
AT2G36270
AT2G36280
AT2G36310
AT2G36320
AT2G36400
AT2G36410
AT2G36870
AT2G36880
AT2G36881
AT2G36910
AT2G36950
AT2G37025
AT2G37030
AT2G37040
AT2G37050
AT2G37170
AT2G37180
AT2G37270
AT2G37280
AT2G37555
AT2G37630
AT2G37640
AT2G37650
AT2G37678
AT2G37680
AT2G37930
AT2G37940
AT2G38050
AT2G38060
AT2G38070
AT2G38080
AT2G38090
AT2G38110
AT2G38120
AT2G38130
AT2G38170
AT2G38180
AT2G38310
AT2G38320
AT2G38390
AT2G38400
AT2G38510
AT2G38530
AT2G39000
AT2G39010
AT2G39130
AT2G39170
AT2G39175
AT2G39200
AT2G39210
AT2G39220
AT2G39230
AT2G39450
AT2G39460
AT2G39480
AT2G39490
AT2G39700
AT2G39705
AT2G39710
AT2G39760
AT2G39770
AT2G39860
AT2G39865
AT2G39870
AT2G39920
AT2G39930
AT2G39950
AT2G39960
AT2G39980
AT2G39990
AT2G40000
AT2G40004
AT2G40008
AT2G40260
AT2G40270
AT2G40280
AT2G40475
AT2G40480
AT2G40540
AT2G40610
AT2G40620
AT2G40640
AT2G40690
AT2G40700
AT2G40800
AT2G40802
AT2G40970
AT2G40980
AT2G41060
AT2G41070
AT2G41090
AT2G41100
AT2G41110
AT2G41140
AT2G41170
AT2G41178
AT2G41300
AT2G41310
AT2G41370
AT2G41380
AT2G41400
AT2G41410
AT2G41420
AT2G41430
AT2G41630
AT2G41640
AT2G41740
AT2G41750
AT2G41810
AT2G41820
AT2G41870
AT2G41880
AT2G41890
AT2G41900
AT2G41930
AT2G41940
AT2G41945
AT2G42010
AT2G42030
AT2G42040
AT2G42140
AT2G42150
AT2G42280
AT2G42290
AT2G42365
AT2G42380
AT2G42388
AT2G42430
AT2G42440
AT2G42570
AT2G42580
AT2G42600
AT2G42610
AT2G42620
AT2G42690
AT2G42700
AT2G42800
AT2G42810
AT2G42820
AT2G42830
AT2G42870
AT2G42880
AT2G42900
AT2G42955
AT2G42960
AT2G43000
AT2G43010
AT2G43020
AT2G43050
AT2G43060
AT2G43130
AT2G43140
AT2G43320
AT2G43330
AT2G43340
AT2G43670
AT2G43680
AT2G43910
AT2G43920
AT2G44070
AT2G44080
AT2G44120
AT2G44140
AT2G44480
AT2G44490
AT2G44500
AT2G44660
AT2G44670
AT2G44735
AT2G44740
AT2G44745
AT2G44798
AT2G44810
AT2G44820
AT2G44910
AT2G44920
AT2G45040
AT2G45050
AT2G45180
AT2G45190
AT2G45200
AT2G45210
AT2G45300
AT2G45310
AT2G45412
AT2G45420
AT2G45430
AT2G45440
AT2G45450
AT2G45470
AT2G45480
AT2G45580
AT2G45590
AT2G45600
AT2G45660
AT2G45670
AT2G45680
AT2G45685
AT2G45690
AT2G45710
AT2G45720
AT2G45820
AT2G45830
AT2G45950
AT2G45960
AT2G45970
AT2G46040
AT2G46050
AT2G46160
AT2G46170
AT2G46220
AT2G46225
AT2G46260
AT2G46270
AT2G46340
AT2G46360
AT2G46510
AT2G46520
AT2G46530
AT2G46580
AT2G46590
AT2G46600
AT2G46660
AT2G46662
AT2G46680
AT2G46685
AT2G46700
AT2G46710
AT2G46770
AT2G46780
AT2G46787
AT2G46790
AT2G46800
AT2G46820
AT2G46830
AT2G46860
AT2G46870
AT2G46970
AT2G46980
AT2G47000
AT2G47010
AT2G47020
AT2G47060
AT2G47070
AT2G47160
AT2G47170
AT2G47340
AT2G47350
AT2G47430
AT2G47440
AT2G47490
AT2G47500
AT2G47770
AT2G47780
AT2G47830
AT2G47840
AT2G47930
AT2G47940
AT3G01070
AT3G01080
AT3G01360
AT3G01370
AT3G01470
AT3G01472
AT3G01480
AT3G01490
AT3G01500
AT3G01513
AT3G01516
AT3G01550
AT3G01560
AT3G01740
AT3G01750
AT3G01850
AT3G01860
AT3G02110
AT3G02120
AT3G02140
AT3G02150
AT3G02170
AT3G02180
AT3G02460
AT3G02470
AT3G02493
AT3G02500
AT3G02540
AT3G02550
AT3G02555
AT3G02570
AT3G02580
AT3G02830
AT3G02840
AT3G02980
AT3G02990
AT3G03150
AT3G03160
AT3G03170
AT3G03200
AT3G03210
AT3G03456
AT3G03460
AT3G03626
AT3G03820
AT3G03826
AT3G03830
AT3G03840
AT3G03847
AT3G03850
AT3G03870
AT3G03990
AT3G04110
AT3G04120
AT3G04370
AT3G04380
AT3G04420
AT3G04430
AT3G04470
AT3G04480
AT3G04670
AT3G04680
AT3G04721
AT3G04730
AT3G04732
AT3G04735
AT3G04855
AT3G04860
AT3G04870
AT3G04903
AT3G04910
AT3G04920
AT3G04930
AT3G04940
AT3G05020
AT3G05030
AT3G05110
AT3G05120
AT3G05165
AT3G05170
AT3G05220
AT3G05230
AT3G05625
AT3G05630
AT3G05640
AT3G05650
AT3G05820
AT3G05830
AT3G05835
AT3G05840
AT3G05880
AT3G05890
AT3G05905
AT3G05910
AT3G05920
AT3G06060
AT3G06070
AT3G06080
AT3G06120
AT3G06125
AT3G06160
AT3G06410
AT3G06420
AT3G06480
AT3G06490
AT3G06500
AT3G06590
AT3G06600
AT3G06650
AT3G06740
AT3G06750
AT3G06760
AT3G06770
AT3G06778
AT3G06780
AT3G06868
AT3G06880
AT3G07005
AT3G07010
AT3G07310
AT3G07320
AT3G07340
AT3G07350
AT3G07360
AT3G07380
AT3G07390
AT3G07460
AT3G07470
AT3G07480
AT3G07560
AT3G07570
AT3G08020
AT3G08030
AT3G08580
AT3G08590
AT3G08600
AT3G08610
AT3G08636
AT3G08660
AT3G08670
AT3G08720
AT3G08730
AT3G08880
AT3G08890
AT3G08930
AT3G08940
AT3G08990
AT3G09000
AT3G09035
AT3G09040
AT3G09300
AT3G09680
AT3G09690
AT3G09720
AT3G09730
AT3G09970
AT3G09975
AT3G10320
AT3G10330
AT3G10415
AT3G10420
AT3G10720
AT3G10760
AT3G10770
AT3G10910
AT3G10915
AT3G10920
AT3G10974
AT3G10980
AT3G10985
AT3G10986
AT3G11410
AT3G11420
AT3G11490
AT3G11500
AT3G11580
[truncated: 2,363 more rows]

## Sheet: Pfeiffer_2014
AT1G01030
AT1G01100
AT1G01110
AT1G01250
AT1G01260
AT1G01380
AT1G02230
AT1G02340
AT1G02350
AT1G02391
AT1G02400
AT1G02660
AT1G02670
AT1G02990
AT1G03180
AT1G03440
AT1G03470
AT1G03610
AT1G03780
AT1G03790
AT1G04120
AT1G04130
AT1G04171
AT1G04180
AT1G04240
AT1G05100
AT1G05530
AT1G05540
AT1G05805
AT1G05835
AT1G05870
AT1G05880
AT1G06070
AT1G06080
AT1G06160
AT1G06840
AT1G06850
AT1G07090
AT1G07100
AT1G07420
AT1G07670
AT1G07680
AT1G08010
AT1G08560
AT1G08570
AT1G08880
AT1G08890
AT1G08920
AT1G09260
AT1G09540
AT1G09970
AT1G10140
AT1G10150
AT1G10410
AT1G10550
AT1G10560
AT1G11000
AT1G11010
AT1G12070
AT1G12080
AT1G12110
AT1G12710
AT1G12720
AT1G12820
AT1G12845
AT1G12900
AT1G12920
AT1G13080
AT1G13240
AT1G13245
AT1G13260
AT1G13740
AT1G13950
AT1G14330
AT1G14340
AT1G14350
AT1G14910
AT1G14920
AT1G14930
AT1G15550
AT1G15670
AT1G15750
AT1G16190
AT1G17230
AT1G17830
AT1G17840
AT1G18070
AT1G18075
AT1G18290
AT1G18330
AT1G18400
AT1G18460
AT1G18580
AT1G18620
AT1G19180
AT1G19220
AT1G19300
AT1G19310
AT1G19320
AT1G19410
AT1G19415
AT1G19450
AT1G19460
AT1G19790
AT1G19800
AT1G19840
AT1G20010
AT1G20015
AT1G20330
AT1G20450
AT1G20460
AT1G20890
AT1G20900
AT1G20980
AT1G21060
AT1G21830
AT1G21835
AT1G22180
AT1G22190
AT1G22360
AT1G22600
AT1G22610
AT1G23020
AT1G23030
AT1G23090
AT1G23100
AT1G23700
AT1G23710
AT1G23860
AT1G23870
AT1G24590
AT1G24600
AT1G24625
AT1G24640
AT1G25230
AT1G25240
AT1G25250
AT1G25275
AT1G25510
AT1G25520
AT1G25560
AT1G26270
AT1G26790
AT1G26795
AT1G26916
AT1G27210
AT1G27213
AT1G27220
AT1G27990
AT1G28080
AT1G28260
AT1G28270
AT1G28310
AT1G28330
AT1G28335
AT1G28360
AT1G28480
AT1G28490
AT1G29290
AT1G30330
AT1G30340
AT1G30440
AT1G30490
AT1G30570
AT1G30690
AT1G30825
AT1G31030
AT1G31170
AT1G31875
AT1G31880
AT1G32060
AT1G32530
AT1G32540
AT1G32710
AT1G33060
AT1G33070
AT1G33170
AT1G33240
AT1G33450
AT1G36160
AT1G43070
AT1G44835
AT1G45130
AT1G47560
AT1G47860
AT1G47870
AT1G48330
AT1G48510
AT1G49500
AT1G49510
AT1G49610
AT1G49730
AT1G49740
AT1G49780
AT1G50280
AT1G50450
AT1G50460
AT1G50575
AT1G50580
AT1G51130
AT1G51355
AT1G52185
AT1G52190
AT1G52560
AT1G52830
AT1G52840
AT1G52890
AT1G53160
AT1G53170
AT1G53180
AT1G53460
AT1G53470
AT1G54020
AT1G54030
AT1G54210
AT1G54570
AT1G54575
AT1G55020
AT1G56590
AT1G56600
AT1G56720
AT1G56730
AT1G58250
AT1G58260
AT1G58410
AT1G58420
AT1G59910
AT1G60010
AT1G60050
AT1G60060
AT1G60150
AT1G60180
AT1G60190
AT1G60430
AT1G60590
AT1G61730
AT1G61732
AT1G61840
AT1G61890
AT1G62190
AT1G62290
AT1G62480
AT1G62660
AT1G62950
AT1G63030
AT1G63040
AT1G63670
AT1G63680
AT1G64355
AT1G64380
AT1G64385
AT1G64650
AT1G64660
AT1G64670
AT1G64680
AT1G64980
AT1G66145
AT1G66150
AT1G66890
AT1G67050
AT1G67265
AT1G67340
AT1G67590
AT1G67740
AT1G67750
AT1G67880
AT1G67890
AT1G68020
AT1G68120
AT1G68130
AT1G68490
AT1G68560
AT1G68570
AT1G68660
AT1G68670
AT1G68830
AT1G68840
AT1G69010
AT1G69030
AT1G69040
AT1G69050
AT1G69260
AT1G69270
AT1G69295
AT1G69485
AT1G69490
AT1G69570
AT1G69690
AT1G69790
AT1G70260
AT1G70270
AT1G70560
AT1G70940
AT1G71002
AT1G71520
AT1G71960
AT1G71970
AT1G72180
AT1G72450
AT1G72460
AT1G72470
AT1G72490
AT1G73120
AT1G73130
AT1G73480
AT1G73660
AT1G73670
AT1G73687
AT1G73690
AT1G73960
AT1G73965
AT1G74088
AT1G74160
AT1G74500
AT1G74660
AT1G74670
AT1G74690
AT1G74700
AT1G74950
AT1G75170
AT1G75240
AT1G75295
AT1G75310
AT1G75380
AT1G75388
AT1G75430
AT1G75440
AT1G75450
AT1G75460
AT1G75480
AT1G75490
AT1G75530
AT1G75590
AT1G75600
AT1G76160
AT1G76500
AT1G76620
AT1G77200
AT1G77330
AT1G78040
AT1G78060
AT1G78070
AT1G78080
AT1G78480
AT1G78490
AT1G78700
AT1G78850
AT1G79150
AT1G79360
AT1G79370
AT1G80280
AT1G80290
AT1G80460
AT1G80840
AT2G01140
AT2G01150
AT2G01570
AT2G02080
AT2G02090
AT2G02860
AT2G02870
AT2G03120
AT2G03505
AT2G03730
AT2G04240
AT2G04675
AT2G04680
AT2G05420
AT2G06850
AT2G14245
AT2G14247
AT2G15590
AT2G16594
AT2G16850
AT2G17290
AT2G17720
AT2G17820
AT2G18090
AT2G18140
AT2G18170
AT2G18300
AT2G18350
AT2G18550
AT2G18700
AT2G18780
AT2G18790
AT2G18960
AT2G19180
AT2G19460
AT2G19806
AT2G21510
AT2G21520
AT2G21590
AT2G22630
AT2G22668
AT2G22670
AT2G22795
AT2G23230
AT2G23450
AT2G23460
AT2G23755
AT2G23950
AT2G23960
AT2G24220
AT2G24570
AT2G25460
AT2G25470
AT2G25900
AT2G26120
AT2G26250
AT2G26260
AT2G26530
AT2G27060
AT2G27229
AT2G27250
AT2G27260
AT2G27500
AT2G27505
AT2G27830
AT2G27950
AT2G28056
AT2G28060
AT2G28070
AT2G28140
AT2G28355
AT2G28470
AT2G28890
AT2G29980
AT2G30150
AT2G30340
AT2G30500
AT2G30770
AT2G30780
AT2G31083
AT2G31740
AT2G31750
AT2G32415
AT2G32430
AT2G32660
AT2G32670
AT2G32930
AT2G33233
AT2G33380
AT2G33847
AT2G34020
AT2G34150
AT2G34160
AT2G34180
AT2G34185
AT2G34710
AT2G34820
AT2G35950
AT2G36080
AT2G36090
AT2G36410
AT2G37630
AT2G37925
AT2G37930
AT2G38400
AT2G38500
AT2G38510
AT2G38530
AT2G39170
AT2G39175
AT2G39450
AT2G39460
AT2G39480
AT2G39705
AT2G40008
AT2G40270
AT2G40540
AT2G40610
AT2G40970
AT2G40980
AT2G41070
AT2G41250
AT2G41260
AT2G41300
AT2G41310
AT2G41630
AT2G41640
AT2G41745
AT2G42320
AT2G42365
AT2G42380
AT2G42388
AT2G42620
AT2G42800
AT2G42840
AT2G42850
AT2G42870
AT2G43060
AT2G43340
AT2G43610
AT2G44070
AT2G44080
AT2G44280
AT2G44490
AT2G44740
AT2G44760
AT2G44770
AT2G44910
AT2G44920
AT2G45050
AT2G45310
AT2G45430
AT2G45660
AT2G45950
AT2G45960
AT2G46225
AT2G46270
AT2G46330
AT2G46340
AT2G46360
AT2G46530
AT2G46580
AT2G46590
AT2G46700
AT2G46710
AT2G46770
AT2G46780
AT2G46970
AT2G47060
AT2G47070
AT2G47160
AT2G47170
AT2G47430
AT2G47440
AT2G47500
AT2G47780
AT2G48020
AT3G01513
AT3G01516
AT3G01690
AT3G01750
AT3G02140
AT3G02150
AT3G02170
AT3G02180
AT3G02570
AT3G02580
AT3G02840
AT3G02980
AT3G02990
AT3G03170
AT3G03790
AT3G03820
AT3G03826
AT3G04060
AT3G04070
AT3G04855
AT3G04860
AT3G04870
AT3G04920
AT3G05020
AT3G05640
AT3G05880
AT3G05890
AT3G05905
AT3G06060
AT3G06070
AT3G06125
AT3G06650
AT3G66652
AT3G06770
AT3G07380
AT3G07390
AT3G08885
AT3G08890
AT3G09975
AT3G10960
AT3G10980
AT3G11490
AT3G11590
AT3G11910
AT3G11920
AT3G12220
AT3G12710
AT3G12820
AT3G12835
AT3G12920
AT3G12930
AT3G13360
AT3G13370
AT3G13525
AT3G13810
AT3G13960
AT3G13970
AT3G14067
AT3G14205
AT3G14370
AT3G14980
AT3G14990
AT3G15095
AT3G15520
AT3G15540
AT3G15770
AT3G16000
AT3G16010
AT3G16620
AT3G16800
AT3G16840
AT3G16850
AT3G17110
AT3G17510
AT3G17580
AT3G17830
AT3G17998
AT3G18080
AT3G18485
AT3G18710
AT3G18950
AT3G19170
AT3G19180
AT3G19200
AT3G19260
AT3G19380
AT3G19390
AT3G19530
AT3G19540
AT3G19553
AT3G19560
AT3G19580
AT3G19590
AT3G19820
AT3G20250
AT3G20340
AT3G20350
AT3G20640
AT3G20898
AT3G20900
AT3G20910
AT3G21320
AT3G21330
AT3G21680
AT3G21690
AT3G21700
AT3G22270
AT3G22380
AT3G22420
AT3G22436
AT3G22440
AT3G22540
AT3G22820
AT3G22830
AT3G23030
AT3G23040
AT3G23050
AT3G23637
AT3G23640
AT3G23690
AT3G23820
AT3G23880
AT3G23890
AT3G23910
AT3G23920
AT3G23930
AT3G23980
AT3G23990
AT3G24090
AT3G24503
AT3G24550
AT3G24840
AT3G26170
AT3G26210
AT3G26511
AT3G26530
AT3G27210
AT3G27960
AT3G28180
AT3G28857
AT3G28860
AT3G29320
AT3G29370
AT3G29575
AT3G43270
AT3G43431
AT3G44310
AT3G45420
AT3G45775
AT3G45780
AT3G46620
AT3G47240
AT3G47370
AT3G47380
AT3G47420
AT3G47430
AT3G47620
AT3G48231
AT3G48235
AT3G48260
AT3G48270
AT3G48450
AT3G48460
AT3G48690
AT3G49120
AT3G49350
AT3G49570
AT3G49810
AT3G49820
AT3G49950
AT3G50440
AT3G50450
AT3G50620
AT3G50625
AT3G50660
AT3G50665
AT3G50800
AT3G50890
AT3G51230
AT3G51400
AT3G51410
AT3G51420
AT3G51660
AT3G51670
AT3G51910
AT3G52060
AT3G52285
AT3G52290
AT3G52350
AT3G52360
AT3G52630
AT3G52880
AT3G52890
AT3G53200
AT3G53210
AT3G53250
AT3G53380
AT3G53390
AT3G53420
AT3G53800
AT3G53990
AT3G54000
AT3G54030
AT3G54190
AT3G54200
AT3G54290
AT3G54500
AT3G54510
AT3G54804
AT3G54810
AT3G55240
AT3G55250
AT3G55573
AT3G55580
AT3G55610
AT3G55620
AT3G55700
AT3G56090
AT3G56100
AT3G57650
AT3G57800
AT3G57810
AT3G57870
AT3G57880
AT3G57890
AT3G58060
AT3G58120
AT3G58130
AT3G58620
AT3G58640
AT3G58840
AT3G58850
AT3G59140
AT3G59150
AT3G59890
AT3G59900
AT3G60160
AT3G60220
AT3G60390
AT3G60400
AT3G60520
AT3G60530
AT3G60630
AT3G60640
AT3G60647
AT3G60960
AT3G61460
AT3G61470
AT3G61640
AT3G61750
AT3G61755
AT3G61790
AT3G61960
AT3G62090
AT3G62097
AT3G62100
AT3G62120
AT3G62130
AT3G62620
AT3G62630
AT3G62640
AT3G62650
AT3G62700
AT3G62980
AT3G63006
AT3G63010
AT4G00730
AT4G00810
AT4G00820
AT4G00830
AT4G01090
AT4G01100
AT4G01120
AT4G01130
AT4G01250
AT4G01245
AT4G01400
AT4G01410
AT4G01680
AT4G02290
AT4G02510
AT4G03010
AT4G03190
AT4G03200
AT4G03280
AT4G03550
AT4G03560
AT4G05010
AT4G05020
AT4G06474
AT4G06700
AT4G09340
AT4G09530
AT4G09540
AT4G09647
AT4G09890
AT4G10010
AT4G10020
AT4G10380
AT4G10560
AT4G11040
AT4G11050
AT4G11190
AT4G11820
AT4G12050
AT4G12540
AT4G12545
AT4G12690
AT4G12840
AT4G12850
AT4G13050
AT4G13540
AT4G14130
AT4G14135
AT4G14470
AT4G14560
AT4G14770
AT4G14780
AT4G15230
AT4G15233
AT4G15300
AT4G15310
AT4G15390
AT4G15690
AT4G16140
AT4G16500
AT4G16510
AT4G16740
AT4G16770
AT4G16780
AT4G17420
AT4G17810
AT4G18140
AT4G18150
AT4G18290
AT4G18630
AT4G18640
AT4G18810
AT4G18815
AT4G18820
AT4G18970
AT4G19010
AT4G19020
AT4G19040
AT4G19112
AT4G19390
AT4G19395
AT4G19430
AT4G19690
AT4G19700
AT4G21437
AT4G22000
AT4G22010
AT4G22190
AT4G22250
AT4G22590
AT4G22680
AT4G22690
AT4G22730
AT4G22780
AT4G22785
AT4G22990
AT4G23000
AT4G23060
AT4G23560
AT4G23570
AT4G23760
AT4G23890
AT4G23895
AT4G24050
AT4G24240
AT4G24260
AT4G24270
AT4G24275
AT4G24660
AT4G24770
AT4G24972
AT4G25260
AT4G25480
AT4G25620
AT4G25630
AT4G25640
AT4G26210
AT4G26690
AT4G26700
AT4G26940
AT4G27300
AT4G27310
AT4G27330
AT4G27657
AT4G27810
AT4G27950
AT4G28240
AT4G28290
AT4G28300
AT4G28630
AT4G28640
AT4G28660
AT4G28720
AT4G28730
AT4G28750
AT4G28760
AT4G29010
AT4G29020
AT4G29090
AT4G29130
AT4G29150
AT4G29190
AT4G29220
AT4G29230
AT4G29310
AT4G29330
AT4G29900
AT4G30410
AT4G30420
AT4G30660
AT4G30710
AT4G31355
AT4G31360
AT4G31370
AT4G31380
AT4G31390
AT4G31820
AT4G32020
AT4G32272
AT4G32280
AT4G32480
AT4G32890
AT4G33040
AT4G33990
AT4G34000
AT4G34320
AT4G34540
AT4G34760
AT4G34780
AT4G34790
AT4G34800
AT4G35060
AT4G35070
AT4G35090
AT4G35100
AT4G35470
AT4G35720
AT4G35850
AT4G36010
AT4G36530
AT4G36540
AT4G36770
AT4G36780
AT4G36790
AT4G36860
AT4G36880
AT4G36970
AT4G37250
AT4G37390
AT4G37540
AT4G37550
AT4G37553
AT4G37590
AT4G37608
AT4G37740
AT4G37790
AT4G37820
AT4G37940
AT4G37950
AT4G38430
AT4G38470
AT4G38840
AT4G38850
AT4G39070
AT4G39080
AT4G39090
AT4G39404
AT4G39770
AT4G39930
AT4G39940
AT5G01250
AT5G01260
AT5G01380
AT5G01790
AT5G01800
AT5G01850
AT5G02021
AT5G02200
AT5G02240
AT5G02410
AT5G02420
AT5G02430
AT5G02530
AT5G02540
AT5G02570
AT5G02580
AT5G02760
AT5G02890
AT5G02900
AT5G03040
AT5G03140
AT5G03210
AT5G03330
AT5G03370
AT5G03760
AT5G03770
AT5G03880
AT5G03890
AT5G04090
AT5G04110
AT5G04120
AT5G04540
AT5G04780
AT5G05250
AT5G05280
AT5G05290
AT5G05440
AT5G05590
AT5G05598
AT5G05965
AT5G05970
AT5G06530
AT5G07010
AT5G07070
AT5G07080
AT5G07350
AT5G07730
AT5G07920
AT5G07930
AT5G08130
AT5G08139
AT5G09350
AT5G09620
AT5G09810
AT5G10720
AT5G10740
AT5G10745
AT5G11260
AT5G11530
AT5G11930
AT5G11940
AT5G11950
AT5G12250
AT5G12260
AT5G13090
AT5G13100
AT5G14350
AT5G14360
AT5G14420
AT5G14430
AT5G14690
AT5G15040
AT5G15150
AT5G15220
AT5G15230
AT5G15260
AT5G15265
AT5G15340
AT5G15600
AT5G16023
AT5G16030
AT5G16090
AT5G16600
AT5G16640
AT5G17640
AT5G17760
AT5G18010
AT5G18110
AT5G18120
AT5G18270
AT5G18470
AT5G18650
AT5G19100
AT5G19200
AT5G19870
AT5G19875
AT5G20020
AT5G21100
AT5G21990
AT5G22490
AT5G22500
AT5G22570
AT5G22580
AT5G23280
AT5G23530
AT5G23535
AT5G23860
AT5G24470
AT5G24600
AT5G24610
AT5G25180
AT5G25190
AT5G26146
AT5G26190
AT5G26200
AT5G26340
AT5G26345
AT5G27520
AT5G27530
AT5G28143
AT5G28145
AT5G28295
AT5G28300
AT5G28620
AT5G28622
AT5G28642
AT5G31821
AT5G32430
AT5G33320
AT5G35860
AT5G35870
AT5G36240
AT5G36250
AT5G37260
AT5G38020
AT5G38480
AT5G38980
AT5G39210
AT5G39240
AT5G39750
AT5G40240
AT5G40250
AT5G40450
AT5G40630
AT5G40640
AT5G40890
AT5G40900
AT5G41130
AT5G41140
AT5G41905
AT5G41908
AT5G42690
AT5G42700
AT5G42900
AT5G43020
AT5G43150
AT5G43280
AT5G43700
AT5G43890
AT5G45100
AT5G45500
AT5G45580
AT5G46170
AT5G46240
AT5G47220
AT5G47225
AT5G47370
AT5G47420
AT5G47818
AT5G47820
AT5G48450
AT5G48545
AT5G48900
AT5G48905
AT5G49090
AT5G49800
AT5G49810
AT5G50000
AT5G50012
AT5G50175
AT5G50335
AT5G50361
AT5G50915
AT5G51210
AT5G51460
AT5G52430
AT5G52440
AT5G52570
AT5G52580
AT5G52830
AT5G52980
AT5G52990
AT5G53220
AT5G53270
AT5G53280
AT5G53410
AT5G53420
AT5G53540
AT5G53550
AT5G53760
AT5G53880
AT5G53890
AT5G54380
AT5G54390
AT5G54470
AT5G54480
AT5G54585
AT5G54590
AT5G54960
AT5G54970
AT5G55090
AT5G56040
AT5G56980
AT5G57340
AT5G57780
AT5G57990
AT5G58000
AT5G58600
AT5G58650
AT5G58660
AT5G58900
AT5G59010
AT5G59220
AT5G59230
AT5G59790
AT5G60670
AT5G60680
AT5G60840
AT5G60850
AT5G60860
AT5G60880
AT5G60890
AT5G61660
AT5G61670
AT5G62350
AT5G62370
AT5G62380
AT5G62660
AT5G62670
AT5G62680
AT5G62700
AT5G62890
AT5G63650
AT5G63660
AT5G64310
AT5G64430
AT5G64440
AT5G64530
AT5G64735
AT5G64740
AT5G65020
AT5G65300
AT5G65305
AT5G65390
AT5G65400
AT5G65460
AT5G65470
AT5G65640
AT5G65800
AT5G65920
AT5G65925
AT5G66080
AT5G66090
AT5G66310
AT5G66460
AT5G66580
AT5G66590
AT5G66640
AT5G66700
AT5G66780
AT5G66800
AT5G67411

## Sheet: Pedmale_2016
AT1G02350
AT1G75450
AT1G13240
AT1G45130
AT1G21050
AT1G68560
AT1G11970
AT1G22060
AT1G30016
AT1G01260
AT1G14910
AT1G03800
AT1G69570
AT1G76500
AT1G33060
AT1G10560
AT1G60010
AT1G04240
AT1G72490
AT1G13950
AT1G78700
AT1G67265
AT1G07670
AT1G32920
AT1G71520
AT1G23710
AT1G73670
AT1G22767
AT1G06980
AT1G73120
AT1G15750
AT1G68020
AT1G68670
AT1G80290
AT1G76610
AT1G33240
AT1G04180
AT1G07090
AT1G73480
AT1G22360
AT1G29640
AT1G67050
AT1G22330
AT1G15670
AT1G08200
AT1G04610
AT1G21835
AT1G25275
AT1G16850
AT1G72460
AT1G18835
AT1G56590
AT1G02210
AT1G21000
AT1G69690
AT1G66890
AT1G03610
AT1G60150
AT1G62480
AT1G76878
AT1G16160
AT1G01100
AT1G69010
AT1G18400
AT1G72470
AT1G08500
AT1G07420
AT1G74670
AT1G56140
AT1G12080
AT1G01471
AT1G06070
AT1G30820
AT1G15800
AT1G69526
AT1G20450
AT1G61740
AT1G28360
AT1G68620
AT1G74448
AT1G49500
AT1G22430
AT1G02230
AT1G19310
AT1G07580
AT1G33450
AT1G06400
AT1G24265
AT1G75810
AT1G01830
AT1G19180
AT1G23020
AT1G60190
AT1G62420
AT1G29060
AT1G06850
AT1G08650
AT1G12420
AT1G18330
AT1G49780
AT1G09260
AT1G11210
AT1G70210
AT1G66350
AT1G54115
AT1G10470
AT1G28447
AT1G79070
AT1G21920
AT1G79420
AT1G68830
AT1G28480
AT1G01720
AT1G67880
AT1G30360
AT1G04690
AT1G35510
AT1G42420
AT1G53840
AT1G52190
AT1G01550
AT1G33590
AT1G67590
AT1G75540
AT1G70940
AT1G02670
AT1G14860
AT1G08890
AT1G53700
AT1G53170
AT1G21590
AT1G03600
AT1G75170
AT1G36070
AT1G30430
AT1G02990
AT1G20900
AT1G07500
AT1G14280
AT1G48000
AT1G02065
AT1G08570
AT1G18075
AT1G25550
AT1G66940
AT1G05870
AT1G75295
AT1G18710
AT1G75820
AT1G70750
AT1G65010
AT1G49610
AT1G29395
AT1G16730
AT1G19460
AT1G25450
AT1G69530
AT1G64370
AT1G06390
AT1G09570
AT1G44350
AT1G09520
AT1G64660
AT1G09530
AT1G05710
AT1G64385
AT1G03870
AT1G28260
AT1G70740
AT1G75460
AT1G48260
AT1G01650
AT1G64640
AT1G65590
AT1G71015
AT1G32710
AT1G54100
AT1G73687
AT1G22190
AT1G15120
AT1G20850
AT1G64065
AT1G27190
AT1G18670
AT1G50450
AT1G25280
AT1G03170
AT1G70780
AT1G70782
AT1G68552
AT1G68550
AT1G52080
AT1G75190
AT1G54210
AT1G64350
AT1G19110
AT1G66150
AT1G30020
AT1G11310
AT1G29280
AT1G13260
AT1G56220
AT1G70944
AT1G50880
AT1G10090
AT1G52565
AT1G78850
AT1G70518
AT1G01060
AT1G27213
AT1G19220
AT1G53560
AT1G52347
AT1G56165
AT1G64970
AT1G68500
AT1G73390
AT1G20510
AT1G18570
AT1G12110
AT1G70560
AT1G76090
AT1G49730
AT1G20890
AT1G78080
AT1G07990
AT1G07430
AT1G80820
AT1G01570
AT1G76870
AT1G19660
AT1G23490
AT1G45760
AT1G69890
AT1G67360
AT1G47310
AT1G02190
AT1G29330
AT1G17940
AT1G69800
AT1G23360
AT1G11440
AT1G80300
AT1G13250
AT1G58235
AT1G78150
AT1G30690
AT1G14270
AT1G28280
AT1G69310
AT1G09960
AT1G12580
AT1G12760
AT1G13740
AT1G74780
AT1G80250
AT1G29440
AT1G17830
AT1G01490
AT1G07100
AT1G03310
AT1G78040
AT1G20620
AT1G03470
AT1G03990
AT1G02400
AT1G74840
AT1G30110
AT1G78230
AT1G66400
AT1G10140
AT1G19300
AT1G02360
AT1G05300
AT1G11820
AT1G77490
AT1G30825
AT1G30490
AT1G78710
AT1G03060
AT1G69270
AT1G19870
AT1G51160
AT1G80080
AT1G28135
AT1G79370
AT1G72820
AT1G70610
AT1G74020
AT1G21975
AT1G80460
AT1G53510
AT1G06160
AT1G11720
AT1G13360
AT1G70310
AT1G71340
AT1G79590
AT1G32170
AT1G79350
AT1G22640
AT1G76080
AT1G12510
AT1G78860
AT1G59910
AT1G69780
AT1G18740
AT1G08990
AT1G32120
AT1G25400
AT1G67792
AT1G23080
AT1G16130
AT1G18870
AT1G78400
AT1G27200
AT1G60050
AT1G03790
AT1G49200
AT1G75500
AT1G69760
AT1G22180
AT1G34370
AT1G10760
AT1G62301
AT1G14720
AT1G55020
AT1G66710
AT1G73830
AT1G75390
AT1G75388
AT1G77450
AT1G05805
AT1G03220
AT1G66160
AT1G48510
AT1G67340
AT1G72280
AT1G10070
AT1G51940
AT1G53180
AT1G79530
AT1G78300
AT1G75240
AT1G69295
AT1G76160
AT1G18910
AT1G80490
AT1G75530
AT1G25220
AT1G14185
AT1G49450
AT1G64610
AT1G30570
AT1G32190
AT1G02560
AT1G49160
AT1G79120
AT1G70900
AT1G55190
AT1G70290
AT1G14360
AT1G37140
AT1G58250
AT1G17060
AT1G64980
AT1G46408
AT1G12190
AT1G54020
AT1G68140
AT1G01950
AT1G20780
AT1G56340
AT1G02640
AT1G12990
AT1G68840
AT1G77280
AT1G20010
AT1G26970
AT1G79110
AT1G76560
AT1G05010
AT1G73760
AT1G65730
AT1G65830
AT1G74790
AT1G28580
AT1G01380
AT1G31358
AT1G34245
AT1G03780
AT1G67900
AT1G63720
AT1G80530
AT1G32230
AT1G53090
AT1G07645
AT1G75180
AT1G30640
AT1G66600
AT1G60710
AT1G06780
AT1G69030
AT1G48330
AT1G70710
AT1G11710
AT1G15100
AT1G63835
AT1G18940
AT1G44170
AT1G32090
AT1G27290
AT1G50420
AT1G07135
AT1G12710
AT1G80420
AT1G67238
AT1G78895
AT1G75360
AT1G69260
AT1G33610
AT1G07175
AT1G80580
AT1G78070
AT1G55810
AT1G63090
AT1G19030
AT1G13080
AT1G08010
AT1G72600
AT1G60590
AT1G19490
AT1G78560
AT1G50020
AT1G70520
AT1G74830
AT1G68490
AT1G55535
AT1G73970
AT1G79760
AT1G31940
AT1G78310
AT1G23870
AT1G19210
AT1G17360
AT1G28130
AT1G09560
AT1G80840
AT1G12160
AT1G27050
AT1G06120
AT1G76240
AT1G75060
AT1G24600
AT1G65930
AT1G71080
AT1G77640
AT1G15550
AT1G52280
AT1G24170
AT1G73885
AT1G58270
AT1G74660
AT1G11890
AT1G04370
AT1G68440
AT1G11590
AT1G07890
AT1G23040
AT1G76490
AT1G73500
AT1G25560
AT1G18300
AT1G66553
AT1G19360
AT1G01540
AT1G76600
AT1G56600
AT1G72620
AT1G64380
AT1G56030
AT1G12240
AT1G26730
AT1G30330
AT1G77000
AT1G13220
AT1G70540
AT1G14520
AT1G01430
AT1G33560
AT1G17200
AT1G75440
AT1G17860
AT1G26921
AT1G21400
AT1G72500
AT1G32240
AT1G01115
AT1G64060
AT1G29300
AT1G56330
AT1G29020
AT1G61370
AT1G67480
AT1G01700
AT1G51790
AT1G55340
AT1G70645
AT1G32150
AT1G53370
AT1G72175
AT1G69910
AT1G79410
AT1G17495
AT1G01800
AT1G71970
AT1G78600
AT1G76890
AT1G64450
AT1G19000
AT1G80380
AT1G13110
AT1G30320
AT1G45145
AT1G20640
AT1G62370
AT1G69410
AT1G14540
AT1G77290
AT1G09210
AT1G67560
AT1G70090
AT1G80831
AT1G73260
AT1G25230
AT1G01420
AT1G33607
AT1G21380
AT1G14930
AT1G69560
AT1G30190
AT1G03030
AT1G22230
AT1G35610
AT1G57680
AT1G12845
AT1G20070
AT1G19570
AT1G64080
AT1G01310
AT1G28310
AT1G70300
AT1G04770
AT1G72990
AT1G02405
AT1G69080
AT1G62290
AT1G16110
AT1G56010
AT1G21110
AT1G04150
AT1G15060
AT1G22600
AT1G78000
AT1G72350
AT1G30550
AT1G73540
AT1G79650
AT1G20430
AT1G49230
AT1G53690
AT1G77740
AT1G18620
AT1G27730
AT1G26150
AT1G56430
AT1G14060
AT1G15210
AT1G28335
AT1G02205
AT1G60940
AT1G15430
AT1G06570
AT1G75490
AT1G51130
AT1G09390
AT1G47380
AT1G10747
AT1G65480
AT1G72690
AT1G18470
AT1G30340
AT1G20110
AT1G25520
AT1G62440
AT1G15010
AT1G29500
AT1G04530
AT1G76660
AT1G17230
AT1G61400
AT1G12950
AT1G70280
AT1G31355
AT1G79700
AT1G15340
AT1G54500
AT1G53903
AT1G61100
AT1G29290
AT1G32200
AT1G35430
AT1G03850
AT1G19835
AT1G19400
AT1G78610
AT1G80610
AT1G17285
AT1G04120
AT1G11840
AT1G22740
AT1G24460
AT1G12920
AT1G26950
AT1G27840
AT1G78100
AT1G14740
AT1G63710
AT1G10850
AT1G19840
AT1G54000
AT1G78790
AT1G36060
AT1G66760
AT1G11000
AT1G54130
AT1G01630
AT1G63420
AT1G27100
AT1G56670
AT1G09070
AT1G22110
AT1G28680
AT1G61353
AT1G78680
AT1G09180
AT1G65840
AT1G76994
AT1G15820
AT1G58200
AT1G53770
AT1G78450
AT1G10460
AT1G71830
AT1G16150
AT1G05575
AT1G35350
AT1G54120
AT1G18990
AT1G75580
AT1G12820
AT1G67500
AT1G78670
AT1G05370
AT1G56660
AT1G21900
AT1G62975
AT1G16190
AT1G53885
AT1G72100
AT1G17400
AT1G01305
AT1G04440
AT1G17590
AT1G64405
AT1G18020
AT1G33760
AT1G21910
AT1G25425
AT1G21326
AT1G78420
AT1G19960
AT1G54740
AT1G64020
AT1G25240
AT1G67090
AT1G76170
AT1G19330
AT1G07570
AT1G52700
AT1G14330
AT1G69850
AT1G23480
AT1G20650
AT1G80040
AT1G31320
AT1G27690
AT1G10360
AT1G07000
AT1G72200
AT1G78380
AT1G19350
AT1G75210
AT1G78880
AT1G78882
AT1G72540
AT1G15757
AT1G07870
AT1G68800
AT1G16650
AT1G46554
AT1G14590
AT1G29460
AT1G70850
AT1G14380
AT1G33600
AT1G61640
AT1G59870
AT1G08180
AT1G56145
AT1G08830
AT1G19850
AT1G52342
AT1G04900
AT1G23860
AT1G13280
AT1G16880
AT1G77060
AT1G78660
AT1G08190
AT1G20440
AT1G23090
AT1G69160
AT1G05850
AT1G67910
AT1G66450
AT1G10020
AT1G76970
AT1G69600
AT1G58100
AT1G16515
AT1G32650
AT1G61560
AT1G70370
AT1G72040
AT1G74700
AT1G79910
AT1G67040
AT1G24440
AT1G55970
AT1G30310
AT1G61795
AT1G03590
AT1G03130
AT1G20875
AT1G60970
AT1G52120
AT1G77746
AT1G12370
AT1G15040
AT1G28960
AT1G10682
AT1G05100
AT1G31930
AT1G35570
AT1G51950
AT1G49435
AT1G53625
AT1G74950
AT1G52540
AT1G67810
AT1G77690
AT1G23440
AT1G47890
AT1G17620
AT1G68570
AT1G71710
AT1G53830
AT1G07150
AT1G21730
AT1G70185
AT1G50290
AT1G07630
AT1G60160
AT1G09970
AT1G14870
AT1G51400
AT1G68820
AT1G27020
AT1G05530
AT1G18900
AT1G69490
AT1G01510
AT1G68190
AT1G06040
AT1G71697
AT1G21100
AT1G61667
AT1G02650
AT1G04570
AT1G48280
AT1G14900
AT1G47860
AT1G18640
AT1G22570
AT1G26420
AT1G70860
AT1G60060
AT1G02450
AT1G68540
AT1G51680
AT1G27330
AT1G05000
AT1G07210
AT1G38140
AT1G62870
AT1G30120
AT1G09350
AT1G09940
AT1G08930
AT1G20693
AT1G54095
AT1G70550
AT1G19770
AT1G73680
AT1G71010
AT1G47128
AT1G73080
AT1G53470
AT1G69810
AT1G01030
AT1G23052
AT1G03080
AT1G06130
AT1G21510
AT1G80870
AT1G28281
AT1G51070
AT1G31350
AT1G12320
AT1G66725
AT1G77500
AT1G01695
AT1G17350
AT1G15330
AT1G18370
AT1G79300
AT1G67740
AT1G19860
AT1G17550
AT1G58440
AT1G55420
AT1G77330
AT1G07180
AT1G26945
AT1G21080
AT1G14010
AT1G01010
AT1G31880
AT1G77525
AT1G69870
AT1G49620
AT1G09850
AT1G68580
AT1G75400
AT1G11260
AT1G28340
AT1G79030
AT1G23880
AT1G67030
AT1G13640
AT1G78280
AT1G26916
AT1G42470
AT1G53380
AT1G52240
AT1G69170
AT1G12670
AT1G15190
AT1G30500
AT1G64050
AT1G01140
AT1G15640
AT1G28110
AT1G07860
AT1G02816
AT1G76360
AT1G48320
AT1G72760
AT1G58180
AT1G71002
AT1G76460
AT1G70690
AT1G64090
AT1G59820
AT1G79630
AT1G04310
AT1G17120
AT1G30650
AT1G05410
AT1G14290
AT1G68690
AT1G55450
AT1G67310
AT1G15110
AT1G50010
AT1G55530
AT1G74088
AT1G09660
AT1G02220
AT1G79520
AT1G21395
AT1G32690
AT1G30720
AT1G55100
AT1G45010
AT1G61910
AT1G31340
AT1G20490
AT1G14580
AT1G06610
AT1G54080
AT1G02880
AT1G70790
AT1G27440
AT1G04000
AT1G47970
AT1G59740
AT1G10040
AT1G74929
AT1G03457
AT1G03860
AT1G35580
AT1G68050
AT1G74940
AT1G29980
AT1G49210
AT1G25440
AT1G28375
AT1G63240
AT1G66500
AT1G51860
AT1G24625
AT1G17380
AT1G09740
AT1G63340
AT1G53620
AT1G67230
AT1G15500
AT1G56210
AT1G10480
AT1G21270
AT1G56000
AT1G32640
AT1G77920
AT1G57990
AT1G70140
AT1G71020
AT1G14340
AT1G67920
AT1G59640
AT1G70380
AT1G11910
AT1G67195
AT1G12310
AT1G74500
AT1G78970
AT1G60900
AT1G10652
AT1G53750
AT1G54040
AT1G69790
AT1G70220
AT1G07985
AT1G30700
AT1G64140
AT1G64142
AT1G68300
AT1G58520
AT1G77850
AT1G22500
AT1G64390
AT1G70949
AT1G62950
AT1G02228
AT1G76180
AT1G77890
AT1G70420
AT1G01240
AT1G13960
AT1G79470
AT1G05340
AT1G56680
AT1G52890
AT1G23890
AT1G78510
AT1G12672
AT1G32540
AT1G32760
AT1G76390
AT1G20700
AT1G17500
AT1G20816
AT1G19650
AT1G62650
AT1G76730
AT1G63860
AT1G68825
AT1G17370
AT1G30810
AT1G69580
AT1G04750
AT1G35780
AT1G10340
AT1G70200
AT1G07128
AT1G03730
AT1G64710
AT1G03905
AT1G24160
AT1G57610
AT1G70230
AT1G19440
AT1G63850
AT1G70400
AT1G17990
AT1G05150
AT1G23060
AT1G73210
AT1G25390
AT1G80630
AT1G20980
AT1G50630
AT1G06148
AT1G25380
AT1G55580
AT1G22280
AT1G20330
AT1G20260
AT1G30730
AT1G31600
AT1G20190
AT1G63680
AT1G76900
AT1G56423
AT1G15410
AT1G54670
AT1G22810
AT1G78020
AT1G65310
AT1G79440
AT1G72130
AT1G78480
AT1G09310
AT1G62310
AT1G54990
AT1G18720
AT1G11700
AT1G79380
AT1G22070
AT1G64150
AT1G26800
AT1G11120
AT1G54090
AT1G68360
AT1G12500
AT1G26930
AT1G61890
AT1G05360
AT1G49032
AT1G50890
AT1G17210
AT1G29510
AT1G51850
AT1G35670
AT1G18580
AT1G50660
AT1G22660
AT1G48410
AT1G53310
AT1G03710
AT1G54820
AT1G66470
AT1G14600
AT1G58110
AT1G79340
AT1G71910
AT1G29930
AT1G01448
AT1G12780
AT1G21120
AT1G53580
AT1G64040
AT1G79270
AT1G22320
AT1G55690
AT1G30380
AT1G07540
AT1G72300
AT1G42990
AT1G26190
AT1G35467
AT1G31650
AT1G21010
AT1G13310
AT1G15175
AT1G79100
AT1G80990
AT1G57600
AT1G13300
AT1G71040
AT1G64618
AT1G31812
AT1G29230
AT1G53990
AT1G63500
AT1G22610
AT1G15470
AT1G35516
AT1G02391
AT1G14000
AT1G02930
AT1G15000
AT1G77670
AT1G62800
AT1G06870
AT1G31420
AT1G70430
AT1G17090
AT1G41830
AT1G76990
AT1G14560
AT1G50560
AT1G53460
AT1G07560
AT1G77370
AT1G21980
AT1G30410
AT1G74640
AT1G26270
AT1G47200
AT1G07240
AT1G77250
AT1G77145
AT1G53920
AT1G12740
AT1G03090
AT1G55210
AT1G62660
AT1G17420
AT1G32550
AT1G55265
AT1G78410
AT1G28380
AT1G04990
AT1G21360
AT1G06180
AT1G68720
AT1G15380
AT1G55615
AT1G59660
AT1G72150
AT1G69610
AT1G71070
AT1G13470
AT1G48300
AT1G22067
AT1G10700
AT1G07590
AT1G58030
AT1G14960
AT1G23980
AT1G10440
AT1G16300
AT1G11390
AT1G35560
AT1G14700
AT1G65510
AT1G80310
AT1G29390
AT1G08340
AT1G69818
AT1G19800
AT1G16170
AT1G12810
AT1G77260
AT1G32928
AT1G45170
AT1G08560
AT1G69130
AT1G15740
AT1G13380
AT1G24120
AT1G29660
AT1G75750
AT1G69252
AT1G66180
AT1G18140
AT1G20050
AT1G76590
AT1G02120
AT1G02510
AT1G80130
AT1G10230
AT1G30755
AT1G15690
AT1G04171
AT1G08100
AT1G08770
AT1G15950
AT1G05200
AT1G77420
AT1G76920
AT1G13370
AT1G21640
AT1G12440
AT1G44446
AT1G07380
AT1G62600
AT1G15220
AT1G71720
AT1G13448
AT1G13605
AT1G75380
AT1G32670
AT1G10410
AT1G18382
AT1G76880
AT1G24340
AT1G01520
AT1G63460
AT1G76980
AT1G78830
AT1G49480
AT1G04820
AT1G67470
AT1G22460
AT1G53730
AT1G69480
AT1G13590
AT1G72310
AT1G36160
AT1G28370
AT1G44750
AT1G15290
AT1G76650
AT1G12600
AT1G30200
AT1G36936
AT1G05835
AT1G11370
AT1G62570
AT1G28180
AT1G67875
AT1G20696
AT1G01040
AT1G73600
AT1G68680
AT1G22990
AT1G04260
AT1G75590
AT1G54700
AT1G28290
AT1G28540
AT1G71960
AT1G37130
AT1G01750
AT1G29420
AT1G75080
AT1G69920
AT1G07485
AT1G32900
AT1G62200
AT1G09750
AT1G18460
AT1G26210
AT1G72230
AT1G62720
AT1G70895
AT1G71980
AT1G77150
AT1G21680
AT1G64620
AT1G01190
AT1G30620
AT1G62970
AT1G21580
AT1G14780
AT1G31760
AT1G05650
AT1G61380
AT1G34040
AT1G55670
AT1G15530
AT1G72220
AT1G02810
AT1G62770
AT1G70410
AT1G03040
AT1G26620
AT1G02310
AT1G73150
AT1G31120
AT1G23030
AT1G19910
AT1G20630
AT1G75690
AT1G52750
AT1G37120
AT1G29410
AT1G58410
AT1G69450
AT1G07520
AT1G02000
AT1G63690
AT1G11280
AT1G54030
AT1G22403
AT1G73655
AT1G71030
AT1G24130
AT1G14840
AT1G58400
AT1G70260
AT1G74310
AT1G10940
AT1G22160
AT1G03620
AT1G02320
AT1G52720
AT1G22300
AT1G73020
AT1G69930
AT1G66190
AT1G74800
AT1G02070
AT1G07650
AT1G79570
AT1G26771
AT1G22720
AT1G19700
AT1G22830
AT1G27670
AT1G61350
AT1G04985
AT1G62520
AT1G18120
AT1G56190
AT1G06840
AT1G67940
AT1G17630
AT1G55850
AT1G56200
AT1G27980
AT1G24706
AT1G31130
AT1G44318
AT1G06360
AT1G04680
AT1G68650
AT1G66900
AT1G12290
AT1G29950
AT1G21260
AT1G19450
AT1G12070
AT1G62305
AT1G26960
AT1G30350
AT1G73740
AT1G05680
AT1G53980
AT1G33055
AT1G01600
AT1G74010
AT1G06210
AT1G11320
AT1G19020
AT1G73060
AT1G04010
AT1G13830
AT1G32700
AT1G06930
AT1G15970
AT1G03520
AT1G75860
AT1G03440
AT1G33817
AT1G02490
AT1G35460
AT1G10910
AT1G67710
AT1G10960
AT1G25480
AT1G78390
AT1G32450
AT1G04050
AT1G15400
AT1G73840
AT1G33810
AT1G65486
AT1G67800
AT1G04550
AT1G01620
AT1G50620
AT1G74510
AT1G27170
AT1G53233
AT1G65690
AT1G61260
AT1G75710
AT1G78340
AT1G01500
AT1G67510
AT1G35330
AT1G60110
AT1G06000
AT1G72650
AT1G74380
AT1G49560
AT1G08080
AT1G21990
AT1G45249
AT1G66920
AT1G14890
AT1G04960
AT1G56550
AT1G65900
AT1G51580
AT1G54150
AT1G69640
AT1G18200
AT1G61820
AT1G27340
AT1G30050
AT1G64670
AT1G08510
AT1G75780
AT1G02860
AT1G21738
AT1G22882
AT1G13460
AT1G77200
AT1G22520
AT1G51170
AT1G26770
AT1G09800
AT1G04030
AT1G16670
AT1G30270
AT1G33170
AT1G10640
AT1G50954
AT1G60960
AT1G68872
AT1G18070
AT1G64120
AT1G75520
AT1G10865
AT1G22470
AT1G25580
AT1G52760
AT1G09870
AT1G36622
AT1G16020
AT1G10220
AT1G33350
AT1G34750
AT1G27310
AT1G68765
AT1G51760
AT1G53400
AT1G48930
AT1G73990
AT1G62300
AT1G69680
AT1G15090
AT1G76130
AT1G46264
AT1G12210
AT1G48635
AT1G49240
AT1G11220
AT1G62380
AT1G35720
AT1G53910
AT1G66440
AT1G12120
AT1G22370
AT1G08250
AT1G15240
AT1G06550
AT1G24575
AT1G28430
AT1G29450
AT1G32930
AT1G52615
AT1G13430
AT1G65120
AT1G18500
AT1G64910
AT1G74160
AT1G03720
AT1G14690
AT1G77800
AT1G10210
AT1G09430
AT1G14620
AT1G11362
AT1G19940
AT1G56233
AT1G72160
AT1G69150
AT1G23560
AT1G61840
AT1G62422
AT1G63005
AT1G10710
AT1G65960
AT1G78250
AT1G48540
AT1G55120
AT1G02910
AT1G02660
AT1G31720
AT1G26208
AT1G71000
AT1G55770
AT1G15570
AT1G53430
AT1G14370
AT1G79970
AT1G06002
AT1G10740
AT1G19890
AT1G17890
AT1G52330
AT1G55350
AT1G48840
AT1G27130
AT1G56310
AT1G76430
AT1G18970
AT1G51700
AT1G04400
AT1G20310
AT1G58170
AT1G73340
AT1G50440
AT1G58290
AT1G66770
AT1G21450
AT1G72830
AT1G49720
AT1G53887
AT1G64470
AT1G78770
AT1G55700
AT1G55840
AT1G69860
AT1G71880
AT1G06475
AT1G72210
AT1G64585
AT1G67328
AT1G08320
AT1G27850
AT1G78240
AT1G12730
AT1G60630
AT1G48210
AT1G20823
AT1G59590
AT1G32720
AT1G64950
AT1G02020
AT1G33970
AT1G51840
AT1G53800
AT1G78265
AT1G54060
AT1G55920
AT1G60989
AT1G63390
AT1G70700
AT1G72880
AT1G68410
AT1G08680
AT1G03070
AT1G56700
AT1G67370
AT1G72420
AT1G02030
AT1G68400
AT1G69750
AT1G69520
AT1G44100
AT1G75020
AT1G03022
AT1G62810
AT1G80910
AT1G04445
AT1G67100
AT1G75960
AT1G52990
AT1G58470
AT1G30260
AT1G33430
AT1G55221
AT1G65110
AT1G72330
AT1G50870
AT1G55240
AT1G17330
AT1G51510
AT1G12840
AT1G45163
AT1G68130
AT1G22540
AT1G26773
AT1G79670
AT1G16820
AT1G67300
AT1G11330
AT1G22065
AT1G67960
AT1G58160
AT1G16370
AT1G23330
AT1G13970
AT1G53610
AT1G61250
AT1G17745
AT1G29160
AT1G48620
AT1G78110
AT1G11050
AT1G63670
AT1G35250
AT1G23730
AT1G78840
AT1G04300
AT1G61732
AT1G08920
AT1G55360
AT1G49340
AT1G26650
AT1G55520
AT1G19830
AT1G20840
AT1G61810
AT1G78130
AT1G18340
AT1G10417
AT1G04410
AT1G68795
AT1G52880
AT1G46768
AT1G79260
AT1G72670
AT1G02300
AT1G45050
AT1G60950
AT1G80400
AT1G72520
AT1G21130
AT1G28660
AT1G07170
AT1G27740
AT1G07140
AT1G65845
AT1G54410
AT1G58150
AT1G08860
AT1G06480
AT1G04430
AT1G73920
AT1G22530
AT1G34420
AT1G63800
AT1G08470
AT1G80120
AT1G66200
AT1G57550
AT1G53320
AT1G22220
AT1G32780
AT1G52780
AT1G73280
AT1G19050
AT1G78010
AT1G30757
AT1G52191
AT1G80850
AT1G14110
AT1G69320
AT1G77630
AT1G80110
AT1G17720
AT1G68530
AT1G33250
AT1G78170
AT1G61900
AT1G49880
AT1G62410
AT1G72250
AT1G19610
AT1G12294
AT1G09980
AT1G77760
AT1G11545
AT1G80010
AT1G49710
AT1G63170
AT1G51745
AT1G70180
AT1G65610
AT1G48953
AT1G66700
AT1G04140
AT1G62990
AT1G25340
AT1G51460
AT1G68480
AT1G53340
AT1G77660
AT1G18850
AT1G26460
AT1G04280
AT1G64170
AT1G18980
AT1G49850
AT1G57540
AT1G69572
AT1G70490
AT1G24150
AT1G42550
AT1G19230
AT1G43670
AT1G49000
AT1G08130
AT1G72416
AT1G68290
AT1G63430
AT1G63950
AT1G60025
AT1G66370
AT1G28410
AT1G20340
AT1G08910
AT1G49220
AT1G61660
AT1G70590
AT1G27760
AT1G18860
AT1G72440
AT1G77880
AT1G79460
AT1G29050
AT1G76680
AT1G14950
AT1G64590
AT1G06680
AT1G16240
AT1G23000
AT1G32172
AT1G53280
AT1G46480
AT1G09270
AT1G32410
AT1G62180
AT1G25570
AT1G17430
AT1G76790
AT1G70920
AT1G29120
AT1G79720
AT1G19250
AT1G24260
AT1G12530
AT1G06640
AT1G13090
AT1G79950
AT1G53200
AT1G76405
AT1G22710
AT1G15772
AT1G01210
AT1G04270
AT1G22440
AT1G05090
AT1G52185
AT1G74960
AT1G69040
AT1G20370
AT1G64900
AT1G76410
AT1G50260
AT1G53290
AT1G06530
AT1G09470
AT1G80480
AT1G18700
AT1G21460
AT1G18150
AT1G04670
AT1G67000
AT1G53500
AT1G01580
AT1G11670
AT1G12090
AT1G12560
AT1G15310
AT1G52180
AT1G14710
AT1G55440
AT1G12750
AT1G21550
AT1G49310
AT1G60430
AT1G50280
AT1G75680
AT1G68520
AT1G80800
AT1G14880
AT1G23310
AT1G01770
AT1G51800
AT1G72140
AT1G73790
AT1G02420
AT1G15165
AT1G13290
AT1G52600
AT1G75230
AT1G78590
AT1G13880
AT1G20930
AT1G01860
AT1G64290
AT1G64850
AT1G80590
AT1G72890
AT1G73250
AT1G14205
AT1G74430
AT1G75630
AT1G69050
AT1G54830
AT1G77600
AT1G14685
AT1G47990
AT1G75730
AT1G30900
AT1G31173
AT1G03970
AT1G56500
AT1G76780
AT1G54575
AT1G74740
AT1G28570
AT1G10690
AT1G76140
AT1G14530
AT1G70460
AT1G60140
AT1G68370
AT1G44760
AT1G30610
AT1G12640
AT1G68450
AT1G15360
AT1G61750
AT1G65520
AT1G69360
AT1G13940
AT1G38149
AT1G23320
AT1G30680
AT1G59710
AT1G23550
AT1G22170
AT1G04480
AT1G60440
AT1G13390
AT1G72360
AT1G68940
AT1G33780
AT1G65850
AT1G79610
AT1G14549
AT1G01320
AT1G05065
AT1G70250
AT1G04250
AT1G79730
AT1G22270
AT1G78090
AT1G79150
AT1G49010
AT1G15370
AT1G17080
AT1G03515
AT1G33260
AT1G55430
AT1G77990
AT1G63120
AT1G62580
AT1G02460
AT1G19630
AT1G70880
AT1G28190
AT1G74710
AT1G69370
AT1G02250
AT1G13510
AT1G26790
AT1G31030
AT1G59730
AT1G65320
AT1G71695
AT1G72240
AT1G73165
AT1G73350
AT1G60790
AT1G28815
AT1G65985
AT1G22100
AT1G23074
AT1G27000
AT1G18100
AT1G30660
AT1G61210
AT1G06150
AT1G06149
AT1G08845
AT1G44050
AT1G51300
AT1G72770
AT1G73270
AT1G67060
AT1G17744
AT1G77860
AT1G58080
AT1G78260
AT1G61224
AT1G26560
AT1G03840
AT1G17760
AT1G53050
AT1G28080
AT2G46970
AT2G43060
AT2G28405
AT2G23770
AT2G18090
AT2G01570
AT2G45610
AT2G41750
AT2G01580
AT2G20750
AT2G18790
AT2G02080
AT2G40008
AT2G44660
AT2G18969
AT2G44920
AT2G18160
AT2G18162
AT2G47160
AT2G20515
AT2G19180
AT2G28056
AT2G38465
AT2G32930
AT2G36053
AT2G40640
AT2G03120
AT2G22426
AT2G45310
AT2G36410
AT2G16720
AT2G46787
AT2G42870
AT2G39460
AT2G25900
AT2G34655
AT2G26530
AT2G40610
AT2G38130
AT2G26692
AT2G27060
AT2G42440
AT2G46270
AT2G42365
AT2G30340
AT2G01150
AT2G31083
AT2G44740
AT2G30780
[truncated: 5,338 more rows]

## Sheet: 114_Up
Locus Identifier	Gene Model Name	Gene Model Description	Gene Model Type	Primary Gene Symbol	All Gene Symbols
AT5G19120	AT5G19120.1	Eukaryotic aspartyl protease family protein;(source:Araport11)	protein_coding
AT3G43270	AT3G43270.1	Plant invertase/pectin methylesterase inhibitor superfamily;(source:Araport11)	protein_coding
AT4G35720	AT4G35720.1	DUF241 domain protein, putative (DUF241);(source:Araport11)	protein_coding
AT3G49790	AT3G49790.1	Carbohydrate-binding protein;(source:Araport11)	protein_coding
AT1G21830	AT1G21830.1	hypothetical protein;(source:Araport11)	protein_coding
AT4G35070	AT4G35070.1	SBP (S-ribonuclease binding protein) family protein;(source:Araport11)	protein_coding
AT5G48540	AT5G48540.1	receptor-like protein kinase-related family protein;(source:Araport11)	protein_coding
AT5G50335	AT5G50335.1	hypothetical protein;(source:Araport11)	protein_coding
AT5G05180	AT5G05180.1	myosin heavy chain, striated protein;(source:Araport11)	protein_coding
AT2G45600	AT2G45600.1	alpha/beta-Hydrolases superfamily protein;(source:Araport11)	protein_coding
AT5G23360	AT5G23360.1	GRAM domain-containing protein / ABA-responsive protein-like protein;(source:Araport11)	protein_coding
AT4G27300	AT4G27300.1	S-locus lectin protein kinase family protein;(source:Araport11)	protein_coding
AT3G12710	AT3G12710.1	DNA glycosylase superfamily protein;(source:Araport11)	protein_coding
AT3G45730	AT3G45730.1	hypothetical protein;(source:Araport11)	protein_coding
AT4G29270	AT4G29270.1	HAD superfamily, subfamily IIIB acid phosphatase;(source:Araport11)	protein_coding
AT4G16745	AT4G16745.2	Exostosin family protein;(source:Araport11)	protein_coding
AT4G24275	AT4G24275.1	Identified as a screen for stress-responsive genes.	protein_coding
AT1G14890	AT1G14890.1	Plant invertase/pectin methylesterase inhibitor superfamily protein;(source:Araport11)	protein_coding
AT5G18470	AT5G18470.1	Curculin-like (mannose-binding) lectin family protein;(source:Araport11)	protein_coding
AT4G25707	AT4G25707.1	This gene encodes a small protein and has either evidence of transcription or purifying selection.	protein_coding
AT5G26200	AT5G26200.1	Mitochondrial substrate carrier family protein;(source:Araport11)	protein_coding
AT2G42040	AT2G42040.1	WRC protein;(source:Araport11)	protein_coding
AT2G26530	AT2G26530.1	Pheromone receptor-like protein involved in the early elicitor signaling events which occur within minutes and include ion fluxes across the plasma membrane, activation of MPKs and the formation of ROS related to PGPS1 and WRKY33.	protein_coding	(AR781)	(AR781)
AT2G25900	AT2G25900.1	Encodes a protein with two tandem-arrayed CCCH-type zinc fingers that binds RNA and is involved in RNA turnover. The mRNA is cell-to-cell mobile.	protein_coding	(ATCTH)	(ATCTH);TANDEM ZINC FINGER 1 (TZF1);A. THALIANA TANDEM ZINC FINGER PROTEIN 1 (ATTZF1)
AT2G14900	AT2G14900.1	Gibberellin-regulated family protein;(source:Araport11)	protein_coding	(GASA7)	(GASA7)
AT4G15690	AT4G15690.1	Encodes a member of the CC-type glutaredoxin (ROXY) family that has been shown to interact with the transcription factor TGA2 and suppress ORA59 promoter activity. Operates downstream of cytokinins in a signal transduction pathway that negatively regulates plant primary root growth in response to nitrate.	protein_coding	(GRXS5)	(ROXY12); (GRXS5)
AT5G47370	AT5G47370.1	homeobox-leucine zipper genes induced by auxin, but not by other phytohormones. Plays opposite roles in the shoot and root tissues in regulating auxin-mediated morphogenesis.	protein_coding	(HAT2)	(HAT2)
AT3G54200	AT3G54200.1	Late embryogenesis abundant (LEA) hydroxyproline-rich glycoprotein family;(source:Araport11)	protein_coding	(NHL39)	(NHL39)
AT2G40640	AT2G40640.1	Plant U-box type E3 ubiquitin ligase (PUB).	protein_coding	(PUB62)	(PUB62)
AT3G14370	AT3G14370.1	The WAG2 and its homolog, WAG1 each encodes protein-serine/threonine kinase that are nearly 70% identical to PsPK3 protein. All three together with CsPK3 belong to PsPK3-type kinases. At the N-terminus, all four possess a serine/threonine-rich domain. They are closely related to Arabidopsis kinases PINOID. wag1/wag2 double mutants exhibit a pronounced wavy root phenotype when grown vertically on …	protein_coding	(WAG2)	(WAG2)
AT4G27260	AT4G27260.1	encodes an IAA-amido synthase that conjugates Asp and other amino acids to auxin in vitro. Lines carrying insertions in this gene are hypersensitive to auxin. It is involved in camalexin biosynthesis via conjugating indole-3-carboxylic acid (ICA) and cysteine (Cys). The mRNA is cell-to-cell mobile.	protein_coding	(WES1)	(WES1); (GH3.5)
AT4G37770	AT4G37770.1	Encodes an auxin inducible ACC synthase.	protein_coding	1-AMINO-CYCLOPROPANE-1-CARBOXYLATE SYNTHASE 8 (ACS8)	1-AMINO-CYCLOPROPANE-1-CARBOXYLATE SYNTHASE 8 (ACS8)
AT5G14920	AT5G14920.1	Encodes a GASA domain containing protein that regulates increases in plant growth through GA-induced and DELLA-dependent signal transduction and that can increase abiotic stress resistance by reducing ROS accumulation.	protein_coding	A-STIMULATED IN ARABIDOPSIS 14 (GASA14)	A-STIMULATED IN ARABIDOPSIS 14 (GASA14)
AT5G02760	AT5G02760.1	Encodes a phosphatase that functions in sustaining proper leaf longevity and preventing early senescence by suppressing or perturbing SARK-mediated senescence signal transduction.	protein_coding	ARABIDOPSIS PP2C CLADE D 7 (APD7)	SENESCENCE-SUPPRESSED 51 PROTEIN PHOSPHATASE (SSPP);ARABIDOPSIS PP2C CLADE D 7 (APD7)
AT2G44080	AT2G44080.1	Encodes ARL, a gene similar to ARGOS involved in cell expansion-dependent organ growth. Upregulated by brassinosteroid. Acts downstream of BRI1. The mRNA is cell-to-cell mobile.	protein_coding	ARGOS-LIKE (ARL)	ARGOS-LIKE (ARL)
AT4G15233	AT4G15233.2	ABC-2 and Plant PDR ABC-type transporter family protein;(source:Araport11)	protein_coding	ATP-BINDING CASSETTE G42 (ABCG42)	ATP-BINDING CASSETTE G42 (ABCG42)
AT3G59900	AT3G59900.1	Encodes ARGOS (Auxin-Regulated Gene Involved in Organ Size). Inducible by auxin. Involved in lateral organ size control. Transgenic plants expressing sense or antisense ARGOS cDNA display enlarged or reduced aerial organs, respectively. The alteration in organ size is attributable mainly to changes in cell number and the duration of organ growth.	protein_coding	AUXIN-REGULATED GENE INVOLVED IN ORGAN SIZE (ARGOS)	AUXIN-REGULATED GENE INVOLVED IN ORGAN SIZE (ARGOS)
AT1G68190	AT1G68190.1	B-box zinc finger family protein;(source:Araport11)	protein_coding	B-BOX DOMAIN PROTEIN 27 (BBX27)	B-BOX DOMAIN PROTEIN 27 (BBX27)
AT4G27310	AT4G27310.1	Encodes an atypical B-box domain protein that negatively regulates photomorphogenic development by interfering with the binding of the transcription factor HY5 to target gene promoters. Degradation of BBX28 in darkness is dependent on COP1 and occurs via the 26S proteasome pathway. BBX28 acts as a key factor in the COP1-HY5 regulatory hub by maintaining proper HY5 activity to ensure normal photom…	protein_coding	B-BOX DOMAIN PROTEIN 28 (BBX28)	B-BOX DOMAIN PROTEIN 28 (BBX28)
AT5G15160	AT5G15160.1	BNQ2 belongs to a family of atypical non-DNA binding basic helix-loop-helix (bHLH) proteins that heterodimerize with and negatively regulate bHLH transcription factors. Directly and negatively regulated by AP3 and PI in petals.Required for appropriate regulation of flowering time.	protein_coding	BANQUO 2 (BNQ2)	BANQUO 2 (BNQ2); (PRE2);BASIC HELIX-LOOP-HELIX PROTEIN 134 (BHLH134)
AT1G69160	AT1G69160.1	suppressor;(source:Araport11)	protein_coding	BIG GRAIN LIKE 1 (BGL1)	BIG GRAIN LIKE 1 (BGL1)
AT1G18400	AT1G18400.1	Encodes the brassinosteroid signaling component BEE1 (BR-ENHANCED EXPRESSION 1). Positively modulates the shade avoidance syndrome in Arabidopsis seedlings.	protein_coding	BR ENHANCED EXPRESSION 1 (BEE1)	BR ENHANCED EXPRESSION 1 (BEE1)
AT1G73830	AT1G73830.1	Encodes the brassinosteroid signaling component BEE3 (BR-ENHANCED EXPRESSION 3). Positively modulates the shade avoidance syndrome in Arabidopsis seedlings.	protein_coding	BR ENHANCED EXPRESSION 3 (BEE3)	BR ENHANCED EXPRESSION 3 (BEE3)
AT1G31880	AT1G31880.1	Belongs to five-member BRX gene family. Arabidopsis BRX genes share high levels of similarity among each others, with several conserved domains. The most distinct is BRX domain - highly conserved in all BRX genes among distantly related species. This protein-protein interaction domain is required and sufficient for BRX activity. BRX encodes a key regulator of cell proliferation and elongation in …	protein_coding	BREVIS RADIX (BRX)	NOD26-LIKE INTRINSIC PROTEIN 3;1 (NIP3;1);BREVIS RADIX (BRX); (NLM9)
AT1G20620	AT1G20620.1	Catalase, catalyzes the breakdown of hydrogen peroxide (H2O2) into water and oxygen. The mRNA is cell-to-cell mobile.	protein_coding	CATALASE 3 (CAT3)	CATALASE 3 (CAT3);REPRESSOR OF GSNOR1 (ROG1); (ATCAT3);SENESCENCE 2 (SEN2)
AT5G25110	AT5G25110.1	salt- and anoxia-induced member of AtCIPK family.	protein_coding	CBL-INTERACTING PROTEIN KINASE 25 (CIPK25)	SNF1-RELATED PROTEIN KINASE 3.25 (SnRK3.25);CBL-INTERACTING PROTEIN KINASE 25 (CIPK25)
AT3G01490	AT3G01490.1	Belongs to the Raf-like kinase subfamily of the mitogen-activated protein kinase kinase kinase (MAPKKK) family. Negatively regulates stomatal opening by negatively regulating plasma membrane H+-ATPase phosphorylation.	protein_coding	CONVERGENCE OF BLUE LIGHT AND CO2 (CBC1)	CONVERGENCE OF BLUE LIGHT AND CO2 (CBC1)
AT4G34530	AT4G34530.1	Encodes a transcription factor CIB1 (cryptochrome-interacting basic-helix-loop-helix). CIB1 interacts with CRY2 (cryptochrome 2) in a blue light-specific manner in yeast and Arabidopsis cells, and it acts together with additional CIB1-related proteins to promote CRY2-dependent floral initiation. CIB1 positively regulates FT expression.	protein_coding	CRYPTOCHROME-INTERACTING BASIC-HELIX-LOOP-HELIX 1 (CIB1)	CRYPTOCHROME-INTERACTING BASIC-HELIX-LOOP-HELIX 1 (CIB1)
AT4G22690	AT4G22690.1	member of CYP706A The mRNA is cell-to-cell mobile.	protein_coding	CYTOCHROME P450, FAMILY 706, SUBFAMILY A, POLYPEPTIDE 1 (CYP706A1)	CYTOCHROME P450, FAMILY 706, SUBFAMILY A, POLYPEPTIDE 1 (CYP706A1)
AT5G09970	AT5G09970.1	Member of CYP78A family. Paralog of CYP78A5 and appears to function in a shoot meristem maintainence pathway with LAMP1 that parallels AMP1/CYP87A5.	protein_coding	CYTOCHROME P450, FAMILY 78, SUBFAMILY A, POLYPEPTIDE 7 (CYP78A7)	CYTOCHROME P450, FAMILY 78, SUBFAMILY A, POLYPEPTIDE 7 (CYP78A7)
AT1G06080	AT1G06080.1	Encodes a protein homologous to delta 9 acyl-lipid desaturases of cyanobacteria and acyl-CoA desaturases of yeast and mammals. expression down-regulated by cold temperature. It is involved in the desaturation of VLCFAs to make monounsaturated VLCFAs.	protein_coding	DELTA 9 DESATURASE 1 (ADS1)	(ATADS1);DELTA 9 DESATURASE 1 (ADS1)
AT5G25460	AT5G25460.1	Encodes a DUF642 cell wall protein.	protein_coding	DUF642 L-GALL RESPONSIVE GENE 2 (DGR2)	DUF642 L-GALL RESPONSIVE GENE 2 (DGR2)
AT5G54510	AT5G54510.1	Encodes an IAA-amido synthase that conjugates Ala, Asp, Phe, and Trp to auxin. Lines overexpressing this gene accumulate IAA-ASP and are hypersensitive to several auxins. Identified as a dominant mutation that displays shorter hypocotyls in light grown plants when compared to wild type siblings. Protein is similar to auxin inducible gene from pea (GH3).	protein_coding	DWARF IN LIGHT 1 (DFL1)	DWARF IN LIGHT 1 (DFL1);GRETCHEN HAGEN3.6 (GH3.6)
AT5G25190	AT5G25190.1	encodes a member of the ERF (ethylene response factor) subfamily B-6 of ERF/AP2 transcription factor family. The protein contains one AP2 domain. There are 12 members in this subfamily including RAP2.11.	protein_coding	ETHYLENE AND SALT INDUCIBLE 3 (ESE3)	ETHYLENE AND SALT INDUCIBLE 3 (ESE3)
AT1G53170	AT1G53170.1	encodes a member of the ERF (ethylene response factor) subfamily B-1 of ERF/AP2 transcription factor family (ATERF-8). The protein contains one AP2 domain. There are 15 members in this subfamily including ATERF-3, ATERF-4, ATERF-7, and leafy petiole.	protein_coding	ETHYLENE RESPONSE FACTOR 8 (ERF8)	ETHYLENE RESPONSE ELEMENT BINDING FACTOR 4 (ATERF8); (ATERF-8);ETHYLENE RESPONSE FACTOR 8 (ERF8)
AT5G47220	AT5G47220.1	Encodes a member of the ERF (ethylene response factor) subfamily B-3 of ERF/AP2 transcription factor family (ATERF-2). The protein contains one AP2 domain. Functions as activator of GCC box?dependent transcription. Positive regulator of JA-responsive defense genes and resistance to F. oxysporum and enhances JA inhibition of root elongation.	protein_coding	ETHYLENE RESPONSIVE ELEMENT BINDING FACTOR 2 (ERF2)	ETHYLENE RESPONSIVE ELEMENT BINDING FACTOR 2 (ATERF2);ETHYLENE RESPONSIVE ELEMENT BINDING FACTOR 2 (ERF2);ETHYLENE RESPONSE FACTOR- 2 (ATERF-2)
AT1G05010	AT1G05010.1	Encodes 1-aminocyclopropane-1-carboxylate oxidase	protein_coding	ETHYLENE-FORMING ENZYME (EFE)	ETHYLENE-FORMING ENZYME (EFE); (EAT1);ETHYLENE FORMING ENZYME (ACO4)
AT2G40610	AT2G40610.1	member of Alpha-Expansin Gene Family. Naming convention from the Expansin Working Group (Kende et al, 2004. Plant Mol Bio). Involved in the formation of nematode-induced syncytia in roots of Arabidopsis thaliana.	protein_coding	EXPANSIN A8 (EXPA8)	EXPANSIN A8 (ATEXPA8); (EXP8); (ATEXP8); (ATHEXP ALPHA 1.11);EXPANSIN A8 (EXPA8)
AT5G46330	AT5G46330.1	Encodes a leucine-rich repeat serine/threonine protein kinase that is expressed ubiquitously. FLS2 is involved in MAP kinase signalling relay involved in innate immunity. Essential in the perception of flagellin, a potent elicitor of the defense response. FLS2 is directed for degradation by the bacterial ubiquitin ligase AvrPtoB. The mRNA is cell-to-cell mobile.	protein_coding	FLAGELLIN-SENSITIVE 2 (FLS2)	FLAGELLIN-SENSITIVE 2 (FLS2)
AT1G74670	AT1G74670.1	Gibberellin-regulated family protein;(source:Araport11)	protein_coding	GA-STIMULATED ARABIDOPSIS 6 (GASA6)	GA-STIMULATED ARABIDOPSIS 6 (GASA6)
AT5G65280	AT5G65280.1	Encodes a protein with reported similarity to GCR2 a putative G protein coupled receptor thought to be an ABA receptor. Loss of function mutations in GCL1 show no ABA response defects based on assays of seed germination and seedling development.GCL1 also has similarity to LANCL1 and LANCL2, human homologs of bacterial lanthionine synthetase.	protein_coding	GCR2-LIKE 1 (GCL1)	GCR2-LIKE 1 (GCL1)
AT3G47420	AT3G47420.1	Encodes a Pi starvation-responsive protein AtPS3. A member of the phosphate starvation-induced glycerol-3-phosphate permease gene family: AT3G47420(G3Pp1), AT4G25220(G3Pp2), AT1G30560(G3Pp3), AT4G17550(G3Pp4) and AT2G13100(G3Pp5). Its expression is responsive to phosphate (Pi) and not phosphite (Phi) in roots and shoots.	protein_coding	GLYCEROL-3-PHOSPHATE PERMEASE 1 (G3Pp1)	PHOSPHATE STARVATION-INDUCED GENE 3 (ATPS3);PHOSPHATE STARVATION-INDUCED GENE 3 (PS3);GLYCEROL-3-PHOSPHATE PERMEASE 1 (AtG3Pp1);GLYCEROL-3-PHOSPHATE PERMEASE 1 (G3Pp1)
AT5G67060	AT5G67060.1	Encodes a bHLH transcription factor that is involved in transmitting tract and stigma development and acts as a local modulator of auxin and cytokinin responses to control gynoecium development. HEC1 affects auxin transport by acting as a transcriptional regulator of PIN1 and PIN3. Inhibits thermomorphogenesis.	protein_coding	HECATE 1 (HEC1)	HECATE 1 (HEC1)
AT5G53980	AT5G53980.1	Encodes a homeodomain leucine zipper class I (HD-Zip I) protein.	protein_coding	HOMEOBOX PROTEIN 52 (HB52)	HOMEOBOX PROTEIN 52 (HB52);HOMEOBOX PROTEIN 52 (ATHB52)
AT3G15540	AT3G15540.1	Primary auxin-responsive gene. Involved in the regulation stamen filaments development.	protein_coding	INDOLE-3-ACETIC ACID INDUCIBLE 19 (IAA19)	MASSUGU 2 (MSG2);INDOLE-3-ACETIC ACID INDUCIBLE 19 (IAA19)
AT4G32280	AT4G32280.1	indole-3-acetic acid inducible 29;(source:Araport11)	protein_coding	INDOLE-3-ACETIC ACID INDUCIBLE 29 (IAA29)	INDOLE-3-ACETIC ACID INDUCIBLE 29 (IAA29)
AT5G09805	AT5G09805.1	Similar to Inflorescence deficient in abscission (IDA). Involved in floral organ abscission.	protein_coding	INFLORESCENCE DEFICIENT IN ABSCISSION (IDA)-LIKE 3 (IDL3)	INFLORESCENCE DEFICIENT IN ABSCISSION (IDA)-LIKE 3 (IDL3)
AT5G28490	AT5G28490.1	Encodes a nuclear protein that mediates light regulation of seedling development in a phytochrome-dependent manner.	protein_coding	LIGHT-DEPENDENT SHORT HYPOCOTYLS 1 (LSH1)	LIGHT-DEPENDENT SHORT HYPOCOTYLS 1 (LSH1);ORGAN BOUNDARY 1 (OBO1);ORGAN BOUNDARY 2 (OBO2)
AT1G02340	AT1G02340.1	Encodes a light-inducible, nuclear bHLH protein involved in phytochrome signaling. Mutants exhibit a long-hypocotyl phenotype only under far-red light but not under red light and are defective in other phytochrome A-related responses. Mutants also show blue light response defects. HFR1 interacts with COP1, co-localizes to the nuclear specks and is ubiquinated by COP1.	protein_coding	LONG HYPOCOTYL IN FAR-RED (HFR1)	LONG HYPOCOTYL IN FAR-RED (HFR1);REDUCED PHYTOCHROME SIGNALING 1 (REP1); (FBI1);REDUCED SENSITIVITY TO FAR-RED LIGHT 1 (RSF1)
AT1G78970	AT1G78970.2	Lupeol synthase. Converts oxidosqualene to multiple triterpene alcohols and a triterpene diols. This conversion proceeds through the formation of a 17&#946;-dammarenyl cation.	protein_coding	LUPEOL SYNTHASE 1 (LUP1)	LUPEOL SYNTHASE 1 (LUP1);ARABIDOPSIS THALIANA LUPEOL SYNTHASE 1 (ATLUP1)
AT5G52900	AT5G52900.1	Encodes a member of the MAKR (MEMBRANE-ASSOCIATED KINASE REGULATOR) gene family. MAKRs have putative kinase interacting motifs and membrane localization signals. Known members include: AT5G26230 (MAKR1), AT1G64080 (MAKR2), AT2G37380 (MAKR3), AT2G39370 (MAKR4), AT5G52870 (MAKR5) and AT5G52900 (MAKR6).	protein_coding	MEMBRANE-ASSOCIATED KINASE REGULATOR 6 (MAKR6)	MEMBRANE-ASSOCIATED KINASE REGULATOR 6 (MAKR6)
AT1G64660	AT1G64660.1	Encodes a functional methionine gamma-lyase, a cytosolic enzyme catalyzes the degradation of methionine into methanethiol, alpha-ketobutyrate and ammonia. The catabolism of excess methionine is important to methionine homeostasis. The mRNA is cell-to-cell mobile.	protein_coding	METHIONINE GAMMA-LYASE (MGL)	METHIONINE GAMMA-LYASE (MGL);METHIONINE GAMMA-LYASE (ATMGL)
AT2G39200	AT2G39200.1	A member of a large family of seven-transmembrane domain proteins specific to plants, homologs of the barley mildew resistance locus o (MLO) protein. The Arabidopsis genome contains 15 genes encoding MLO proteins, with localization in plasma membrane. Phylogenetic analysis revealed four clades of closely-related AtMLO genes. ATMLO6 belongs to the clade IV, with AtMLO2, AtMLO3 and AtMLO12. The gen…	protein_coding	MILDEW RESISTANCE LOCUS O 12 (MLO12)	MILDEW RESISTANCE LOCUS O 12 (MLO12);MILDEW RESISTANCE LOCUS O 12 (ATMLO12)
AT1G18570	AT1G18570.1	Encodes a member of the R2R3-MYB transcription family. Involved in indole glucosinolate biosynthesis. The mRNA is cell-to-cell mobile.	protein_coding	MYB DOMAIN PROTEIN 51 (MYB51)	MYB DOMAIN PROTEIN 51 (MYB51);MYB DOMAIN PROTEIN 51 (AtMYB51);HIGH INDOLIC GLUCOSINOLATE 1 (HIG1); (BW51B); (BW51A)
AT3G15510	AT3G15510.1	Note of caution: not to be confused with another protein (AtNAC6 locus AT5G39610) which on occasion has also been referred to as AtNAC2.	protein_coding	NAC DOMAIN CONTAINING PROTEIN 2 (NAC2)	NAC-REGULATED SEED MORPHOLOGY 1 (NARS1);ARABIDOPSIS NAC DOMAIN CONTAINING PROTEIN 56 (ANAC056);NAC DOMAIN CONTAINING PROTEIN 2 (ATNAC2);NAC DOMAIN CONTAINING PROTEIN 2 (NAC2)
AT3G16400	AT3G16400.1	Encodes a nitrile-specifier protein NSP1 responsible for constitutive and herbivore-induced simple nitrile formation in rosette leaves. NSP1 is one out of five (At3g16400/NSP1, At2g33070/NSP2, At3g16390/NSP3, At3g16410/NSP4 and At5g48180/NSP5) A. thaliana epithiospecifier protein (ESP) homologues that promote simple nitrile, but not epithionitrile or thiocyanate formation. The mRNA is cell-to-cel…	protein_coding	NITRILE SPECIFIER PROTEIN 1 (NSP1)	MYROSINASE-BINDING PROTEIN-LIKE PROTEIN-470 (ATMLP-470);NITRILE SPECIFIER PROTEIN 1 (ATNSP1);NITRILE SPECIFIER PROTEIN 1 (NSP1)
AT1G52190	AT1G52190.1	Encodes a low affinity nitrate transporter that is expressed in the plasma membrane and found in the phloem of the major veins of leaves. It is responsible for nitrate redistribution to young leaves.	protein_coding	NRT1/ PTR FAMILY 1.2 (NPF1.2)	NRT1/ PTR FAMILY 1.2 (NPF1.2);NITRATE TRANSPORTER 1.11 (NRT1.11); (ATNPF1.2)
AT2G26690	AT2G26690.1	Major facilitator superfamily protein;(source:Araport11)	protein_coding	NRT1/ PTR FAMILY 6.2 (NPF6.2)	(ATNPF6.2);NRT1/ PTR FAMILY 6.2 (NPF6.2)
AT5G39860	AT5G39860.1	Encodes PRE1 (PACLOBUTRAZOL RESISTANCE1). PRE1 and IBH1 form a pair of antagonistic HLH/bHLH transcription factors that function downstream of BZR1 to mediate brassinosteroid regulation of cell elongation. BNQ1 is directly and negatively regulated by AP3 and PI in petals.Required for appropriate regulation of flowering time.	protein_coding	PACLOBUTRAZOL RESISTANCE1 (PRE1)	PACLOBUTRAZOL RESISTANCE1 (PRE1);BASIC HELIX-LOOP-HELIX PROTEIN 136 (BHLH136);BANQUO 1 (BNQ1)
AT3G28857	AT3G28857.1	Encodes a atypical member of the bHLH (basic helix-loop-helix) family transcriptional factors.	protein_coding	PACLOBUTRAZOL RESISTANCE 5 (PRE5)	PACLOBUTRAZOL RESISTANCE 5 (PRE5)
AT4G19420	AT4G19420.1	Pectinacetylesterase family protein;(source:Araport11)	protein_coding	PECTIN ACETYLESTERASE 8 (PAE8)	PECTIN ACETYLESTERASE 8 (PAE8)
AT1G09530	AT1G09530.1	Transcription factor interacting with photoreceptors phyA and phyB. Forms a ternary complex in vitro with G-box element of the promoters of LHY, CCA1. Acts as a negative regulator of phyB signalling. It degrades rapidly after irradiation of dark grown seedlings in a process controlled by phytochromes. Does not play a significant role in controlling light input and function of the circadian clockw…	protein_coding	PHYTOCHROME INTERACTING FACTOR 3 (PIF3)	PURPLE ACID PHOSPHATASE 3 (PAP3);PHYTOCHROME-ASSOCIATED PROTEIN 3 (PAP3);PHOTOCURRENT 1 (POC1);PHYTOCHROME INTERACTING FACTOR 3 (PIF3)
AT2G46970	AT2G46970.1	encodes a novel Myc-related bHLH transcription factor, which physically associated with APRR1/TOC1 and is a member of PIF3 transcription factor family.	protein_coding	PHYTOCHROME INTERACTING FACTOR 3-LIKE 1 (PIL1)	PHYTOCHROME INTERACTING FACTOR 3-LIKE 1 (PIL1)
AT3G59060	AT3G59060.2	Encodes a novel Myc-related bHLH transcription factor, which physically associated with APRR1/TOC1 and is a member of PIF3 transcription factor family. Involved in shade avoidance. Functions as negative regulator of PhyB. Protein levels are modulated by phytochrome B. Controls the resistance to B. cinerea in a COI1- and EIN2-dependent manner.	protein_coding	PHYTOCHROME INTERACTING FACTOR 3-LIKE 6 (PIL6)	PHYTOCHROME INTERACTING FACTOR 3-LIKE 6 (PIL6);PHYTOCHROME-INTERACTING FACTOR 5 (PIF5); (BHLHB1); (A-PUT2)
AT2G43010	AT2G43010.1	Isolated as a semidominant mutation defective in red -light responses. Encodes a nuclear localized bHLH protein that interacts with active PhyB protein. Negatively regulates phyB mediated red light responses. Involved in shade avoidance response. Protein abundance is negatively regulated by PhyB.Involved in the regulation of response to nutrient levels. Controls the resistance to B. cinerea in a …	protein_coding	PHYTOCHROME INTERACTING FACTOR 4 (PIF4)	PHYTOCHROME INTERACTING FACTOR 4 (PIF4); (AtPIF4); (SRL2)
AT5G04190	AT5G04190.1	Encodes phytochrome kinase substrate 4, a phytochrome signaling component involved in phototropism. It is phosphorylated in a phot1-dependent manner in vitro. Phosphorylation is transient and regulated by a type 2- protein phosphatase.	protein_coding	PHYTOCHROME KINASE SUBSTRATE 4 (PKS4)	PHYTOCHROME KINASE SUBSTRATE 4 (PKS4)
AT1G02660	AT1G02660.1	PLIP2 is a glycerolipid A1 lipase with substrate preference for monogalactosyldiacylglycerol. Expression is induced by ABA.	protein_coding	PLASTID LIPASE2 (PLIP2)	PLASTID LIPASE2 (PLIP2)
AT4G16990	AT4G16990.2	disease resistance protein (TIR-NBS class);(source:Araport11)	protein_coding	RESISTANCE TO LEPTOSPHAERIA MACULANS 3 (RLM3)	TIR-NBS16 (TN16);RESISTANCE TO LEPTOSPHAERIA MACULANS 3 (RLM3)
AT3G49570	AT3G49570.1	response to low sulfur 3;(source:Araport11)	protein_coding	RESPONSE TO LOW SULFUR 3 (LSU3)	RESPONSE TO LOW SULFUR 3 (LSU3)
AT1G13245	AT1G13245.1	ROTUNDIFOLIA like 17;(source:Araport11)	protein_coding	ROTUNDIFOLIA LIKE 17 (RTFL17)	DEVIL 4 (DVL4);ROTUNDIFOLIA LIKE 17 (RTFL17)
AT1G67265	AT1G67265.1	ROTUNDIFOLIA like 21;(source:Araport11)	protein_coding	ROTUNDIFOLIA LIKE 21 (RTFL21)	ROTUNDIFOLIA LIKE 21 (RTFL21);DEVIL 3 (DVL3)
AT4G35770	AT4G35770.1	Senescence-associated gene that is strongly induced by phosphate starvation. Transcripts are differentially regulated at the level of mRNA stability at different times of day. mRNAs are targets of the mRNA degradation pathway mediated by the downstream (DST) instability determinant.	protein_coding	SENESCENCE 1 (SEN1)	SENESCENCE-ASSOCIATED GENE 1 (SAG1);SENESCENCE 1 (SEN1); (SAG1);ARABIDOPSIS THALIANA SENESCENCE 1 (ATSEN1);DARK INDUCIBLE 1 (DIN1);SENESCENCE ASSOCIATED GENE 1 (SEN1)
AT5G18010	AT5G18010.1	Encodes SAUR19 (small auxin up RNA 19). Note that TAIR nomenclature is based on Plant Mol Biol. 2002, 49:373-85 (PMID:12036261). In Planta (2011) 233:1223?1235 (PMID:21327815), At5g18010 is SAUR24.	protein_coding	SMALL AUXIN UP RNA 19 (SAUR19)	SMALL AUXIN UP RNA 19 (SAUR19);SMALL AUXIN UP RNA 24 (SAUR24)
AT5G18020	AT5G18020.1	SAUR-like auxin-responsive protein family;(source:Araport11)	protein_coding	SMALL AUXIN UP RNA 20 (SAUR20)	SMALL AUXIN UP RNA 20 (SAUR20)
AT5G18030	AT5G18030.1	SAUR-like auxin-responsive protein family;(source:Araport11)	protein_coding	SMALL AUXIN UP RNA 21 (SAUR21)	SMALL AUXIN UP RNA 21 (SAUR21)
AT5G18080	AT5G18080.1	Encodes SAUR24 (small auxin up RNA 24). Note that TAIR nomenclature is based on Plant Mol Biol. 2002, 49:373-85 (PMID:12036261). In Planta (2011) 233:1223?1235 (PMID:21327815), SAUR24 is At5g18010.	protein_coding	SMALL AUXIN UP RNA 24 (SAUR24)	SMALL AUXIN UP RNA 24 (SAUR24)
AT3G03850	AT3G03850.1	SAUR-like auxin-responsive protein family;(source:Araport11)	protein_coding	SMALL AUXIN UP RNA 26 (SAUR26)	SMALL AUXIN UP RNA 26 (SAUR26)
AT3G03830	AT3G03830.1	SAUR-like auxin-responsive protein family;(source:Araport11)	protein_coding	SMALL AUXIN UP RNA 28 (SAUR28)	SMALL AUXIN UP RNA 28 (SAUR28)
AT3G03820	AT3G03820.1	SAUR-like auxin-responsive protein family;(source:Araport11)	protein_coding	SMALL AUXIN UP RNA 29 (SAUR29)	SMALL AUXIN UP RNA 29 (SAUR29)
AT1G29440	AT1G29440.1	SAUR-like auxin-responsive protein family;(source:Araport11)	protein_coding	SMALL AUXIN UP RNA 63 (SAUR63)	SMALL AUXIN UP RNA 63 (SAUR63)
AT4G34770	AT4G34770.1	SAUR-like auxin-responsive protein family;(source:Araport11)	protein_coding	SMALL AUXIN UPREGULATED RNA 1 (SAUR1)	SMALL AUXIN UPREGULATED RNA 1 (SAUR1)
AT4G38825	AT4G38825.1	SAUR-like auxin-responsive protein family;(source:Araport11)	protein_coding	SMALL AUXIN UPREGULATED RNA 13 (SAUR13)	SMALL AUXIN UPREGULATED RNA 13 (SAUR13)
AT1G29450	AT1G29450.1	SAUR-like auxin-responsive protein family;(source:Araport11)	protein_coding	SMALL AUXIN UPREGULATED RNA 64 (SAUR64)	SMALL AUXIN UPREGULATED RNA 64 (SAUR64)
AT1G29460	AT1G29460.1	SAUR-like auxin-responsive protein family;(source:Araport11)	protein_coding	SMALL AUXIN UPREGULATED RNA 65 (SAUR65)	SMALL AUXIN UPREGULATED RNA 65 (SAUR65)
AT2G21200	AT2G21200.1	SAUR-like auxin-responsive protein family;(source:Araport11)	protein_coding	SMALL AUXIN UPREGULATED RNA 7 (SAUR7)	SMALL AUXIN UPREGULATED RNA 7 (SAUR7)
AT4G36110	AT4G36110.1	SAUR-like auxin-responsive protein family;(source:Araport11)	protein_coding	SMALL AUXIN UPREGULATED RNA 9 (SAUR9)	SMALL AUXIN UPREGULATED RNA 9 (SAUR9)
AT5G63650	AT5G63650.1	encodes a member of SNF1-related protein kinases (SnRK2) whose activity is activated by ionic (salt) and non-ionic (mannitol) osmotic stress.	protein_coding	SNF1-RELATED PROTEIN KINASE 2.5 (SNRK2.5)	(SNRK2-5);SNF1-RELATED PROTEIN KINASE 2H (SRK2H);SNF1-RELATED PROTEIN KINASE 2.5 (SNRK2.5)
AT1G02065	AT1G02065.1	Encodes an SBP-box gene, a member of the SPL gene family. Mutants are affected in micro- and megasporogenesis, trichome formation on sepals, and stamen filament elongation.	protein_coding	SQUAMOSA PROMOTER BINDING PROTEIN-LIKE 8 (SPL8)	SQUAMOSA PROMOTER BINDING PROTEIN-LIKE 8 (SPL8)
AT5G07010	AT5G07010.1	Encodes a sulfotransferase that acts specifically on 11- and 12-hydroxyjasmonic acid. Transcript levels for this enzyme are increased by treatments with jasmonic acid (JA), 12-hydroxyJA, JA-isoleucine, and 12-oxyphytodienoic acid (a JA precursor).	protein_coding	SULFOTRANSFERASE 2A (ST2A)	SULFOTRANSFERASE 2A (ST2A);ARABIDOPSIS THALIANA SULFOTRANSFERASE 2A (ATST2A)
AT5G07000	AT5G07000.1	Encodes a member of the sulfotransferase family of proteins. Although it has 85% amino acid identity with ST2A (At5g07010), this protein is not able to transfer a sulfate group to 11- or 12-hydroxyjasmonic acid in vitro. It may be able to act on structurally related jasmonates.	protein_coding	SULFOTRANSFERASE 2B (ST2B)	ARABIDOPSIS THALIANA SULFOTRANSFERASE 2B (ATST2B);SULFOTRANSFERASE 2B (ST2B)
AT2G18260	AT2G18260.1	member of SYP11 Gene Family	protein_coding	SYNTAXIN OF PLANTS 112 (SYP112)	SYNTAXIN OF PLANTS 112 (SYP112); (ATSYP112)
AT1G18620	AT1G18620.2	Member of a small gene family in Arabidopsis. Quadruple mutants in this family display defects in cell elongation.	protein_coding	TON1 RECRUITING MOTIF 3 (TRM3)	TON1 RECRUITING MOTIF 3 (TRM3);LONGIFOLIA 4 (LNG4);LONGIFOLIA 3 (LNG3)
AT4G37800	AT4G37800.1	xyloglucan endotransglucosylase/hydrolase 7;(source:Araport11)	protein_coding	XYLOGLUCAN ENDOTRANSGLUCOSYLASE/HYDROLASE 7 (XTH7)	XYLOGLUCAN ENDOTRANSGLUCOSYLASE/HYDROLASE 7 (XTH7)
AT1G10550	AT1G10550.1	Encodes a membrane-localized protein that is predicted to function during cell wall modification.Overexpression of XTH33 results in abnormal cell morphology. It's expression is under epigenetic control by ATX1.	protein_coding	XYLOGLUCAN:XYLOGLUCOSYL TRANSFERASE 33 (XTH33)	XYLOGLUCAN:XYLOGLUCOSYL TRANSFERASE 33 (XTH33);XYLOGLUCAN:XYLOGLUCOSYL TRANSFERASE 33 (XET)

## Sheet: 25_Down
Locus Identifier	Gene Model Name	Gene Model Description	Gene Model Type	Primary Gene Symbol	All Gene Symbols
AT2G34020	AT2G34020.1	Calcium-binding EF-hand family protein;(source:Araport11)	protein_coding
AT1G02810	AT1G02810.1	Plant invertase/pectin methylesterase inhibitor superfamily;(source:Araport11)	protein_coding
AT3G18170	AT3G18170.1	Glycosyltransferase family 61 protein;(source:Araport11)	protein_coding
AT1G02360	AT1G02360.1	Chitinase family protein;(source:Araport11)	protein_coding
AT3G19390	AT3G19390.1	Granulin repeat cysteine protease family protein;(source:Araport11)	protein_coding
AT4G15390	AT4G15390.1	HXXXD-type acyl-transferase family protein;(source:Araport11)	protein_coding
AT2G36090	AT2G36090.1	F-box family protein;(source:Araport11)	protein_coding
AT2G04680	AT2G04680.1	Cysteine/Histidine-rich C1 domain family protein;(source:Araport11)	protein_coding
AT3G01513	AT3G01513.1	hypothetical protein;(source:Araport11)	protein_coding
AT3G61270	AT3G61270.1	O-glucosyltransferase rumi-like protein (DUF821);(source:Araport11)	protein_coding
AT3G44190	AT3G44190.1	FAD/NAD(P)-binding oxidoreductase family protein;(source:Araport11)	protein_coding
AT4G19830	AT4G19830.1	member of the thylakoid lumen proteome	protein_coding	(FKBP17-1)	(FKBP17-1)
AT4G37070	AT4G37070.2	Patatin-related phospholipase A. Expressed strongly and exclusively in roots. AtplaIVA-null mutants have reduced lateral root development. Phosphorylation by calcium-dependent protein kinases in vitro enhances its activity.	protein_coding	(PLP1)	(PLP1);PHOSPHOLIPASE A IVA (AtPLAIVA); (PLA IVA)
AT5G66690	AT5G66690.1	UGT72E2 is an UDPG:coniferyl alcohol glucosyltransferase which glucosylates sinapyl- and coniferyl aldehydes as well as sinapyl- and coniferyl alcohol. The enzyme is thought to be involved in lignin metabolism. A knockdown mutant line (72E2KD) was obtained using RNAi silencing. A twofold reduction in coniferyl alcohol 4-<i>O</i>-glucoside and sinapyl alcohol 4-<i>O</i>-glucoside was detected in t…	protein_coding	(UGT72E2)	(UGT72E2)
AT1G72200	AT1G72200.1	RING/U-box superfamily protein;(source:Araport11)	protein_coding	ARABIDOPSIS T??XICOS EN LEVADURA 11 (ATL11)	ARABIDOPSIS T??XICOS EN LEVADURA 11 (ATL11)
AT4G22810	AT4G22810.1	Putative AT-hook DNA-binding family protein;(source:Araport11)	protein_coding	AT-HOOK MOTIF NUCLEAR LOCALIZED PROTEIN 24 (AHL24)	AT-HOOK MOTIF NUCLEAR LOCALIZED PROTEIN 24 (AHL24)
AT1G15210	AT1G15210.1	pleiotropic drug resistance 7;(source:Araport11)	protein_coding	ATP-BINDING CASSETTE G35 (ABCG35)	PLEIOTROPIC DRUG RESISTANCE 7 (PDR7);ATP-BINDING CASSETTE G35 (ABCG35);PLEIOTROPIC DRUG RESISTANCE 7 (ATPDR7)
AT1G28680	AT1G28680.1	Catalyses trans-cis isomerization and lactonization in the biosynthesis of coumarins in roots.	protein_coding	COUMARIN SYNTHASE (COSY)	COUMARIN SYNTHASE (COSY)
AT5G10720	AT5G10720.1	member of Histidine Kinase	protein_coding	HISTIDINE KINASE 5 (HK5)	HISTIDINE KINASE 5 (AHK5);HISTIDINE KINASE 5 (HK5);CYTOKININ INDEPENDENT 2 (CKI2)
AT1G53470	AT1G53470.1	mechanosensitive channel of small conductance-like 4;(source:Araport11)	protein_coding	MECHANOSENSITIVE CHANNEL OF SMALL CONDUCTANCE-LIKE 4 (MSL4)	MECHANOSENSITIVE CHANNEL OF SMALL CONDUCTANCE-LIKE 4 (MSL4)
AT3G04060	AT3G04060.1	NAC046 is a member of the NAC domain containing family of transcription factors. It was identified in a screen for regulators of chlorophyll protein gene expression. Mutants in NAC046 have delayed senescence and increased CHL content suggesting a role in regulation of senescence and chlorophyll degradation.	protein_coding	NAC DOMAIN CONTAINING PROTEIN 46 (NAC046)	NAC DOMAIN CONTAINING PROTEIN 46 (NAC046);NAC DOMAIN CONTAINING PROTEIN 46 (anac046)
AT1G53830	AT1G53830.1	encodes a pectin methylesterase	protein_coding	PECTIN METHYLESTERASE 2 (PME2)	PECTIN METHYLESTERASE 2 (PME2);PECTIN METHYLESTERASE 2 (ATPME2)
AT5G07190	AT5G07190.1	Gene is expressed preferentially in the embryo and encodes a unique protein of unknown function.	protein_coding	SEED GENE 3 (ATS3)	SEED GENE 3 (ATS3)
AT3G14850	AT3G14850.2	Encodes a member of the TBL (TRICHOME BIREFRINGENCE-LIKE) gene family containing a plant-specific DUF231 (domain of unknown function) domain. TBL gene family has 46 members, two of which (TBR/AT5G06700 and TBL3/AT5G01360) have been shown to be involved in the synthesis and deposition of secondary wall cellulose, presumably by influencing the esterification state of pectic polymers. A nomenclature…	protein_coding	TRICHOME BIREFRINGENCE-LIKE 41 (TBL41)	TRICHOME BIREFRINGENCE-LIKE 41 (TBL41)
AT1G29280	AT1G29280.1	member of WRKY Transcription Factor; Group II-e The mRNA is cell-to-cell mobile.	protein_coding	WRKY DNA-BINDING PROTEIN 65 (WRKY65)	WRKY DNA-BINDING PROTEIN 65 (ATWRKY65);WRKY DNA-BINDING PROTEIN 65 (WRKY65)
